# Supplementary material for: Sigmoidally hydrochromic molecular porous crystal with rotatable dendrons
Source: Commun Chem. 2020 Aug 17;3:118. doi: 10.1038/s42004-020-00364-3 (PMC9814496; doi:10.1038/s42004-020-00364-3)
Supplement: Supplementary file 3 — Supplementary Data 1 [file 42004_2020_364_MOESM3_ESM.cif]

data_g2dbphz
_audit_creation_date               2018-06-19
_audit_creation_method
;
Olex2 1.2
(compiled 2018.05.29 svn.r3508 for OlexSys, GUI svn.r5506)
;
_shelx_SHELXL_version_number       '2018/3'
_audit_contact_author_address      ?
_audit_contact_author_email        ?
_audit_contact_author_name         ''
_audit_contact_author_phone        ?
_publ_contact_author_id_orcid      ?
_publ_section_exptl_refinement
;
 Refinement was performed using the reflection data of 1.13 \%A resolution,
 since the values of R-merge and mean F^2^/\s(F^2^) in the resolution
 shell between 1.13 and 1.05 \%A were 41.4% and 1.0, respectively. 
 Considerably large R values might be due to a poor
 quality of the crystal and reduced number of parameters used for the
 refinement. Chloroform were disordered, The electron density attributed to
 some solvent molecules was not modelled due to the severe disorders, and
 the structures were refined by treated with the Olex2/Solvent Mask
 program.
;
_publ_section_references
;
Dolomanov, O.V., Bourhis, L.J., Gildea, R.J, Howard, J.A.K. & Puschmann, H.
 (2009), J. Appl. Cryst. 42, 339-341.

Sheldrick, G.M. (2008). Acta Cryst. A64, 112-122.

Sheldrick, G.M. (2015). Acta Cryst. C71, 3-8.
;
# start Validation Reply Form
_vrf_PLAT023_g2dbphz
;
PROBLEM: Resolution (too) Low [sin(theta)/Lambda < 0.6]..      43.02 Degree
RESPONSE:  Low-resolution reflection data used, see _publ_section_
          exptl_refinement
;
_vrf_PLAT084_g2dbphz
;
PROBLEM: High wR2 Value (i.e. > 0.25) ...................       0.47 Report
RESPONSE:  Low-resolution reflection data used, see _publ_section_
          exptl_refinement
;
# end Validation Reply Form
_chemical_name_common              ?
_chemical_name_systematic          ?
_chemical_formula_moiety           'C92 H54 N8, 1.75(C H Cl3)'
_chemical_formula_sum              'C93.75 H55.75 Cl5.25 N8'
_chemical_formula_weight           1480.32
_chemical_melting_point            ?
_chemical_oxdiff_formula           'C H '
loop_
  _atom_type_symbol
  _atom_type_description
  _atom_type_scat_dispersion_real
  _atom_type_scat_dispersion_imag
  _atom_type_scat_source
 'C' 'C' 0.0181 0.0091 'International Tables Vol C Tables 4.2.6.8 and 6.1.1.4'
 'H' 'H' 0.0000 0.0000 'International Tables Vol C Tables 4.2.6.8 and 6.1.1.4'
 'Cl' 'Cl' 0.3639 0.7018 'International Tables Vol C Tables 4.2.6.8 and 6.1.1.4'
 'N' 'N' 0.0311 0.0180 'International Tables Vol C Tables 4.2.6.8 and 6.1.1.4'

_shelx_space_group_comment
;
The symmetry employed for this shelxl refinement is uniquely defined
by the following loop, which should always be used as a source of
symmetry information in preference to the above space-group names.
They are only intended as comments.
;
_space_group_crystal_system        'triclinic'
_space_group_IT_number             2
_space_group_name_H-M_alt          'P -1'
_space_group_name_Hall             '-P 1'
loop_
  _space_group_symop_operation_xyz
 'x, y, z'
 '-x, -y, -z'

_cell_length_a                     19.7687(9)
_cell_length_b                     25.7375(12)
_cell_length_c                     35.479(2)
_cell_angle_alpha                  77.410(5)
_cell_angle_beta                   76.265(5)
_cell_angle_gamma                  88.337(4)
_cell_volume                       17109.0(15)
_cell_formula_units_Z              8
_cell_measurement_reflns_used      8372
_cell_measurement_temperature      93.15
_cell_measurement_theta_max        69.0550
_cell_measurement_theta_min        2.6160
_shelx_estimated_absorpt_T_max     ?
_shelx_estimated_absorpt_T_min     ?
_exptl_absorpt_coefficient_mu      1.992
_exptl_absorpt_correction_T_max    1.00000
_exptl_absorpt_correction_T_min    0.10901
_exptl_absorpt_correction_type     multi-scan
_exptl_absorpt_process_details
;
CrysAlisPro 1.171.40.11a (Rigaku Oxford Diffraction, 2018)
Empirical absorption correction using spherical harmonics,
 implemented in SCALE3 ABSPACK scaling algorithm.
;
_exptl_absorpt_special_details     ?
_exptl_crystal_colour              yellow
_exptl_crystal_colour_primary      yellow
_exptl_crystal_density_diffrn      1.149
_exptl_crystal_density_meas        ?
_exptl_crystal_density_method      ?
_exptl_crystal_description         plate
_exptl_crystal_F_000               6108
loop_
  _exptl_crystal_face_index_h
  _exptl_crystal_face_index_k
  _exptl_crystal_face_index_l
  _exptl_crystal_face_perp_dist
 1 0 -21 0.0109
 -1 0 21 0.0109
 6 -14 1 0.1742
 -6 14 -1 0.1742
 10 -11 -1 0.1645
 -10 11 1 0.1645
 -10 -11 -9 0.0435
 10 11 9 0.0435

_exptl_crystal_size_max            0.347
_exptl_crystal_size_mid            0.087
_exptl_crystal_size_min            0.022
loop_
  _exptl_oxdiff_crystal_face_indexfrac_h
  _exptl_oxdiff_crystal_face_indexfrac_k
  _exptl_oxdiff_crystal_face_indexfrac_l
  _exptl_oxdiff_crystal_face_x
  _exptl_oxdiff_crystal_face_y
  _exptl_oxdiff_crystal_face_z
 0.9831 0.0269 -20.9552 -0.9678 -0.0712 0.1483
 -0.9831 -0.0269 20.9552 0.9678 0.0712 -0.1483
 5.9983 -14.0036 0.9962 0.2249 0.0416 0.9520
 -5.9983 14.0036 -0.9962 -0.2249 -0.0416 -0.9520
 10.0008 -10.9965 -0.9975 0.0225 -0.3150 0.9897
 -10.0008 10.9965 0.9975 -0.0225 0.3150 -0.9897
 -10.0196 -11.0020 -8.9870 -0.0644 0.9969 0.1484
 10.0196 11.0020 8.9870 0.0644 -0.9969 -0.1484

_exptl_transmission_factor_max     ?
_exptl_transmission_factor_min     ?
_diffrn_reflns_av_R_equivalents    0.0954
_diffrn_reflns_av_unetI/netI       0.1185
_diffrn_reflns_Laue_measured_fraction_full  0.988
_diffrn_reflns_Laue_measured_fraction_max  0.988
_diffrn_reflns_limit_h_max         17
_diffrn_reflns_limit_h_min         -17
_diffrn_reflns_limit_k_max         22
_diffrn_reflns_limit_k_min         -22
_diffrn_reflns_limit_l_max         31
_diffrn_reflns_limit_l_min         -31
_diffrn_reflns_number              63558
_diffrn_reflns_point_group_measured_fraction_full  0.988
_diffrn_reflns_point_group_measured_fraction_max  0.988
_diffrn_reflns_theta_full          43.017
_diffrn_reflns_theta_max           43.017
_diffrn_reflns_theta_min           2.627
_diffrn_ambient_temperature        93.15
_diffrn_detector                   'Rigaku HyPix-6000 area detector'
_diffrn_detector_area_resol_mean   10.0
_diffrn_detector_type              'HPC area detector'
_diffrn_measured_fraction_theta_full  0.988
_diffrn_measured_fraction_theta_max  0.988
_diffrn_measurement_details
;
List of Runs (angles in degrees, time in seconds):

  # Type    Start    End  Width  t~exp~   \w     \q     \k     \f   Frames
--------------------------------------------------------------------------
  1  \w    -48.00   6.00   0.50   40.00    --  -35.00 -77.00 120.00  108
  2  \w    -47.00  -2.00   0.50   40.00    --  -35.00 -77.00-150.00   90
  3  \w    -43.00  79.00   0.50   40.00    --   43.60 -57.00 -60.00  244
  4  \w     83.00 133.00   0.50   40.00    --   43.60  82.00 150.00  100
  5  \w      2.00  48.00   0.50   40.00    --   43.60  77.00 150.00   92
  6  \w      2.00  48.00   0.50   40.00    --   43.60  77.00 120.00   92
  7  \w     99.00 133.00   0.50   40.00    --   43.60  82.00   0.00   68
  8  \w     77.00 125.00   0.50   40.00    --   43.60  77.00 120.00   96
  9  \w     82.00 133.00   0.50   40.00    --   43.60  82.00-150.00  102
 10  \w     91.00 189.00   0.50   60.00    --  109.30  61.00 -60.00  196
 11  \w     54.00  86.00   0.50   60.00    --  109.30  30.00 -90.00   64
 12  \w     38.00 141.00   0.50   60.00    --  109.30 -82.00  60.00  206
 13  \w    109.00 199.00   0.50   60.00    --  109.30  30.00 -90.00  180
 14  \w     21.00  56.00   0.50   60.00    --  109.30 -82.00-180.00   70
 15  \w     25.00 164.00   0.50   60.00    --  109.30 -30.00 -90.00  278
 16  \w     34.00 129.00   0.50   60.00    --  109.30 -61.00  60.00  190
 17  \w     81.00 199.00   0.50   60.00    --  109.30  30.00  30.00  236
 18  \w     84.00 147.00   0.50   60.00    --  109.30 -82.00 -90.00  126
 19  \w     72.00 150.00   0.50   60.00    --  109.30 -82.00-180.00  156
 20  \w     22.00  71.00   0.50   60.00    --  109.30 -82.00 -90.00   98
 21  \w     20.00  70.00   0.50   60.00    --  109.30 -82.00-136.41  100
;
_diffrn_measurement_device         'four-circle diffractometer'
_diffrn_measurement_device_type    'Rigaku XtaLAB Synergy-R'
_diffrn_measurement_method         '\w scans'
_diffrn_orient_matrix_type        
 'CrysAlisPro convention (1999,Acta A55,543-557)'
_diffrn_orient_matrix_UB_11        -0.0138185000
_diffrn_orient_matrix_UB_12        -0.0187419000
_diffrn_orient_matrix_UB_13        0.0455124000
_diffrn_orient_matrix_UB_21        -0.0656296000
_diffrn_orient_matrix_UB_22        -0.0310653000
_diffrn_orient_matrix_UB_23        0.0002778000
_diffrn_orient_matrix_UB_31        0.0440603000
_diffrn_orient_matrix_UB_32        -0.0494712000
_diffrn_orient_matrix_UB_33        -0.0050713000
_diffrn_radiation_monochromator    'multi-layer mirror optics'
_diffrn_radiation_probe            x-ray
_diffrn_radiation_type             CuK\a
_diffrn_radiation_wavelength       1.54184
_diffrn_source                     'rotating anode X-ray generator'
_diffrn_source_type                PhotonJet-R
_diffrn_special_details            ?
_reflns_Friedel_coverage           0.000
_reflns_Friedel_fraction_full      .
_reflns_Friedel_fraction_max       .
_reflns_number_gt                  12512
_reflns_number_total               24542
_reflns_odcompleteness_completeness  98.76
_reflns_odcompleteness_iscentric   1
_reflns_odcompleteness_theta       42.97
_reflns_special_details
;
 Reflections were merged by SHELXL according to the crystal
 class for the calculation of statistics and refinement.
 
 Structure factors included contributions from the .fab file.
 
 _reflns_Friedel_fraction is defined as the number of unique
 Friedel pairs measured divided by the number that would be
 possible theoretically, ignoring centric projections and
 systematic absences.
;
_reflns_threshold_expression       'I > 2\s(I)'
_computing_cell_refinement         'CrysAlisPro 1.171.40.11a (Rigaku OD, 2018)'
_computing_data_collection         'CrysAlisPro 1.171.40.11a (Rigaku OD, 2018)'
_computing_data_reduction          'CrysAlisPro 1.171.40.11a (Rigaku OD, 2018)'
_computing_molecular_graphics      'Olex2 (Dolomanov et al., 2009)'
_computing_publication_material    'Olex2 (Dolomanov et al., 2009)'
_computing_structure_refinement    'ShelXL (Sheldrick, 2015)'
_computing_structure_solution      'ShelXD (Sheldrick, 2008)'
_refine_diff_density_max           0.965
_refine_diff_density_min           -0.500
_refine_diff_density_rms           0.085
_refine_ls_extinction_coef         .
_refine_ls_extinction_method       none
_refine_ls_goodness_of_fit_ref     1.506
_refine_ls_hydrogen_treatment      constr
_refine_ls_matrix_type             full
_refine_ls_number_parameters       3841
_refine_ls_number_reflns           24542
_refine_ls_number_restraints       6752
_refine_ls_R_factor_all            0.2064
_refine_ls_R_factor_gt             0.1585
_refine_ls_restrained_S_all        1.344
_refine_ls_shift/su_max            0.019
_refine_ls_shift/su_mean           0.001
_refine_ls_structure_factor_coef   Fsqd
_refine_ls_weighting_details      
 'w=1/[\s^2^(Fo^2^)+(0.2000P)^2^] where P=(Fo^2^+2Fc^2^)/3'
_refine_ls_weighting_scheme        calc
_refine_ls_wR_factor_gt            0.4180
_refine_ls_wR_factor_ref           0.4666
_refine_special_details            ?
_olex2_refinement_description
;
1. Fixed Uiso
 At 1.2 times of:
  All C(H) groups
2. Restrained distances
 Cl16-C374 = Cl17-C374 = Cl18-C374
 1.73 with sigma of 0.02
 C73-C72
 1.36 with sigma of 0.02
 C131-C130
 1.43 with sigma of 0.02
3. Uiso/Uaniso restraints and constraints
C274 \\sim N17 \\sim C204 \\sim C185 \\sim C195 \\sim C203 \\sim C186 \\sim
C194 \\sim N18 \\sim C196 \\sim C198 \\sim C202 \\sim C191 \\sim C187 \\sim
C193 \\sim C197 \\sim C199 \\sim C201 \\sim C190 \\sim C192 \\sim C188 \\sim
C200 \\sim C189 \\sim N22 \\sim N19 \\sim C241 \\sim C252 \\sim C205 \\sim C216
\\sim C242 \\sim C246 \\sim C247 \\sim C251 \\sim C210 \\sim C206 \\sim C211
\\sim C215 \\sim C243 \\sim C245 \\sim C248 \\sim C250 \\sim C209 \\sim C207
\\sim C212 \\sim C214 \\sim C244 \\sim C249 \\sim C208 \\sim C213 \\sim N23
\\sim N24 \\sim N20 \\sim N21 \\sim C264 \\sim C253 \\sim C276 \\sim C265 \\sim
C228 \\sim C217 \\sim C240 \\sim C229 \\sim C259 \\sim C263 \\sim C254 \\sim
C258 \\sim C275 \\sim C271 \\sim C270 \\sim C266 \\sim C227 \\sim C223 \\sim
C222 \\sim C218 \\sim C235 \\sim C239 \\sim C234 \\sim C230 \\sim C260 \\sim
C262 \\sim C255 \\sim C257 \\sim C272 \\sim C269 \\sim C267 \\sim C226 \\sim
C224 \\sim C221 \\sim C219 \\sim C236 \\sim C238 \\sim C233 \\sim C231 \\sim
C261 \\sim C256 \\sim C273 \\sim C268 \\sim C225 \\sim C220 \\sim C237 \\sim
C232: within 2A with sigma of 0.04 and sigma for terminal atoms of 0.08
C85 \\sim N3 \\sim C5 \\sim C21 \\sim C32 \\sim C6 \\sim C4 \\sim C26 \\sim C22
\\sim C27 \\sim C31 \\sim C7 \\sim C3 \\sim C25 \\sim C23 \\sim C28 \\sim C30
\\sim C2 \\sim C8 \\sim C24 \\sim C29 \\sim C1 \\sim C9 \\sim N4 \\sim N5 \\sim
N1 \\sim C10 \\sim C44 \\sim C33 \\sim C45 \\sim C56 \\sim C20 \\sim N2 \\sim
C39 \\sim C43 \\sim C38 \\sim C34 \\sim C46 \\sim C50 \\sim C51 \\sim C55 \\sim
C19 \\sim C11 \\sim C40 \\sim C42 \\sim C37 \\sim C35 \\sim C47 \\sim C49 \\sim
C52 \\sim C54 \\sim C18 \\sim C14 \\sim C13 \\sim C12 \\sim C41 \\sim C36 \\sim
C48 \\sim C53 \\sim C17 \\sim C15 \\sim C16 \\sim N6 \\sim C68 \\sim C57 \\sim
C63 \\sim C67 \\sim C62 \\sim C58 \\sim C64 \\sim C66 \\sim C61 \\sim C59 \\sim
C65 \\sim C60 \\sim N8 \\sim N7 \\sim C81 \\sim C92 \\sim C80 \\sim C69 \\sim
C86 \\sim C82 \\sim C87 \\sim C91 \\sim C79 \\sim C75 \\sim C74 \\sim C70 \\sim
C83 \\sim C88 \\sim C90 \\sim C78 \\sim C76 \\sim C73 \\sim C71 \\sim C84 \\sim
C89 \\sim C77 \\sim C72: within 2A with sigma of 0.04 and sigma for terminal
atoms of 0.08
C101 \\sim N15 \\sim C172 \\sim C152 \\sim C161 \\sim C167 \\sim C171 \\sim
C151 \\sim C153 \\sim C162 \\sim C166 \\sim C168 \\sim C170 \\sim C150 \\sim
C154 \\sim C163 \\sim C165 \\sim C169 \\sim C149 \\sim C155 \\sim C164 \\sim
N14 \\sim C156 \\sim C160 \\sim C108 \\sim C157 \\sim C159 \\sim C107 \\sim
C109 \\sim N16 \\sim C158 \\sim C106 \\sim C110 \\sim C173 \\sim C184 \\sim
C111 \\sim C105 \\sim C178 \\sim C174 \\sim C179 \\sim C183 \\sim C112 \\sim
C104 \\sim C177 \\sim C175 \\sim C180 \\sim C182 \\sim N9 \\sim C103 \\sim C176
\\sim C181 \\sim C93 \\sim N10 \\sim C94 \\sim C102 \\sim C95 \\sim C99 \\sim
C96 \\sim C98 \\sim C100 \\sim C97 \\sim N11 \\sim C124 \\sim C113 \\sim C123
\\sim C119 \\sim C118 \\sim C114 \\sim C122 \\sim C120 \\sim C117 \\sim C115
\\sim C121 \\sim C116 \\sim N13 \\sim N12 \\sim C148 \\sim C137 \\sim C136
\\sim C125 \\sim C143 \\sim C147 \\sim C142 \\sim C138 \\sim C135 \\sim C131
\\sim C134 \\sim C130 \\sim C126 \\sim C144 \\sim C146 \\sim C141 \\sim C139
\\sim C132 \\sim C133 \\sim C129 \\sim C127 \\sim C145 \\sim C140 \\sim C128:
within 2A with sigma of 0.04 and sigma for terminal atoms of 0.08
C349 \\sim N25 \\sim C277 \\sim C296 \\sim C286 \\sim C278 \\sim C295 \\sim
C287 \\sim N26 \\sim C285 \\sim C279 \\sim C283 \\sim C290 \\sim C294 \\sim
C288 \\sim C284 \\sim C280 \\sim C282 \\sim C291 \\sim C289 \\sim C293 \\sim
C281 \\sim C292 \\sim N27 \\sim N30 \\sim C297 \\sim C308 \\sim C333 \\sim C344
\\sim C302 \\sim C298 \\sim C303 \\sim C307 \\sim C334 \\sim C338 \\sim C343
\\sim C339 \\sim C301 \\sim C299 \\sim C304 \\sim C306 \\sim C335 \\sim C337
\\sim C342 \\sim C340 \\sim C300 \\sim C305 \\sim C336 \\sim C341 \\sim N28
\\sim N29 \\sim N31 \\sim N32 \\sim C320 \\sim C309 \\sim C321 \\sim C332 \\sim
C345 \\sim C356 \\sim C368 \\sim C357 \\sim C315 \\sim C319 \\sim C310 \\sim
C314 \\sim C322 \\sim C326 \\sim C331 \\sim C327 \\sim C350 \\sim C346 \\sim
C351 \\sim C355 \\sim C363 \\sim C367 \\sim C362 \\sim C358 \\sim C316 \\sim
C318 \\sim C311 \\sim C313 \\sim C323 \\sim C325 \\sim C330 \\sim C328 \\sim
C348 \\sim C347 \\sim C352 \\sim C354 \\sim C364 \\sim C366 \\sim C361 \\sim
C359 \\sim C317 \\sim C312 \\sim C324 \\sim C329 \\sim C353 \\sim C365 \\sim
C360: within 2A with sigma of 0.04 and sigma for terminal atoms of 0.08
Cl16 \\sim Cl17 \\sim C374 \\sim Cl18: within 2A with sigma of 0.01 and sigma
for terminal atoms of 0.01
Cl13 \\sim C373 \\sim Cl15 \\sim Cl14: within 2A with sigma of 0.04 and sigma
for terminal atoms of 0.08
Cl1 \\sim C369 \\sim Cl2 \\sim Cl3: within 2A with sigma of 0.04 and sigma for
terminal atoms of 0.08
4. Rigid body (RIGU) restrains
 C273, N17, C204, C185, C195, C203, C186, C194, N18, C196, C198, C202, C191,
 C187, C193, C197, C199, C201, C190, C192, C188, C200, C189, N22, N19, C241,
 C252, C205, C216, C242, C246, C247, C251, C210, C206, C211, C215, C243, C245,
 C248, C250, C209, C207, C212, C214, C244, C249, C208, C213, N23, N24, N20, N21,
  C264, C253, C276, C265, C228, C217, C240, C229, C259, C263, C254, C258, C275,
 C271, C270, C266, C227, C223, C222, C218, C235, C239, C234, C230, C260, C262,
 C255, C257, C274, C272, C269, C267, C226, C224, C221, C219, C236, C238, C233,
 C231, C261, C256, C268, C225, C220, C237, C232
 with sigma for 1-2 distances of 0.004 and sigma for 1-3 distances of 0.004
 C20, N3, C5, C21, C32, C6, C4, C26, C22, C27, C31, C7, C3, C25, C23, C28, C30,
  C2, C8, C24, C29, C1, C9, N4, N5, N1, C10, C44, C33, C45, C56, N2, C39, C43,
 C38, C34, C46, C50, C51, C55, C19, C11, C40, C42, C37, C35, C47, C49, C52, C54,
  C18, C14, C13, C12, C41, C36, C48, C53, C17, C15, C16, N6, C68, C57, C63, C67,
  C62, C58, C64, C66, C61, C59, C65, C60, N8, N7, C81, C92, C80, C69, C86, C82,
 C87, C91, C79, C75, C74, C70, C85, C83, C88, C90, C78, C76, C73, C71, C84, C89,
  C77, C72
 with sigma for 1-2 distances of 0.004 and sigma for 1-3 distances of 0.004
 N9, N15, C172, C152, C161, C167, C171, C151, C153, C162, C166, C168, C170,
 C150, C154, C163, C165, C169, C149, C155, C164, N14, C156, C160, C108, C157,
 C159, C107, C109, N16, C158, C106, C110, C173, C184, C111, C105, C178, C174,
 C179, C183, C112, C104, C177, C175, C180, C182, C103, C176, C181, C93, N10,
 C94, C102, C95, C99, C101, C96, C98, C100, C97, N11, C124, C113, C123, C119,
 C118, C114, C122, C120, C117, C115, C121, C116, N13, N12, C148, C137, C136,
 C125, C143, C147, C142, C138, C135, C131, C134, C130, C126, C144, C146, C141,
 C139, C132, C133, C129, C127, C145, C140, C128
 with sigma for 1-2 distances of 0.004 and sigma for 1-3 distances of 0.004
 C349, N25, C277, C296, C286, C278, C295, C287, N26, C285, C279, C283, C290,
 C294, C288, C284, C280, C282, C291, C289, C293, C281, C292, N27, N30, C297,
 C308, C333, C344, C302, C298, C303, C307, C334, C338, C343, C339, C301, C299,
 C304, C306, C335, C337, C342, C340, C300, C305, C336, C341, N28, N29, N31, N32,
  C320, C309, C321, C332, C345, C356, C368, C357, C315, C319, C310, C314, C322,
 C326, C331, C327, C350, C346, C351, C355, C363, C367, C362, C358, C316, C318,
 C311, C313, C323, C325, C330, C328, C348, C347, C352, C354, C364, C366, C361,
 C359, C317, C312, C324, C329, C353, C365, C360
 with sigma for 1-2 distances of 0.004 and sigma for 1-3 distances of 0.004
 Cl16, C374, Cl18, Cl17
 with sigma for 1-2 distances of 0.004 and sigma for 1-3 distances of 0.004
 Cl13, Cl15, C373, Cl14
 with sigma for 1-2 distances of 0.004 and sigma for 1-3 distances of 0.004
 Cl1, C369, Cl2, Cl3
 with sigma for 1-2 distances of 0.004 and sigma for 1-3 distances of 0.004
5. Others
 Fixed Sof: Cl17(0.5) Cl18(0.5) Cl16(0.5) Cl3(0.5) Cl1(0.5) Cl2(0.5) C374(0.5)
 H374(0.5) C369(0.5) H369(0.5)
6.a Ternary CH refined with riding coordinates:
 C372(H372), C371(H371), C376(H376), C374(H374), C370(H370), C375(H375),
 C373(H373), C369(H369)
6.b Aromatic/amide H refined with riding coordinates:
 C190(H190), C201(H201), C294(H294), C293(H293), C284(H284), C188(H188),
 C291(H291), C187(H187), C279(H279), C197(H197), C288(H288), C335(H335),
 C334(H334), C202(H202), C207(H207), C280(H280), C343(H343), C17(H17),
 C199(H199), C289(H289), C282(H282), C342(H342), C193(H193), C243(H243),
 C206(H206), C151(H151), C192(H192), C209(H209), C196(H196), C95(H95),
 C242(H242), C285(H285), C153(H153), C215(H215), C6(H6), C110(H110), C298(H298),
  C214(H214), C337(H337), C364(H364), C28(H28), C107(H107), C299(H299),
 C245(H245), C4(H4), C340(H340), C15(H15), C156(H156), C212(H212), C365(H365),
 C367(H367), C227(H227), C236(H236), C301(H301), C162(H162), C3(H3), C358(H358),
  C25(H25), C250(H250), C150(H150), C123(H123), C307(H307), C306(H306),
 C304(H304), C171(H171), C96(H96), C355(H355), C251(H251), C144(H144), C31(H31),
  C237(H237), C18(H18), C22(H22), C8(H8), C366(H366), C30(H30), C248(H248),
 C101(H101), C122(H122), C109(H109), C66(H66), C239(H239), C46(H46), C23(H23),
 C52(H52), C98(H98), C170(H170), C43(H43), C104(H104), C165(H165), C233(H233),
 C168(H168), C89(H89), C79(H79), C231(H231), C91(H91), C318(H318), C34(H34),
 C238(H238), C58(H58), C100(H100), C346(H346), C183(H183), C146(H146),
 C147(H147), C158(H158), C359(H359), C37(H37), C257(H257), C322(H322),
 C323(H323), C324(H324), C325(H325), C13(H13), C361(H361), C159(H159),
 C163(H163), C262(H262), C230(H230), C53(H53), C76(H76), C164(H164), C232(H232),
  C42(H42), C218(H218), C64(H64), C105(H105), C254(H254), C85(H85), C352(H352),
 C353(H353), C12(H12), C174(H174), C311(H311), C180(H180), C347(H347),
 C145(H145), C114(H114), C36(H36), C316(H316), C319(H319), C260(H260), C82(H82),
  C61(H61), C226(H226), C49(H49), C84(H84), C67(H67), C175(H175), C78(H78),
 C35(H35), C41(H41), C317(H317), C310(H310), C47(H47), C219(H219), C55(H55),
 C360(H360), C169(H169), C349(H349), C182(H182), C177(H177), C135(H135),
 C134(H134), C133(H133), C132(H132), C90(H90), C9(H9), C59(H59), C83(H83),
 C77(H77), C141(H141), C312(H312), C225(H225), C221(H221), C348(H348), C73(H73),
  C224(H224), C263(H263), C139(H139), C40(H40), C266(H266), C138(H138),
 C70(H70), C88(H88), C354(H354), C255(H255), C220(H220), C181(H181), C54(H54),
 C275(H275), C140(H140), C120(H120), C176(H176), C256(H256), C48(H48),
 C115(H115), C272(H272), C331(H331), C330(H330), C329(H329), C328(H328),
 C72(H72), C261(H261), C268(H268), C313(H313), C269(H269), C267(H267), C71(H71),
  C129(H129), C128(H128), C127(H127), C126(H126), C273(H273), C274(H274),
 C117(H117)
6.c Fitted hexagon refined as free rotating group:
 C321(C322,C323,C324,C325,C326), C136(C135,C134,C133,C132,C131), C332(C331,
 C330,C329,C328,C327), C125(C130,C129,C128,C127,C126)
;
_atom_sites_solution_hydrogens     geom
_atom_sites_solution_primary       dual
_atom_sites_solution_secondary     ?
loop_
  _atom_site_label
  _atom_site_type_symbol
  _atom_site_fract_x
  _atom_site_fract_y
  _atom_site_fract_z
  _atom_site_U_iso_or_equiv
  _atom_site_adp_type
  _atom_site_occupancy
  _atom_site_site_symmetry_order
  _atom_site_calc_flag
  _atom_site_refinement_flags_posn
  _atom_site_refinement_flags_adp
  _atom_site_refinement_flags_occupancy
  _atom_site_disorder_assembly
  _atom_site_disorder_group
 N25 N 0.0479(5) 3.1599(4) 0.3526(3) 0.089(3) Uani 1 1 d . U . . .
 N30 N -0.0651(5) 3.0336(4) 0.2405(3) 0.089(3) Uani 1 1 d . U . . .
 N17 N -0.0571(5) 3.3493(4) 0.1468(3) 0.090(3) Uani 1 1 d . U . . .
 N19 N 0.0456(5) 3.4786(4) 0.2595(3) 0.095(3) Uani 1 1 d . U . . .
 N27 N 0.2558(7) 3.3499(5) 0.3520(4) 0.113(4) Uani 1 1 d . U . . .
 C186 C 0.0054(6) 3.4102(5) 0.1699(4) 0.086(3) Uani 1 1 d . U . . .
 C191 C 0.0638(7) 3.4458(5) 0.1613(4) 0.096(4) Uani 1 1 d . U . . .
 C295 C -0.0168(6) 3.0989(5) 0.3311(4) 0.083(3) Uani 1 1 d . U . . .
 N26 N -0.0307(6) 3.1248(4) 0.4316(3) 0.102(3) Uani 1 1 d . U . . .
 C290 C -0.0733(7) 3.0633(5) 0.3388(4) 0.095(4) Uani 1 1 d . U . . .
 C277 C 0.0578(7) 3.1812(5) 0.3832(4) 0.094(4) Uani 1 1 d . U . . .
 C194 C 0.0360(8) 3.4028(5) 0.0985(5) 0.100(4) Uani 1 1 d . U . . .
 C190 C 0.0747(8) 3.4687(5) 0.1897(4) 0.104(4) Uani 1 1 d . U . . .
 H190 H 0.110800 3.494914 0.183343 0.124 Uiso 1 1 calc R . . . .
 C287 C -0.0403(7) 3.1049(5) 0.4003(4) 0.093(4) Uani 1 1 d . U . . .
 N22 N -0.2661(6) 3.1621(5) 0.1459(4) 0.106(3) Uani 1 1 d . U . . .
 C286 C 0.0198(8) 3.1638(6) 0.4221(4) 0.100(4) Uani 1 1 d . U . . .
 C189 C 0.0350(7) 3.4552(5) 0.2275(4) 0.091(4) Uani 1 1 d . U . . .
 C292 C -0.0508(7) 3.0560(5) 0.2721(4) 0.088(3) Uani 1 1 d . U . . .
 C201 C -0.2087(7) 3.2290(5) 0.1698(4) 0.091(4) Uani 1 1 d . U . . .
 H201 H -0.240915 3.219688 0.194913 0.110 Uiso 1 1 calc R . . . .
 C278 C 0.1087(7) 3.2228(5) 0.3756(4) 0.093(4) Uani 1 1 d . U . . .
 C204 C -0.0618(7) 3.3249(5) 0.1168(4) 0.100(4) Uani 1 1 d . U . . .
 N18 N 0.0275(6) 3.3816(4) 0.0692(3) 0.102(3) Uani 1 1 d . U . . .
 C205 C 0.0487(7) 3.4501(6) 0.2993(4) 0.090(3) Uani 1 1 d . U . . .
 C294 C 0.0223(6) 3.1152(5) 0.2902(4) 0.087(4) Uani 1 1 d . U . . .
 H294 H 0.059317 3.140826 0.283097 0.105 Uiso 1 1 calc R . . . .
 C293 C 0.0050(6) 3.0934(5) 0.2627(4) 0.090(4) Uani 1 1 d . U . . .
 H293 H 0.031146 3.103292 0.235993 0.108 Uiso 1 1 calc R . . . .
 C284 C 0.0783(8) 3.2264(6) 0.4446(4) 0.109(4) Uani 1 1 d . U . . .
 H284 H 0.086071 3.241698 0.465269 0.130 Uiso 1 1 calc R . . . .
 C296 C -0.0009(7) 3.1218(5) 0.3607(4) 0.093(4) Uani 1 1 d . U . . .
 C188 C -0.0227(6) 3.4186(5) 0.2370(4) 0.085(4) Uani 1 1 d . U . . .
 H188 H -0.051456 3.409778 0.263194 0.102 Uiso 1 1 calc R . . . .
 C291 C -0.0886(7) 3.0407(5) 0.3102(4) 0.096(4) Uani 1 1 d . U . . .
 H291 H -0.125145 3.014693 0.316885 0.115 Uiso 1 1 calc R . . . .
 C333 C -0.0662(7) 3.0596(6) 0.2022(4) 0.094(4) Uani 1 1 d . U . . .
 C195 C -0.0224(8) 3.3436(6) 0.0774(4) 0.106(4) Uani 1 1 d . U . . .
 C185 C -0.0052(7) 3.3863(5) 0.1376(4) 0.096(4) Uani 1 1 d . U . . .
 C187 C -0.0354(7) 3.3969(5) 0.2082(4) 0.094(4) Uani 1 1 d . U . . .
 H187 H -0.073148 3.372115 0.214227 0.112 Uiso 1 1 calc R . . . .
 C368 C -0.1001(9) 2.7820(6) 0.2380(5) 0.114(4) Uani 1 1 d . U . . .
 C203 C -0.1186(6) 3.2852(5) 0.1246(4) 0.088(3) Uani 1 1 d . U . . .
 N3 N 0.8415(7) 2.6589(5) 0.1445(4) 0.113(3) Uani 1 1 d . U . . .
 C279 C 0.1490(7) 3.2439(5) 0.3354(4) 0.094(4) Uani 1 1 d . U . . .
 H279 H 0.140972 3.230353 0.313952 0.112 Uiso 1 1 calc R . . . .
 C241 C -0.2801(8) 3.1165(6) 0.1773(5) 0.108(4) Uani 1 1 d . U . . .
 C197 C -0.0779(7) 3.2776(6) 0.0544(5) 0.107(4) Uani 1 1 d . U . . .
 H197 H -0.082667 3.261110 0.033626 0.128 Uiso 1 1 calc R . . . .
 N21 N 0.0357(6) 3.6841(5) 0.2852(4) 0.110(3) Uani 1 1 d . U . . .
 C303 C 0.3405(7) 3.4016(6) 0.3583(5) 0.106(4) Uani 1 1 d . U . . .
 C198 C -0.1206(8) 3.2606(6) 0.0935(5) 0.106(4) Uani 1 1 d . U . . .
 C341 C -0.0665(7) 2.8794(6) 0.2258(5) 0.100(4) Uani 1 1 d . U . . .
 C288 C -0.0960(7) 3.0642(5) 0.4095(4) 0.101(4) Uani 1 1 d . U . . .
 H288 H -0.121307 3.051368 0.436165 0.122 Uiso 1 1 calc R . . . .
 C335 C -0.0667(7) 3.1319(5) 0.1487(4) 0.097(4) Uani 1 1 d . U . . .
 H335 H -0.062636 3.168916 0.137059 0.117 Uiso 1 1 calc R . . . .
 C334 C -0.0625(7) 3.1144(6) 0.1888(5) 0.102(4) Uani 1 1 d . U . . .
 H334 H -0.057574 3.138165 0.205102 0.122 Uiso 1 1 calc R . . . .
 C202 C -0.1582(8) 3.2656(6) 0.1636(5) 0.113(5) Uani 1 1 d . U . . .
 H202 H -0.149239 3.278173 0.185215 0.135 Uiso 1 1 calc R . . . .
 C283 C 0.1165(8) 3.2470(6) 0.4048(4) 0.103(4) Uani 1 1 d . U . . .
 C207 C 0.0546(7) 3.3778(6) 0.3509(4) 0.098(4) Uani 1 1 d . U . . .
 H207 H 0.052836 3.340491 0.361346 0.118 Uiso 1 1 calc R . . . .
 N6 N 0.4287(6) 2.9866(5) 0.2563(4) 0.119(4) Uani 1 1 d . U . . .
 N15 N 0.1633(6) 3.0347(5) 0.2378(4) 0.107(3) Uani 1 1 d . U . . .
 C208 C 0.0619(7) 3.4096(6) 0.3750(5) 0.103(4) Uani 1 1 d . U . . .
 C280 C 0.1992(7) 3.2839(5) 0.3281(4) 0.104(4) Uani 1 1 d . U . . .
 H280 H 0.229851 3.294638 0.302659 0.125 Uiso 1 1 calc R . . . .
 C343 C -0.0608(6) 2.9357(5) 0.2709(4) 0.094(4) Uani 1 1 d . U . . .
 H343 H -0.060246 2.941449 0.296343 0.113 Uiso 1 1 calc R . . . .
 N32 N -0.0570(7) 2.8257(5) 0.2164(4) 0.118(4) Uani 1 1 d . U . . .
 C216 C 0.0460(7) 3.5333(6) 0.2610(4) 0.090(3) Uani 1 1 d . U . . .
 C155 C 0.0395(8) 2.9050(6) 0.3601(5) 0.107(4) Uani 1 1 d . U . . .
 C17 C 0.5131(8) 2.9216(6) 0.2346(6) 0.119(5) Uani 1 1 d . U . . .
 H17 H 0.513599 2.907640 0.261572 0.143 Uiso 1 1 calc R . . . .
 C199 C -0.1751(7) 3.2195(5) 0.1016(4) 0.093(4) Uani 1 1 d . U . . .
 H199 H -0.182732 3.204175 0.080845 0.112 Uiso 1 1 calc R . . . .
 C289 C -0.1109(7) 3.0454(5) 0.3796(4) 0.094(4) Uani 1 1 d . U . . .
 H289 H -0.147263 3.019400 0.385705 0.113 Uiso 1 1 calc R . . . .
 C19 C 0.5549(8) 2.9193(7) 0.1664(6) 0.113(4) Uani 1 1 d . U . . .
 C338 C -0.0742(7) 3.0248(6) 0.1802(4) 0.101(4) Uani 1 1 d . U . . .
 C282 C 0.1680(7) 3.2885(5) 0.3982(4) 0.101(4) Uani 1 1 d . U . . .
 H282 H 0.177023 3.301410 0.419724 0.121 Uiso 1 1 calc R . . . .
 C210 C 0.0570(6) 3.4851(6) 0.3208(4) 0.086(3) Uani 1 1 d . U . . .
 C297 C 0.2642(7) 3.3976(6) 0.3212(5) 0.096(4) Uani 1 1 d . U . . .
 C342 C -0.0593(6) 2.8842(5) 0.2636(4) 0.089(4) Uani 1 1 d . U . . .
 H342 H -0.053637 2.853850 0.283249 0.107 Uiso 1 1 calc R . . . .
 N20 N 0.0633(7) 3.3909(5) 0.4143(4) 0.113(3) Uani 1 1 d . U . . .
 N28 N 0.3217(6) 3.5421(5) 0.2391(4) 0.111(3) Uani 1 1 d . U . . .
 C193 C 0.0900(7) 3.4429(5) 0.0896(4) 0.103(4) Uani 1 1 d . U . . .
 H193 H 0.117370 3.454327 0.063260 0.123 Uiso 1 1 calc R . . . .
 C243 C -0.2672(7) 3.0557(6) 0.2342(5) 0.109(4) Uani 1 1 d . U . . .
 H243 H -0.248173 3.044641 0.256829 0.131 Uiso 1 1 calc R . . . .
 C206 C 0.0491(7) 3.3959(5) 0.3105(4) 0.098(4) Uani 1 1 d . U . . .
 H206 H 0.046208 3.372684 0.293393 0.118 Uiso 1 1 calc R . . . .
 C302 C 0.3169(8) 3.4289(6) 0.3243(5) 0.101(4) Uani 1 1 d . U . . .
 N1 N 0.6339(6) 2.8570(5) 0.1442(4) 0.110(3) Uani 1 1 d . U . . .
 C211 C 0.0534(7) 3.5389(6) 0.2977(4) 0.092(3) Uani 1 1 d . U . . .
 N8 N 0.4201(7) 3.1959(6) 0.2776(4) 0.128(4) Uani 1 1 d . U . . .
 N23 N -0.3438(7) 2.9758(6) 0.2612(4) 0.123(4) Uani 1 1 d . U . . .
 C281 C 0.2035(7) 3.3085(5) 0.3599(5) 0.096(4) Uani 1 1 d . U . . .
 C151 C 0.2137(8) 2.9552(6) 0.2668(5) 0.106(4) Uani 1 1 d . U . . .
 H151 H 0.253727 2.964210 0.245420 0.128 Uiso 1 1 calc R . . . .
 C192 C 0.1014(8) 3.4644(5) 0.1200(4) 0.109(4) Uani 1 1 d . U . . .
 H192 H 0.135066 3.492450 0.113743 0.131 Uiso 1 1 calc R . . . .
 C344 C -0.0632(7) 2.9766(5) 0.2404(4) 0.087(3) Uani 1 1 d . U . . .
 C209 C 0.0588(7) 3.4662(6) 0.3610(4) 0.096(4) Uani 1 1 d . U . . .
 H209 H 0.058071 3.489934 0.378181 0.115 Uiso 1 1 calc R . . . .
 C196 C -0.0316(7) 3.3168(6) 0.0475(4) 0.104(4) Uani 1 1 d . U . . .
 H196 H -0.002977 3.327638 0.021408 0.125 Uiso 1 1 calc R . . . .
 C108 C 0.1818(8) 2.8095(6) 0.3649(5) 0.105(4) Uani 1 1 d . U . . .
 N31 N -0.0766(7) 3.1174(5) 0.0835(4) 0.110(3) Uani 1 1 d . U . . .
 C95 C 0.4259(8) 2.6185(6) 0.2935(5) 0.113(4) Uani 1 1 d . U . . .
 H95 H 0.396369 2.647000 0.286769 0.135 Uiso 1 1 calc R . . . .
 C240 C 0.0757(9) 3.7304(6) 0.2624(5) 0.114(4) Uani 1 1 d . U . . .
 C242 C -0.2412(8) 3.0989(6) 0.2077(5) 0.111(4) Uani 1 1 d . U . . .
 H242 H -0.200476 3.117047 0.208255 0.133 Uiso 1 1 calc R . . . .
 C285 C 0.0311(8) 3.1853(6) 0.4538(5) 0.113(5) Uani 1 1 d . U . . .
 H285 H 0.006538 3.171564 0.480473 0.136 Uiso 1 1 calc R . . . .
 C106 C 0.2378(9) 2.7490(6) 0.4088(5) 0.115(4) Uani 1 1 d . U . . .
 C153 C 0.0957(8) 2.9763(5) 0.2964(5) 0.104(4) Uani 1 1 d . U . . .
 H153 H 0.056303 2.998292 0.296103 0.124 Uiso 1 1 calc R . . . .
 C339 C -0.0715(7) 2.9714(6) 0.2036(4) 0.091(3) Uani 1 1 d . U . . .
 C97 C 0.5150(9) 2.5562(7) 0.2716(6) 0.111(4) Uani 1 1 d . U . . .
 C93 C 0.3883(9) 2.6182(7) 0.3644(6) 0.119(4) Uani 1 1 d . U . . .
 C215 C 0.0411(7) 3.5741(6) 0.2301(5) 0.097(4) Uani 1 1 d . U . . .
 H215 H 0.039566 3.568138 0.204754 0.117 Uiso 1 1 calc R . . . .
 C308 C 0.3047(8) 3.3510(6) 0.3743(5) 0.103(4) Uani 1 1 d . U . . .
 C336 C -0.0765(7) 3.0967(6) 0.1263(5) 0.103(4) Uani 1 1 d . U . . .
 C149 C 0.1498(9) 2.8969(6) 0.3255(5) 0.105(4) Uani 1 1 d . U . . .
 C235 C 0.0558(9) 3.7721(6) 0.2822(5) 0.112(4) Uani 1 1 d . U . . .
 C363 C -0.0794(9) 2.7372(6) 0.2206(5) 0.118(4) Uani 1 1 d . U . . .
 C300 C 0.3023(8) 3.4907(6) 0.2681(5) 0.113(4) Uani 1 1 d . U . . .
 N9 N 0.3474(7) 2.6638(5) 0.3566(4) 0.126(4) Uani 1 1 d . U . . .
 C213 C 0.0431(7) 3.6321(6) 0.2769(5) 0.102(4) Uani 1 1 d . U . . .
 C172 C 0.1821(8) 3.0857(6) 0.2402(5) 0.115(4) Uani 1 1 d . U . . .
 C6 C 0.7879(8) 2.7239(6) 0.0991(5) 0.110(4) Uani 1 1 d . U . . .
 H6 H 0.809756 2.706881 0.078239 0.131 Uiso 1 1 calc R . . . .
 C200 C -0.2137(8) 3.2042(6) 0.1384(5) 0.102(4) Uani 1 1 d . U . . .
 C110 C 0.2583(8) 2.7453(6) 0.3397(5) 0.114(4) Uani 1 1 d . U . . .
 H110 H 0.281670 2.731093 0.317589 0.137 Uiso 1 1 calc R . . . .
 C298 C 0.2274(7) 3.4103(5) 0.2916(5) 0.099(4) Uani 1 1 d . U . . .
 H298 H 0.192541 3.387405 0.289324 0.118 Uiso 1 1 calc R . . . .
 C214 C 0.0383(7) 3.6277(5) 0.2383(5) 0.103(4) Uani 1 1 d . U . . .
 H214 H 0.033547 3.658258 0.218593 0.123 Uiso 1 1 calc R . . . .
 N11 N 0.5516(7) 2.5373(6) 0.2400(4) 0.128(4) Uani 1 1 d . U . . .
 N5 N 1.1094(7) 2.6060(4) 0.0761(4) 0.105(3) Uani 1 1 d . U . . .
 C337 C -0.0750(7) 3.0396(5) 0.1407(4) 0.096(4) Uani 1 1 d . U . . .
 H337 H -0.074484 3.014796 0.124345 0.115 Uiso 1 1 calc R . . . .
 N16 N -0.1368(6) 2.9005(5) 0.4263(4) 0.109(3) Uani 1 1 d . U . . .
 C364 C -0.1112(9) 2.6895(6) 0.2339(5) 0.121(5) Uani 1 1 d . U . . .
 H364 H -0.100425 2.661942 0.219549 0.145 Uiso 1 1 calc R . . . .
 C247 C -0.3563(7) 3.1151(6) 0.1379(5) 0.104(4) Uani 1 1 d . U . . .
 C26 C 0.8770(8) 2.5807(6) 0.1756(5) 0.104(4) Uani 1 1 d . U . . .
 C252 C -0.3141(8) 3.1613(7) 0.1224(5) 0.110(4) Uani 1 1 d . U . . .
 C28 C 1.0000(8) 2.5893(6) 0.1247(5) 0.110(4) Uani 1 1 d . U . . .
 H28 H 1.018062 2.557010 0.136759 0.132 Uiso 1 1 calc R . . . .
 N4 N 0.8084(7) 2.4756(5) 0.2625(4) 0.117(4) Uani 1 1 d . U . . .
 C44 C 0.7939(8) 2.4239(7) 0.2589(5) 0.116(4) Uani 1 1 d . U . . .
 C94 C 0.4272(8) 2.5989(7) 0.3338(5) 0.113(4) Uani 1 1 d . U . . .
 N14 N 0.1350(7) 2.8546(5) 0.3582(4) 0.111(3) Uani 1 1 d . U . . .
 C107 C 0.1923(8) 2.7954(6) 0.4033(5) 0.109(4) Uani 1 1 d . U . . .
 H107 H 0.172369 2.813672 0.423666 0.131 Uiso 1 1 calc R . . . .
 C299 C 0.2458(7) 3.4589(5) 0.2660(5) 0.106(4) Uani 1 1 d . U . . .
 H299 H 0.220246 3.471545 0.246417 0.127 Uiso 1 1 calc R . . . .
 C5 C 0.7955(9) 2.7057(6) 0.1370(6) 0.113(4) Uani 1 1 d . U . . .
 C246 C -0.3329(7) 3.0883(7) 0.1717(5) 0.107(4) Uani 1 1 d . U . . .
 C152 C 0.1571(9) 2.9891(6) 0.2685(5) 0.105(4) Uani 1 1 d . U . . .
 C99 C 0.4753(9) 2.5576(7) 0.3400(6) 0.117(4) Uani 1 1 d . U . . .
 C362 C -0.0254(10) 2.7596(6) 0.1841(5) 0.124(5) Uani 1 1 d . U . . .
 C245 C -0.3567(8) 3.0415(6) 0.1997(5) 0.109(4) Uani 1 1 d . U . . .
 H245 H -0.395007 3.021278 0.198044 0.130 Uiso 1 1 calc R . . . .
 C2 C 0.7151(8) 2.7895(6) 0.1222(5) 0.107(4) Uani 1 1 d . U . . .
 C229 C -0.0107(9) 3.6957(6) 0.3181(5) 0.111(4) Uani 1 1 d . U . . .
 C21 C 0.8246(8) 2.6146(6) 0.1774(5) 0.104(4) Uani 1 1 d . U . . .
 C357 C -0.0138(9) 2.8125(6) 0.1858(5) 0.107(4) Uani 1 1 d . U . . .
 C157 C -0.0656(9) 2.8869(7) 0.4088(5) 0.113(4) Uani 1 1 d . U . . .
 C112 C 0.3132(9) 2.6825(7) 0.3876(6) 0.121(4) Uani 1 1 d . U . . .
 C148 C 0.5883(8) 2.2867(8) 0.2313(6) 0.122(4) Uani 1 1 d . U . . .
 C24 C 0.8137(9) 2.5230(6) 0.2320(5) 0.107(4) Uani 1 1 d . U . . .
 C4 C 0.7645(9) 2.7273(6) 0.1680(5) 0.116(4) Uani 1 1 d . U . . .
 H4 H 0.772367 2.713319 0.193612 0.139 Uiso 1 1 calc R . . . .
 C351 C -0.1048(9) 3.1326(6) 0.0241(5) 0.106(4) Uani 1 1 d . U . . .
 C7 C 0.7463(8) 2.7688(7) 0.0921(5) 0.107(4) Uani 1 1 d . U . . .
 C340 C -0.0730(7) 2.9212(6) 0.1953(4) 0.097(4) Uani 1 1 d . U . . .
 H340 H -0.078070 2.916044 0.170432 0.117 Uiso 1 1 calc R . . . .
 C15 C 0.4667(8) 2.9837(7) 0.1872(5) 0.119(4) Uani 1 1 d . U . . .
 H15 H 0.435845 3.011493 0.180894 0.142 Uiso 1 1 calc R . . . .
 C80 C 0.1858(10) 2.9382(7) 0.4159(6) 0.122(4) Uani 1 1 d . U . . .
 C156 C -0.0280(8) 2.9200(6) 0.3763(4) 0.102(4) Uani 1 1 d . U . . .
 H156 H -0.046563 2.952457 0.364801 0.122 Uiso 1 1 calc R . . . .
 C212 C 0.0520(7) 3.5895(6) 0.3053(5) 0.105(4) Uani 1 1 d . U . . .
 H212 H 0.057242 3.594281 0.330211 0.126 Uiso 1 1 calc R . . . .
 C87 C 0.4004(9) 3.2809(8) 0.2787(6) 0.130(5) Uani 1 1 d . U . . .
 C365 C -0.1618(10) 2.6818(7) 0.2704(6) 0.136(6) Uani 1 1 d . U . . .
 H365 H -0.181542 2.647352 0.283123 0.163 Uiso 1 1 calc R . . . .
 C367 C -0.1483(9) 2.7747(6) 0.2734(5) 0.130(5) Uani 1 1 d . U . . .
 H367 H -0.158205 2.802274 0.287771 0.156 Uiso 1 1 calc R . . . .
 C173 C -0.1884(8) 2.9115(7) 0.4041(5) 0.114(4) Uani 1 1 d . U . . .
 C227 C 0.1713(8) 3.4330(7) 0.4152(5) 0.114(4) Uani 1 1 d . U . . .
 H227 H 0.179425 3.453307 0.388679 0.137 Uiso 1 1 calc R . . . .
 C236 C 0.0905(9) 3.8207(6) 0.2677(5) 0.117(5) Uani 1 1 d . U . . .
 H236 H 0.081304 3.848531 0.281780 0.141 Uiso 1 1 calc R . . . .
 C320 C 0.2970(9) 3.5904(7) 0.2471(6) 0.115(4) Uani 1 1 d . U . . .
 N29 N 0.4610(7) 3.3858(6) 0.4261(4) 0.135(4) Uani 1 1 d . U . . .
 C301 C 0.3352(7) 3.4747(6) 0.2982(4) 0.094(4) Uani 1 1 d . U . . .
 H301 H 0.371335 3.496448 0.300612 0.113 Uiso 1 1 calc R . . . .
 C223 C 0.0976(10) 3.3746(7) 0.4722(5) 0.129(5) Uani 1 1 d . U . . .
 C162 C 0.1189(8) 2.9981(7) 0.1880(5) 0.114(4) Uani 1 1 d . U . . .
 H162 H 0.115020 2.962326 0.202701 0.137 Uiso 1 1 calc R . . . .
 C244 C -0.3223(7) 3.0255(6) 0.2301(5) 0.106(4) Uani 1 1 d . U . . .
 C29 C 1.0404(9) 2.6203(7) 0.0911(5) 0.111(4) Uani 1 1 d . U . . .
 C3 C 0.7219(8) 2.7690(6) 0.1623(5) 0.112(4) Uani 1 1 d . U . . .
 H3 H 0.697566 2.784015 0.183684 0.135 Uiso 1 1 calc R . . . .
 C167 C 0.1764(8) 3.1198(7) 0.2051(5) 0.117(4) Uani 1 1 d . U . . .
 C264 C -0.3253(9) 2.9247(7) 0.2582(6) 0.123(5) Uani 1 1 d . U . . .
 C74 C 0.2023(11) 2.8837(8) 0.4699(6) 0.138(5) Uani 1 1 d . U . . .
 C68 C 0.4278(7) 3.0431(6) 0.2558(5) 0.112(4) Uani 1 1 d . U . . .
 C358 C 0.0406(9) 2.8426(6) 0.1558(5) 0.118(5) Uani 1 1 d . U . . .
 H358 H 0.048846 2.878619 0.156154 0.142 Uiso 1 1 calc R . . . .
 C25 C 0.8749(9) 2.5344(6) 0.2038(5) 0.114(4) Uani 1 1 d . U . . .
 H25 H 0.913661 2.511692 0.203668 0.137 Uiso 1 1 calc R . . . .
 C1 C 0.6706(8) 2.8376(7) 0.1151(6) 0.114(4) Uani 1 1 d . U . . .
 C184 C -0.1557(8) 2.9213(6) 0.4609(5) 0.112(4) Uani 1 1 d . U . . .
 C154 C 0.0935(9) 2.9287(6) 0.3260(5) 0.104(4) Uani 1 1 d . U . . .
 C250 C -0.3764(8) 3.1875(7) 0.0731(5) 0.125(5) Uani 1 1 d . U . . .
 H250 H -0.385079 3.212450 0.050866 0.150 Uiso 1 1 calc R . . . .
 C150 C 0.2132(8) 2.9085(5) 0.2955(5) 0.105(4) Uani 1 1 d . U . . .
 H150 H 0.252254 2.886088 0.295235 0.125 Uiso 1 1 calc R . . . .
 N24 N -0.4703(7) 3.1346(6) 0.0676(4) 0.144(5) Uani 1 1 d . U . . .
 N10 N 0.3559(9) 2.6188(6) 0.4337(5) 0.151(5) Uani 1 1 d . U . . .
 C123 C 0.5232(7) 2.4393(7) 0.2697(5) 0.116(4) Uani 1 1 d . U . . .
 H123 H 0.500479 2.443785 0.295507 0.140 Uiso 1 1 calc R . . . .
 C307 C 0.3140(7) 3.3159(7) 0.4074(5) 0.107(4) Uani 1 1 d . U . . .
 H307 H 0.285311 3.284782 0.418786 0.128 Uiso 1 1 calc R . . . .
 C306 C 0.3674(8) 3.3279(7) 0.4237(5) 0.126(5) Uani 1 1 d . U . . .
 H306 H 0.377892 3.303553 0.445718 0.151 Uiso 1 1 calc R . . . .
 C304 C 0.3942(8) 3.4113(7) 0.3767(5) 0.118(5) Uani 1 1 d . U . . .
 H304 H 0.421740 3.443221 0.366905 0.142 Uiso 1 1 calc R . . . .
 C228 C 0.1119(9) 3.4006(7) 0.4321(5) 0.117(4) Uani 1 1 d . U . . .
 C171 C 0.2098(9) 3.0980(6) 0.2710(5) 0.131(5) Uani 1 1 d . U . . .
 H171 H 0.216094 3.072702 0.293717 0.157 Uiso 1 1 calc R . . . .
 C345 C -0.0211(10) 3.1489(6) 0.0549(6) 0.121(4) Uani 1 1 d . U . . .
 C27 C 0.9327(9) 2.6037(6) 0.1418(5) 0.112(4) Uani 1 1 d . U . . .
 C96 C 0.4665(8) 2.5971(6) 0.2643(5) 0.110(4) Uani 1 1 d . U . . .
 H96 H 0.462356 2.610078 0.237770 0.132 Uiso 1 1 calc R . . . .
 C355 C -0.1849(8) 3.0763(5) 0.0824(5) 0.105(4) Uani 1 1 d . U . . .
 H355 H -0.196836 3.057983 0.109426 0.126 Uiso 1 1 calc R . . . .
 C251 C -0.3234(9) 3.1996(7) 0.0894(5) 0.122(5) Uani 1 1 d . U . . .
 H251 H -0.295529 3.231252 0.079109 0.147 Uiso 1 1 calc R . . . .
 C356 C -0.1226(10) 3.1058(6) 0.0655(5) 0.112(4) Uani 1 1 d . U . . .
 C144 C 0.6078(9) 2.1950(7) 0.2257(6) 0.133(5) Uani 1 1 d . U . . .
 H144 H 0.607206 2.167039 0.212192 0.160 Uiso 1 1 calc R . . . .
 C305 C 0.4056(9) 3.3754(8) 0.4079(5) 0.121(5) Uani 1 1 d . U . . .
 C31 C 0.9460(8) 2.6837(6) 0.0913(5) 0.113(4) Uani 1 1 d . U . . .
 H31 H 0.927436 2.716136 0.079845 0.135 Uiso 1 1 calc R . . . .
 C309 C 0.3707(10) 3.5463(7) 0.2056(6) 0.122(5) Uani 1 1 d . U . . .
 C237 C 0.1393(9) 3.8275(6) 0.2316(5) 0.122(5) Uani 1 1 d . U . . .
 H237 H 0.159575 3.861580 0.218413 0.147 Uiso 1 1 calc R . . . .
 C18 C 0.5539(9) 2.9004(7) 0.2073(5) 0.123(5) Uani 1 1 d . U . . .
 H18 H 0.583100 2.872027 0.214939 0.148 Uiso 1 1 calc R . . . .
 N7 N 0.2523(8) 2.9182(6) 0.4087(5) 0.139(4) Uani 1 1 d . U . . .
 C22 C 0.7637(8) 2.6029(6) 0.2060(5) 0.106(4) Uani 1 1 d . U . . .
 H22 H 0.726296 2.626836 0.205677 0.127 Uiso 1 1 calc R . . . .
 C8 C 0.7446(8) 2.7894(7) 0.0516(5) 0.118(4) Uani 1 1 d . U . . .
 H8 H 0.766674 2.771417 0.031379 0.142 Uiso 1 1 calc R . . . .
 C161 C 0.1434(8) 3.0371(7) 0.2013(5) 0.114(4) Uani 1 1 d . U . . .
 C366 C -0.1822(9) 2.7253(6) 0.2875(5) 0.132(5) Uani 1 1 d . U . . .
 H366 H -0.221024 2.721080 0.309735 0.159 Uiso 1 1 calc R . . . .
 C111 C 0.2690(8) 2.7266(6) 0.3807(5) 0.114(4) Uani 1 1 d . U . . .
 C30 C 1.0151(8) 2.6683(6) 0.0745(5) 0.115(4) Uani 1 1 d . U . . .
 H30 H 1.043504 2.691097 0.051945 0.138 Uiso 1 1 calc R . . . .
 C248 C -0.4093(8) 3.1069(7) 0.1205(5) 0.116(4) Uani 1 1 d . U . . .
 H248 H -0.439953 3.076883 0.131845 0.139 Uiso 1 1 calc R . . . .
 C39 C 0.8050(7) 2.3873(6) 0.2908(5) 0.111(4) Uani 1 1 d . U . . .
 C350 C -0.0398(10) 3.1571(7) 0.0199(6) 0.121(4) Uani 1 1 d . U . . .
 C32 C 0.9096(9) 2.6516(7) 0.1230(5) 0.115(4) Uani 1 1 d . U . . .
 C101 C 0.4366(10) 2.5524(8) 0.4108(6) 0.150(6) Uani 1 1 d . U . . .
 H101 H 0.435838 2.533983 0.437220 0.180 Uiso 1 1 calc R . . . .
 C122 C 0.5285(8) 2.3901(7) 0.2586(5) 0.127(5) Uani 1 1 d . U . . .
 H122 H 0.507121 2.359242 0.277156 0.152 Uiso 1 1 calc R . . . .
 C109 C 0.2124(8) 2.7840(6) 0.3375(5) 0.119(4) Uani 1 1 d . U . . .
 H109 H 0.200186 2.794669 0.312619 0.143 Uiso 1 1 calc R . . . .
 C81 C 0.4448(8) 3.2066(8) 0.3100(6) 0.125(4) Uani 1 1 d . U . . .
 C51 C 1.1971(8) 2.5639(6) 0.0405(5) 0.115(4) Uani 1 1 d . U . . .
 C66 C 0.4565(8) 3.1347(6) 0.2334(5) 0.111(4) Uani 1 1 d . U . . .
 H66 H 0.479015 3.164243 0.213827 0.133 Uiso 1 1 calc R . . . .
 C239 C 0.1259(8) 3.7377(6) 0.2270(5) 0.121(5) Uani 1 1 d . U . . .
 H239 H 0.136505 3.710862 0.212006 0.145 Uiso 1 1 calc R . . . .
 C143 C 0.5847(8) 2.2448(8) 0.2114(6) 0.126(4) Uani 1 1 d . U . . .
 C46 C 1.1641(9) 2.6150(6) 0.1297(5) 0.119(5) Uani 1 1 d . U . . .
 H46 H 1.126031 2.632880 0.142908 0.143 Uiso 1 1 calc R . . . .
 C315 C 0.3322(9) 3.6291(7) 0.2145(6) 0.122(4) Uani 1 1 d . U . . .
 C249 C -0.4179(9) 3.1413(8) 0.0872(5) 0.132(5) Uani 1 1 d . U . . .
 C118 C 0.6083(8) 2.5333(8) 0.1780(5) 0.120(4) Uani 1 1 d . U . . .
 C38 C 0.8325(8) 2.4146(7) 0.3152(5) 0.111(4) Uani 1 1 d . U . . .
 C23 C 0.7558(10) 2.5567(6) 0.2354(5) 0.121(4) Uani 1 1 d . U . . .
 H23 H 0.714849 2.548324 0.256150 0.145 Uiso 1 1 calc R . . . .
 C11 C 0.5969(10) 2.9199(8) 0.0960(6) 0.130(5) Uani 1 1 d . U . . .
 C124 C 0.5558(8) 2.4824(7) 0.2377(6) 0.122(4) Uani 1 1 d . U . . .
 C166 C 0.1475(8) 3.0924(7) 0.1805(5) 0.114(4) Uani 1 1 d . U . . .
 C259 C -0.3636(9) 2.8905(8) 0.2881(6) 0.127(4) Uani 1 1 d . U . . .
 C52 C 1.2249(9) 2.5350(7) 0.0109(5) 0.131(5) Uani 1 1 d . U . . .
 H52 H 1.268741 2.518442 0.009561 0.157 Uiso 1 1 calc R . . . .
 C98 C 0.5163(8) 2.5398(6) 0.3083(5) 0.112(4) Uani 1 1 d . U . . .
 H98 H 0.548508 2.512938 0.314190 0.134 Uiso 1 1 calc R . . . .
 C16 C 0.4700(9) 2.9625(7) 0.2264(6) 0.116(4) Uani 1 1 d . U . . .
 C62 C 0.3671(9) 2.9973(7) 0.3162(6) 0.126(5) Uani 1 1 d . U . . .
 N13 N 0.5649(7) 2.3323(6) 0.2110(4) 0.134(4) Uani 1 1 d . U . . .
 C63 C 0.3910(8) 3.0510(7) 0.2926(6) 0.138(5) Uani 1 1 d . U . . .
 C45 C 1.1641(9) 2.6010(6) 0.0951(5) 0.103(4) Uani 1 1 d . U . . .
 C170 C 0.2268(9) 3.1532(7) 0.2631(6) 0.141(6) Uani 1 1 d . U . . .
 H170 H 0.249127 3.165382 0.280618 0.169 Uiso 1 1 calc R . . . .
 C43 C 0.7710(7) 2.4102(6) 0.2278(5) 0.112(4) Uani 1 1 d . U . . .
 H43 H 0.762025 2.436583 0.206399 0.135 Uiso 1 1 calc R . . . .
 C104 C 0.2842(10) 2.6844(8) 0.4577(6) 0.151(6) Uani 1 1 d . U . . .
 H104 H 0.284639 2.668441 0.484456 0.181 Uiso 1 1 calc R . . . .
 C165 C 0.1323(9) 3.1046(7) 0.1447(5) 0.129(5) Uani 1 1 d . U . . .
 H165 H 0.138034 3.140013 0.129272 0.155 Uiso 1 1 calc R . . . .
 C233 C -0.0393(10) 3.7709(7) 0.3481(5) 0.132(5) Uani 1 1 d . U . . .
 H233 H -0.031530 3.806775 0.349096 0.159 Uiso 1 1 calc R . . . .
 C160 C 0.0644(8) 2.8598(6) 0.3807(5) 0.102(4) Uani 1 1 d . U . . .
 C234 C 0.0006(10) 3.7500(6) 0.3180(5) 0.122(5) Uani 1 1 d . U . . .
 C168 C 0.1915(8) 3.1757(6) 0.2021(6) 0.128(5) Uani 1 1 d . U . . .
 H168 H 0.186389 3.202116 0.179664 0.154 Uiso 1 1 calc R . . . .
 C179 C -0.2190(9) 2.9453(7) 0.4603(5) 0.124(4) Uani 1 1 d . U . . .
 C89 C 0.3505(8) 3.3411(7) 0.2291(6) 0.143(5) Uani 1 1 d . U . . .
 H89 H 0.334425 3.375463 0.219595 0.172 Uiso 1 1 calc R . . . .
 C79 C 0.1584(10) 2.9784(7) 0.3885(6) 0.143(5) Uani 1 1 d . U . . .
 H79 H 0.183808 2.993738 0.362352 0.172 Uiso 1 1 calc R . . . .
 C10 C 0.6737(9) 2.8568(7) 0.0740(6) 0.119(4) Uani 1 1 d . U . . .
 C231 C -0.1029(9) 3.6890(6) 0.3764(5) 0.126(5) Uani 1 1 d . U . . .
 H231 H -0.140161 3.668810 0.395463 0.152 Uiso 1 1 calc R . . . .
 C91 C 0.3705(8) 3.2488(7) 0.2245(5) 0.121(5) Uani 1 1 d . U . . .
 H91 H 0.367969 3.220148 0.211825 0.146 Uiso 1 1 calc R . . . .
 C217 C 0.0112(9) 3.3563(7) 0.4431(6) 0.125(5) Uani 1 1 d . U . . .
 C20 C 0.5955(9) 2.9021(7) 0.1357(6) 0.118(4) Uani 1 1 d . U . . .
 C318 C 0.2356(9) 3.6559(7) 0.2803(6) 0.136(5) Uani 1 1 d . U . . .
 H318 H 0.202445 3.665226 0.301845 0.163 Uiso 1 1 calc R . . . .
 C34 C 0.8581(8) 2.5074(7) 0.3130(5) 0.119(5) Uani 1 1 d . U . . .
 H34 H 0.862624 2.543804 0.299675 0.142 Uiso 1 1 calc R . . . .
 C238 C 0.1575(8) 3.7839(6) 0.2156(5) 0.120(5) Uani 1 1 d . U . . .
 H238 H 0.197312 3.787918 0.193998 0.144 Uiso 1 1 calc R . . . .
 C58 C 0.3805(7) 2.9061(6) 0.3110(5) 0.118(4) Uani 1 1 d . U . . .
 H58 H 0.399263 2.879708 0.296690 0.141 Uiso 1 1 calc R . . . .
 C100 C 0.4772(9) 2.5375(7) 0.3810(6) 0.128(5) Uani 1 1 d . U . . .
 H100 H 0.510738 2.511502 0.386450 0.153 Uiso 1 1 calc R . . . .
 C56 C 1.1301(9) 2.5813(7) 0.0437(5) 0.116(4) Uani 1 1 d . U . . .
 N2 N 0.6359(8) 2.9036(6) 0.0662(4) 0.139(4) Uani 1 1 d . U . . .
 C121 C 0.5657(9) 2.3859(7) 0.2199(6) 0.128(5) Uani 1 1 d . U . . .
 C270 C -0.5705(10) 3.1105(9) 0.0592(7) 0.172(6) Uani 1 1 d . U . . .
 C102 C 0.3917(11) 2.5981(7) 0.4037(6) 0.137(5) Uani 1 1 d . U . . .
 C178 C -0.2402(9) 2.9366(7) 0.4258(5) 0.130(5) Uani 1 1 d . U . . .
 C346 C 0.0368(10) 3.1673(7) 0.0625(6) 0.136(5) Uani 1 1 d . U . . .
 H346 H 0.042323 3.161744 0.088939 0.164 Uiso 1 1 calc R . . . .
 C14 C 0.5118(9) 2.9616(7) 0.1568(6) 0.126(4) Uani 1 1 d . U . . .
 C183 C -0.1237(10) 2.9228(7) 0.4900(5) 0.130(5) Uani 1 1 d . U . . .
 H183 H -0.080736 2.905557 0.490739 0.156 Uiso 1 1 calc R . . . .
 C119 C 0.5897(8) 2.4764(8) 0.2012(6) 0.125(4) Uani 1 1 d . U . . .
 C146 C 0.6348(8) 2.2264(7) 0.2786(6) 0.133(5) Uani 1 1 d . U . . .
 H146 H 0.651620 2.219845 0.302123 0.159 Uiso 1 1 calc R . . . .
 C147 C 0.6141(9) 2.2755(8) 0.2646(6) 0.134(5) Uani 1 1 d . U . . .
 H147 H 0.617476 2.303087 0.278060 0.161 Uiso 1 1 calc R . . . .
 C158 C -0.0390(8) 2.8417(7) 0.4296(5) 0.118(4) Uani 1 1 d . U . . .
 H158 H -0.065987 2.821860 0.454120 0.142 Uiso 1 1 calc R . . . .
 C359 C 0.0817(10) 2.8203(6) 0.1261(5) 0.132(5) Uani 1 1 d . U . . .
 H359 H 0.116606 2.841608 0.106014 0.159 Uiso 1 1 calc R . . . .
 C37 C 0.8538(8) 2.4020(7) 0.3505(5) 0.124(5) Uani 1 1 d . U . . .
 H37 H 0.851159 2.365861 0.364398 0.149 Uiso 1 1 calc R . . . .
 C257 C -0.4622(10) 2.9047(9) 0.3521(6) 0.148(6) Uani 1 1 d . U . . .
 H257 H -0.471440 2.868732 0.366029 0.178 Uiso 1 1 calc R . . . .
 C321 C 0.5298(5) 3.3995(6) 0.4079(4) 0.157(6) Uani 1 1 d . U . . .
 C322 C 0.5645(6) 3.3997(5) 0.3689(4) 0.154(6) Uani 1 1 d G U . . .
 H322 H 0.541517 3.386611 0.352066 0.184 Uiso 1 1 calc R . . . .
 C323 C 0.6328(6) 3.4191(6) 0.3545(3) 0.164(6) Uani 1 1 d G U . . .
 H323 H 0.656438 3.419287 0.327862 0.197 Uiso 1 1 calc R . . . .
 C324 C 0.6664(5) 3.4383(6) 0.3792(4) 0.187(8) Uani 1 1 d G U . . .
 H324 H 0.713018 3.451550 0.369348 0.224 Uiso 1 1 calc R . . . .
 C325 C 0.6317(7) 3.4380(6) 0.4182(4) 0.212(8) Uani 1 1 d G U . . .
 H325 H 0.654678 3.451140 0.435037 0.254 Uiso 1 1 calc R . . . .
 C326 C 0.5634(7) 3.4186(7) 0.4326(3) 0.194(7) Uani 1 1 d G U . . .
 C222 C 0.0352(10) 3.3453(8) 0.4769(6) 0.135(5) Uani 1 1 d . U . . .
 C13 C 0.5120(9) 2.9827(7) 0.1173(6) 0.127(5) Uani 1 1 d . U . . .
 H13 H 0.480048 3.009929 0.111751 0.153 Uiso 1 1 calc R . . . .
 C361 C 0.0150(11) 2.7371(7) 0.1552(6) 0.144(6) Uani 1 1 d . U . . .
 H361 H 0.005252 2.701377 0.154688 0.173 Uiso 1 1 calc R . . . .
 C159 C 0.0275(9) 2.8264(6) 0.4139(5) 0.117(4) Uani 1 1 d . U . . .
 H159 H 0.046342 2.794245 0.425713 0.140 Uiso 1 1 calc R . . . .
 C163 C 0.1002(9) 3.0114(8) 0.1532(5) 0.130(5) Uani 1 1 d . U . . .
 H163 H 0.081376 2.984819 0.143452 0.156 Uiso 1 1 calc R . . . .
 C262 C -0.2628(10) 2.8581(7) 0.2282(6) 0.142(5) Uani 1 1 d . U . . .
 H262 H -0.229363 2.847322 0.207472 0.170 Uiso 1 1 calc R . . . .
 C230 C -0.0619(9) 3.6654(7) 0.3481(5) 0.129(5) Uani 1 1 d . U . . .
 H230 H -0.068376 3.628700 0.348946 0.154 Uiso 1 1 calc R . . . .
 C53 C 1.1849(12) 2.5316(8) -0.0168(6) 0.160(6) Uani 1 1 d . U . . .
 H53 H 1.204920 2.515999 -0.038707 0.192 Uiso 1 1 calc R . . . .
 C76 C 0.0877(10) 2.9313(8) 0.4715(6) 0.140(5) Uani 1 1 d . U . . .
 H76 H 0.066096 2.917483 0.498697 0.168 Uiso 1 1 calc R . . . .
 C164 C 0.1082(8) 3.0645(7) 0.1308(5) 0.122(5) Uani 1 1 d . U . . .
 H164 H 0.096732 3.072600 0.105634 0.147 Uiso 1 1 calc R . . . .
 C232 C -0.0921(10) 3.7393(7) 0.3780(5) 0.129(5) Uani 1 1 d . U . . .
 H232 H -0.119472 3.753950 0.398841 0.155 Uiso 1 1 calc R . . . .
 C50 C 1.2158(9) 2.5739(6) 0.0744(5) 0.119(4) Uani 1 1 d . U . . .
 C86 C 0.4314(8) 3.2622(8) 0.3098(6) 0.130(5) Uani 1 1 d . U . . .
 C42 C 0.7623(8) 2.3575(7) 0.2296(6) 0.133(5) Uani 1 1 d . U . . .
 H42 H 0.746764 2.347490 0.208741 0.160 Uiso 1 1 calc R . . . .
 C253 C -0.3979(9) 2.9746(7) 0.2942(6) 0.120(4) Uani 1 1 d . U . . .
 C218 C -0.0428(9) 3.3324(6) 0.4376(6) 0.128(5) Uani 1 1 d . U . . .
 H218 H -0.052556 3.336730 0.412143 0.153 Uiso 1 1 calc R . . . .
 C57 C 0.3940(8) 2.9623(7) 0.2960(6) 0.124(5) Uani 1 1 d . U . . .
 C276 C -0.4606(11) 3.1260(11) 0.0314(6) 0.189(7) Uani 1 1 d . U . . .
 C64 C 0.3848(8) 3.1016(7) 0.3001(6) 0.136(5) Uani 1 1 d . U . . .
 H64 H 0.358440 3.108181 0.324660 0.164 Uiso 1 1 calc R . . . .
 C105 C 0.2477(9) 2.7320(7) 0.4496(5) 0.127(5) Uani 1 1 d . U . . .
 H105 H 0.230573 2.752033 0.469254 0.152 Uiso 1 1 calc R . . . .
 C254 C -0.4345(9) 3.0137(8) 0.3086(6) 0.133(5) Uani 1 1 d . U . . .
 H254 H -0.427423 3.049710 0.294443 0.160 Uiso 1 1 calc R . . . .
 C137 C 0.5404(9) 2.3229(8) 0.1792(6) 0.131(5) Uani 1 1 d . U . . .
 C142 C 0.5518(8) 2.2711(8) 0.1779(6) 0.130(5) Uani 1 1 d . U . . .
 C85 C 0.4506(10) 3.2827(8) 0.3399(6) 0.146(6) Uani 1 1 d . U . . .
 H85 H 0.442287 3.318743 0.341642 0.175 Uiso 1 1 calc R . . . .
 C352 C -0.1471(11) 3.1276(7) 0.0001(6) 0.140(5) Uani 1 1 d . U . . .
 H352 H -0.133511 3.142974 -0.027579 0.168 Uiso 1 1 calc R . . . .
 C353 C -0.2126(10) 3.0991(7) 0.0165(6) 0.130(5) Uani 1 1 d . U . . .
 H353 H -0.243846 3.096307 0.000353 0.156 Uiso 1 1 calc R . . . .
 C12 C 0.5539(8) 2.9672(7) 0.0870(6) 0.129(5) Uani 1 1 d . U . . .
 H12 H 0.556353 2.985610 0.060374 0.154 Uiso 1 1 calc R . . . .
 C174 C -0.1880(9) 2.8985(7) 0.3681(5) 0.138(5) Uani 1 1 d . U . . .
 H174 H -0.150861 2.879665 0.355114 0.165 Uiso 1 1 calc R . . . .
 C311 C 0.4563(9) 3.5246(8) 0.1527(6) 0.141(6) Uani 1 1 d . U . . .
 H311 H 0.483028 3.499109 0.140205 0.170 Uiso 1 1 calc R . . . .
 C180 C -0.2513(10) 2.9720(8) 0.4922(6) 0.149(6) Uani 1 1 d . U . . .
 H180 H -0.294929 2.988610 0.492421 0.179 Uiso 1 1 calc R . . . .
 C347 C 0.0899(11) 3.1955(8) 0.0296(6) 0.164(6) Uani 1 1 d . U . . .
 H347 H 0.133773 3.207478 0.031444 0.197 Uiso 1 1 calc R . . . .
 C145 C 0.6322(8) 2.1865(8) 0.2602(6) 0.141(5) Uani 1 1 d . U . . .
 H145 H 0.647092 2.152132 0.270831 0.169 Uiso 1 1 calc R . . . .
 C114 C 0.5907(8) 2.6230(7) 0.1905(5) 0.134(5) Uani 1 1 d . U . . .
 H114 H 0.571187 2.645801 0.207803 0.160 Uiso 1 1 calc R . . . .
 C36 C 0.8779(9) 2.4388(8) 0.3660(5) 0.139(6) Uani 1 1 d . U . . .
 H36 H 0.895143 2.428375 0.389340 0.167 Uiso 1 1 calc R . . . .
 C33 C 0.8325(8) 2.4717(7) 0.2971(5) 0.111(4) Uani 1 1 d . U . . .
 C316 C 0.3173(9) 3.6814(7) 0.2185(6) 0.127(5) Uani 1 1 d . U . . .
 H316 H 0.340885 3.709451 0.197783 0.153 Uiso 1 1 calc R . . . .
 C319 C 0.2512(8) 3.6009(6) 0.2777(6) 0.121(5) Uani 1 1 d . U . . .
 H319 H 0.228053 3.572577 0.298226 0.145 Uiso 1 1 calc R . . . .
 C260 C -0.3493(11) 2.8352(8) 0.2901(7) 0.154(6) Uani 1 1 d . U . . .
 H260 H -0.373495 2.809153 0.312185 0.185 Uiso 1 1 calc R . . . .
 C60 C 0.3124(10) 2.9295(8) 0.3694(6) 0.139(5) Uani 1 1 d . U . . .
 C82 C 0.4767(9) 3.1742(8) 0.3359(6) 0.137(5) Uani 1 1 d . U . . .
 H82 H 0.485739 3.138260 0.334230 0.164 Uiso 1 1 calc R . . . .
 C61 C 0.3246(8) 2.9844(7) 0.3545(5) 0.129(5) Uani 1 1 d . U . . .
 H61 H 0.305438 3.010339 0.369099 0.155 Uiso 1 1 calc R . . . .
 C226 C 0.2201(10) 3.4345(8) 0.4396(6) 0.146(6) Uani 1 1 d . U . . .
 H226 H 0.262989 3.453744 0.428090 0.175 Uiso 1 1 calc R . . . .
 C103 C 0.3183(10) 2.6611(8) 0.4285(6) 0.138(5) Uani 1 1 d . U . . .
 C49 C 1.2780(9) 2.5630(7) 0.0874(6) 0.139(5) Uani 1 1 d . U . . .
 H49 H 1.316958 2.548376 0.072159 0.166 Uiso 1 1 calc R . . . .
 C84 C 0.4819(10) 3.2486(9) 0.3669(6) 0.155(6) Uani 1 1 d . U . . .
 H84 H 0.494236 3.262135 0.387253 0.186 Uiso 1 1 calc R . . . .
 C65 C 0.4198(10) 3.1428(8) 0.2693(6) 0.141(5) Uani 1 1 d . U . . .
 C69 C 0.2630(12) 2.8854(9) 0.4424(7) 0.147(5) Uani 1 1 d . U . . .
 C67 C 0.4619(7) 3.0853(6) 0.2248(5) 0.113(4) Uani 1 1 d . U . . .
 H67 H 0.486813 3.079682 0.199657 0.136 Uiso 1 1 calc R . . . .
 C175 C -0.2431(10) 2.9142(9) 0.3524(6) 0.161(6) Uani 1 1 d . U . . .
 H175 H -0.244709 2.906169 0.327753 0.193 Uiso 1 1 calc R . . . .
 C78 C 0.0892(10) 2.9925(8) 0.4050(6) 0.151(6) Uani 1 1 d . U . . .
 H78 H 0.066219 3.018438 0.389279 0.182 Uiso 1 1 calc R . . . .
 C265 C -0.5417(10) 3.1300(8) 0.0841(6) 0.151(6) Uani 1 1 d . U . . .
 C113 C 0.5847(9) 2.5654(8) 0.2018(6) 0.127(5) Uani 1 1 d . U . . .
 C35 C 0.8774(9) 2.4923(8) 0.3475(5) 0.129(5) Uani 1 1 d . U . . .
 H35 H 0.890996 2.518646 0.359464 0.155 Uiso 1 1 calc R . . . .
 C41 C 0.7741(8) 2.3194(7) 0.2586(6) 0.129(5) Uani 1 1 d . U . . .
 H41 H 0.765888 2.283539 0.257819 0.155 Uiso 1 1 calc R . . . .
 C317 C 0.2742(12) 3.6943(8) 0.2480(6) 0.145(6) Uani 1 1 d . U . . .
 H317 H 0.267817 3.730990 0.248138 0.174 Uiso 1 1 calc R . . . .
 C310 C 0.4084(8) 3.5109(7) 0.1887(5) 0.124(5) Uani 1 1 d . U . . .
 H310 H 0.402261 3.474376 0.201822 0.149 Uiso 1 1 calc R . . . .
 C314 C 0.3775(9) 3.6033(7) 0.1898(5) 0.123(4) Uani 1 1 d . U . . .
 C47 C 1.2220(11) 2.6022(8) 0.1450(5) 0.141(5) Uani 1 1 d . U . . .
 H47 H 1.224877 2.610985 0.169186 0.169 Uiso 1 1 calc R . . . .
 C219 C -0.0837(10) 3.3010(7) 0.4708(6) 0.139(5) Uani 1 1 d . U . . .
 H219 H -0.125829 3.285370 0.469437 0.167 Uiso 1 1 calc R . . . .
 C55 C 1.0914(10) 2.5753(8) 0.0175(5) 0.152(6) Uani 1 1 d . U . . .
 H55 H 1.045646 2.588765 0.020684 0.182 Uiso 1 1 calc R . . . .
 C360 C 0.0725(11) 2.7664(7) 0.1253(5) 0.145(6) Uani 1 1 d . U . . .
 H360 H 0.102316 2.750090 0.106236 0.174 Uiso 1 1 calc R . . . .
 C169 C 0.2133(9) 3.1890(8) 0.2324(7) 0.144(6) Uani 1 1 d . U . . .
 H169 H 0.219181 3.225691 0.231860 0.173 Uiso 1 1 calc R . . . .
 C349 C 0.0081(11) 3.1815(8) -0.0130(6) 0.149(6) Uani 1 1 d . U . . .
 H349 H 0.000996 3.182931 -0.038760 0.178 Uiso 1 1 calc R . . . .
 C182 C -0.1531(12) 2.9488(8) 0.5177(6) 0.155(6) Uani 1 1 d . U . . .
 H182 H -0.127641 2.951347 0.536847 0.186 Uiso 1 1 calc R . . . .
 C177 C -0.2962(10) 2.9519(8) 0.4080(6) 0.153(6) Uani 1 1 d . U . . .
 H177 H -0.333364 2.969469 0.422145 0.183 Uiso 1 1 calc R . . . .
 C136 C 0.7528(5) 2.6095(6) 0.0710(5) 0.161(6) Uani 1 1 d . U . . .
 C135 C 0.7989(8) 2.5744(5) 0.0867(3) 0.151(5) Uani 1 1 d G U . . .
 H135 H 0.786151 2.555568 0.113614 0.181 Uiso 1 1 calc R . . . .
 C134 C 0.8637(7) 2.5668(5) 0.0630(5) 0.190(7) Uani 1 1 d G U . . .
 H134 H 0.895218 2.542771 0.073690 0.228 Uiso 1 1 calc R . . . .
 C133 C 0.8824(6) 2.5943(6) 0.0235(5) 0.205(8) Uani 1 1 d G U . . .
 H133 H 0.926642 2.589063 0.007320 0.246 Uiso 1 1 calc R . . . .
 C132 C 0.8362(9) 2.6294(6) 0.0078(3) 0.213(8) Uani 1 1 d G U . . .
 H132 H 0.848999 2.648150 -0.019127 0.256 Uiso 1 1 calc R . . . .
 C131 C 0.7715(8) 2.6370(5) 0.0315(5) 0.163(5) Uani 1 1 d DG U . . .
 C90 C 0.3468(8) 3.3012(7) 0.2096(6) 0.142(5) Uani 1 1 d . U . . .
 H90 H 0.328668 3.307895 0.186559 0.171 Uiso 1 1 calc R . . . .
 C9 C 0.7121(9) 2.8333(7) 0.0433(5) 0.126(5) Uani 1 1 d . U . . .
 H9 H 0.714108 2.849847 0.016331 0.151 Uiso 1 1 calc R . . . .
 C59 C 0.3340(8) 2.8944(7) 0.3511(5) 0.122(5) Uani 1 1 d . U . . .
 H59 H 0.320041 2.858433 0.363309 0.146 Uiso 1 1 calc R . . . .
 C258 C -0.4090(10) 2.9208(8) 0.3139(6) 0.134(5) Uani 1 1 d . U . . .
 C83 C 0.4959(9) 3.1953(8) 0.3651(6) 0.146(6) Uani 1 1 d . U . . .
 H83 H 0.518245 3.173638 0.383669 0.175 Uiso 1 1 calc R . . . .
 C77 C 0.0549(11) 2.9689(9) 0.4436(6) 0.161(6) Uani 1 1 d . U . . .
 H77 H 0.007562 2.977343 0.452642 0.193 Uiso 1 1 calc R . . . .
 C141 C 0.5333(9) 2.2449(8) 0.1478(6) 0.140(6) Uani 1 1 d . U . . .
 H141 H 0.541762 2.208987 0.145682 0.169 Uiso 1 1 calc R . . . .
 C92 C 0.3960(9) 3.2424(8) 0.2566(6) 0.134(5) Uani 1 1 d . U . . .
 C312 C 0.4628(9) 3.5837(8) 0.1349(6) 0.146(6) Uani 1 1 d . U . . .
 H312 H 0.495718 3.594700 0.110224 0.175 Uiso 1 1 calc R . . . .
 C225 C 0.2064(10) 3.4091(8) 0.4786(6) 0.144(6) Uani 1 1 d . U . . .
 H225 H 0.238266 3.411677 0.494396 0.173 Uiso 1 1 calc R . . . .
 C221 C -0.0050(10) 3.3126(7) 0.5120(6) 0.136(5) Uani 1 1 d . U . . .
 H221 H 0.008383 3.306194 0.536598 0.164 Uiso 1 1 calc R . . . .
 N12 N 0.6866(9) 2.6309(7) 0.0848(5) 0.166(5) Uani 1 1 d . U . . .
 C348 C 0.0643(11) 3.2030(8) -0.0087(6) 0.157(6) Uani 1 1 d . U . . .
 H348 H 0.091953 3.225569 -0.031708 0.189 Uiso 1 1 calc R . . . .
 C73 C 0.1946(12) 2.8550(8) 0.5076(7) 0.173(7) Uani 1 1 d D U . . .
 H73 H 0.153283 2.853499 0.528041 0.208 Uiso 1 1 calc R . . . .
 C224 C 0.1419(10) 3.3778(8) 0.4956(5) 0.143(5) Uani 1 1 d . U . . .
 H224 H 0.130932 3.359902 0.522737 0.172 Uiso 1 1 calc R . . . .
 C263 C -0.2755(8) 2.9106(6) 0.2281(6) 0.124(5) Uani 1 1 d . U . . .
 H263 H -0.249884 2.937363 0.207138 0.149 Uiso 1 1 calc R . . . .
 C139 C 0.4880(9) 2.3329(8) 0.1255(6) 0.146(6) Uani 1 1 d . U . . .
 H139 H 0.464196 2.353759 0.107389 0.175 Uiso 1 1 calc R . . . .
 C40 C 0.7989(8) 2.3297(6) 0.2916(6) 0.132(5) Uani 1 1 d . U . . .
 H40 H 0.810115 2.302344 0.311760 0.158 Uiso 1 1 calc R . . . .
 C116 C 0.6529(11) 2.6071(10) 0.1288(7) 0.165(6) Uani 1 1 d . U . . .
 C266 C -0.5793(10) 3.1346(9) 0.1222(6) 0.172(7) Uani 1 1 d . U . . .
 H266 H -0.557654 3.148585 0.139145 0.207 Uiso 1 1 calc R . . . .
 C138 C 0.5089(9) 2.3534(8) 0.1536(6) 0.142(5) Uani 1 1 d . U . . .
 H138 H 0.500657 2.389622 0.154724 0.171 Uiso 1 1 calc R . . . .
 C70 C 0.3228(12) 2.8569(8) 0.4455(7) 0.165(6) Uani 1 1 d . U . . .
 H70 H 0.360651 2.856946 0.423242 0.198 Uiso 1 1 calc R . . . .
 C88 C 0.3785(9) 3.3313(8) 0.2635(6) 0.147(5) Uani 1 1 d . U . . .
 H88 H 0.382175 3.359655 0.276180 0.176 Uiso 1 1 calc R . . . .
 C354 C -0.2284(10) 3.0757(7) 0.0567(6) 0.137(5) Uani 1 1 d . U . . .
 H354 H -0.272429 3.057942 0.067728 0.165 Uiso 1 1 calc R . . . .
 C255 C -0.4845(9) 2.9995(8) 0.3459(6) 0.147(6) Uani 1 1 d . U . . .
 H255 H -0.509401 3.026530 0.357386 0.176 Uiso 1 1 calc R . . . .
 C220 C -0.0624(10) 3.2917(7) 0.5081(6) 0.140(5) Uani 1 1 d . U . . .
 H220 H -0.091233 3.269395 0.530829 0.168 Uiso 1 1 calc R . . . .
 C181 C -0.2178(13) 2.9729(9) 0.5217(7) 0.173(7) Uani 1 1 d . U . . .
 H181 H -0.237342 2.988847 0.543468 0.208 Uiso 1 1 calc R . . . .
 C54 C 1.1173(12) 2.5504(9) -0.0132(6) 0.168(7) Uani 1 1 d . U . . .
 H54 H 1.090347 2.546043 -0.031262 0.201 Uiso 1 1 calc R . . . .
 C275 C -0.3975(13) 3.1227(13) 0.0065(7) 0.248(10) Uani 1 1 d . U . . .
 H275 H -0.354933 3.121333 0.014668 0.297 Uiso 1 1 calc R . . . .
 C140 C 0.5032(11) 2.2806(9) 0.1248(7) 0.158(6) Uani 1 1 d . U . . .
 H140 H 0.489735 2.268113 0.104339 0.190 Uiso 1 1 calc R . . . .
 C120 C 0.5975(8) 2.4268(7) 0.1902(6) 0.135(5) Uani 1 1 d . U . . .
 H120 H 0.622277 2.422391 0.164758 0.162 Uiso 1 1 calc R . . . .
 C176 C -0.3014(12) 2.9437(10) 0.3728(6) 0.182(7) Uani 1 1 d . U . . .
 H176 H -0.339694 2.955783 0.361622 0.218 Uiso 1 1 calc R . . . .
 C256 C -0.4966(11) 2.9468(10) 0.3651(7) 0.158(6) Uani 1 1 d . U . . .
 H256 H -0.531454 2.939082 0.389299 0.190 Uiso 1 1 calc R . . . .
 C75 C 0.1495(11) 2.9198(7) 0.4541(6) 0.132(5) Uani 1 1 d . U . . .
 C48 C 1.2790(11) 2.5747(8) 0.1230(6) 0.157(6) Uani 1 1 d . U . . .
 H48 H 1.318109 2.564581 0.133988 0.188 Uiso 1 1 calc R . . . .
 C115 C 0.6305(10) 2.6425(8) 0.1492(6) 0.157(6) Uani 1 1 d . U . . .
 H115 H 0.639101 2.679427 0.138044 0.188 Uiso 1 1 calc R . . . .
 C272 C -0.5222(12) 3.0981(12) -0.0098(7) 0.225(9) Uani 1 1 d . U . . .
 H272 H -0.563931 3.085208 -0.013846 0.270 Uiso 1 1 calc R . . . .
 C332 C 0.4503(7) 3.3984(8) 0.4620(3) 0.211(8) Uani 1 1 d . U . . .
 C331 C 0.3899(6) 3.3899(10) 0.4923(5) 0.256(10) Uani 1 1 d G U . . .
 H331 H 0.346896 3.382543 0.486676 0.307 Uiso 1 1 calc R . . . .
 C330 C 0.3923(8) 3.3921(11) 0.5307(4) 0.346(13) Uani 1 1 d G U . . .
 H330 H 0.351045 3.386298 0.551398 0.415 Uiso 1 1 calc R . . . .
 C329 C 0.4552(9) 3.4028(11) 0.5389(4) 0.373(13) Uani 1 1 d G U . . .
 H329 H 0.456920 3.404369 0.565152 0.448 Uiso 1 1 calc R . . . .
 C328 C 0.5157(7) 3.4113(11) 0.5086(5) 0.347(13) Uani 1 1 d G U . . .
 H328 H 0.558649 3.418679 0.514184 0.416 Uiso 1 1 calc R . . . .
 C327 C 0.5132(6) 3.4091(9) 0.4702(4) 0.244(9) Uani 1 1 d G U . . .
 C72 C 0.2578(11) 2.8267(9) 0.5130(7) 0.177(7) Uani 1 1 d D U . . .
 H72 H 0.255414 2.804903 0.538642 0.212 Uiso 1 1 calc R . . . .
 C261 C -0.3021(10) 2.8203(8) 0.2610(7) 0.149(6) Uani 1 1 d . U . . .
 H261 H -0.294443 2.783447 0.262187 0.179 Uiso 1 1 calc R . . . .
 C268 C -0.6817(11) 3.0983(12) 0.1119(8) 0.217(9) Uani 1 1 d . U . . .
 H268 H -0.728227 3.085090 0.122516 0.261 Uiso 1 1 calc R . . . .
 C313 C 0.4267(9) 3.6222(8) 0.1503(6) 0.142(6) Uani 1 1 d . U . . .
 H313 H 0.432088 3.658655 0.137112 0.171 Uiso 1 1 calc R . . . .
 C269 C -0.6457(10) 3.0972(10) 0.0712(7) 0.201(8) Uani 1 1 d . U . . .
 H269 H -0.669693 3.088261 0.053121 0.241 Uiso 1 1 calc R . . . .
 C267 C -0.6470(11) 3.1187(11) 0.1340(7) 0.211(8) Uani 1 1 d . U . . .
 H267 H -0.671971 3.122200 0.159707 0.253 Uiso 1 1 calc R . . . .
 C71 C 0.3237(13) 2.8276(9) 0.4844(7) 0.175(7) Uani 1 1 d . U . . .
 H71 H 0.363791 2.810223 0.490878 0.210 Uiso 1 1 calc R . . . .
 C271 C -0.5186(11) 3.1060(11) 0.0244(7) 0.188(7) Uani 1 1 d . U . . .
 C125 C 0.6642(11) 2.6673(6) 0.0545(5) 0.195(7) Uani 1 1 d . U . . .
 C130 C 0.7147(8) 2.6724(7) 0.0191(7) 0.207(8) Uani 1 1 d DG U . . .
 C129 C 0.7067(9) 2.7089(8) -0.0146(4) 0.220(8) Uani 1 1 d G U . . .
 H129 H 0.741200 2.712349 -0.038822 0.264 Uiso 1 1 calc R . . . .
 C128 C 0.6480(12) 2.7402(6) -0.0130(5) 0.276(12) Uani 1 1 d G U . . .
 H128 H 0.642512 2.765147 -0.036038 0.332 Uiso 1 1 calc R . . . .
 C127 C 0.5975(8) 2.7351(7) 0.0224(7) 0.248(10) Uani 1 1 d G U . . .
 H127 H 0.557440 2.756542 0.023545 0.298 Uiso 1 1 calc R . . . .
 C126 C 0.6056(8) 2.6986(8) 0.0562(5) 0.206(8) Uani 1 1 d G U . . .
 H126 H 0.571052 2.695137 0.080345 0.247 Uiso 1 1 calc R . . . .
 C273 C -0.4608(13) 3.1095(13) -0.0412(7) 0.255(10) Uani 1 1 d . U . . .
 H273 H -0.461989 3.108710 -0.067682 0.307 Uiso 1 1 calc R . . . .
 C274 C -0.4013(13) 3.1214(14) -0.0325(7) 0.275(11) Uani 1 1 d . U . . .
 H274 H -0.360346 3.129267 -0.053359 0.330 Uiso 1 1 calc R . . . .
 C117 C 0.6451(10) 2.5499(8) 0.1400(5) 0.148(6) Uani 1 1 d . U . . .
 H117 H 0.663618 2.526670 0.122874 0.177 Uiso 1 1 calc R . . . .
 Cl9 Cl 0.0928(3) 3.6750(2) 0.38601(14) 0.1524(18) Uani 1 1 d . . . . .
 Cl11 Cl -0.1085(2) 2.83359(19) 0.11510(14) 0.1442(16) Uani 1 1 d . . . . .
 Cl20 Cl 0.6437(4) 3.4287(2) 0.07888(18) 0.189(2) Uani 1 1 d . . . . .
 Cl10 Cl -0.1933(4) 2.9250(2) 0.1100(2) 0.208(3) Uani 1 1 d . . . . .
 Cl7 Cl 0.1798(4) 3.5859(2) 0.3950(2) 0.200(3) Uani 1 1 d . . . . .
 Cl22 Cl 0.1474(5) 2.9623(3) 0.06398(18) 0.219(3) Uani 1 1 d . . . . .
 Cl8 Cl 0.0329(4) 3.5735(3) 0.43084(18) 0.209(3) Uani 1 1 d . . . . .
 Cl12 Cl -0.0445(4) 2.9329(3) 0.07265(18) 0.216(3) Uani 1 1 d . . . . .
 Cl21 Cl 0.7190(4) 3.3441(3) 0.1111(2) 0.234(3) Uani 1 1 d . . . . .
 Cl23 Cl 0.2244(4) 3.0372(3) -0.0038(2) 0.230(3) Uani 1 1 d . . . . .
 Cl17 Cl 0.3778(5) 3.7083(4) 0.0434(3) 0.153(3) Uani 0.5 1 d D U P . .
 Cl24 Cl 0.0790(5) 3.0511(3) 0.0266(2) 0.240(3) Uani 1 1 d . . . . .
 Cl18 Cl 0.2455(6) 3.7449(4) 0.0350(3) 0.177(4) Uani 0.5 1 d D U P . .
 Cl16 Cl 0.2848(6) 3.7414(4) 0.1091(3) 0.168(3) Uani 0.5 1 d D U P . .
 Cl3 Cl -0.2701(7) 3.3075(4) 0.4347(3) 0.189(4) Uani 0.5 1 d . U P . .
 Cl1 Cl -0.3255(8) 3.2558(7) 0.3834(4) 0.232(7) Uani 0.5 1 d . U P . .
 Cl2 Cl -0.4158(8) 3.2781(6) 0.4566(4) 0.275(8) Uani 0.5 1 d . U P . .
 C372 C -0.1246(11) 2.8969(6) 0.0832(6) 0.153(8) Uani 1 1 d . . . . .
 H372 H -0.135027 2.890848 0.058181 0.184 Uiso 1 1 calc R . . . .
 Cl4 Cl -0.1614(6) 3.5360(3) 0.4383(2) 0.257(4) Uani 1 1 d . . . . .
 C371 C 0.1064(10) 3.6169(6) 0.4200(6) 0.146(7) Uani 1 1 d . . . . .
 H371 H 0.114500 3.625559 0.444697 0.176 Uiso 1 1 calc R . . . .
 Cl6 Cl -0.0841(5) 3.4488(3) 0.4701(2) 0.247(4) Uani 1 1 d . . . . .
 C376 C 0.1432(13) 3.0023(8) 0.0191(6) 0.174(9) Uani 1 1 d . . . . .
 H376 H 0.131736 2.980288 0.001331 0.209 Uiso 1 1 calc R . . . .
 Cl5 Cl -0.2330(5) 3.4559(3) 0.5034(2) 0.246(3) Uani 1 1 d . . . . .
 C374 C 0.2921(11) 3.7136(12) 0.0672(6) 0.165(4) Uani 0.5 1 d D U P . .
 H374 H 0.272415 3.676477 0.077399 0.198 Uiso 0.5 1 calc R . P . .
 C370 C -0.1522(12) 3.4904(10) 0.4800(6) 0.175(8) Uani 1 1 d . . . . .
 H370 H -0.141559 3.510972 0.498869 0.210 Uiso 1 1 calc R . . . .
 C375 C 0.6553(12) 3.3589(11) 0.0871(6) 0.199(10) Uani 1 1 d . . . . .
 H375 H 0.611112 3.339230 0.102668 0.238 Uiso 1 1 calc R . . . .
 Cl19 Cl 0.6839(6) 3.3421(3) 0.0361(3) 0.287(5) Uani 1 1 d . . . . .
 Cl13 Cl 0.3575(4) 3.0881(3) 0.41323(19) 0.205(3) Uani 1 1 d . U . . .
 Cl15 Cl 0.3057(7) 3.1698(4) 0.4596(3) 0.346(6) Uani 1 1 d . U . . .
 Cl14 Cl 0.2745(6) 3.1659(6) 0.3866(3) 0.344(7) Uani 1 1 d . U . . .
 C373 C 0.329(2) 3.1586(15) 0.4097(10) 0.313(16) Uani 1 1 d . U . . .
 H373 H 0.369808 3.182544 0.394230 0.375 Uiso 1 1 calc R . . . .
 C369 C -0.339(3) 3.290(2) 0.4088(15) 0.220(18) Uani 0.5 1 d . U P . .
 H369 H -0.349050 3.324223 0.392175 0.264 Uiso 0.5 1 calc R . P . .

loop_
  _atom_site_aniso_label
  _atom_site_aniso_U_11
  _atom_site_aniso_U_22
  _atom_site_aniso_U_33
  _atom_site_aniso_U_23
  _atom_site_aniso_U_13
  _atom_site_aniso_U_12
 N25 0.089(7) 0.076(7) 0.110(7) -0.029(6) -0.027(6) -0.021(5)
 N30 0.088(7) 0.093(6) 0.095(6) -0.041(5) -0.020(6) -0.013(5)
 N17 0.081(6) 0.085(7) 0.112(7) -0.040(6) -0.021(6) -0.009(5)
 N19 0.098(7) 0.098(6) 0.100(6) -0.037(5) -0.026(6) -0.027(6)
 N27 0.130(9) 0.107(8) 0.114(8) -0.032(6) -0.041(6) -0.050(6)
 C186 0.071(7) 0.084(8) 0.111(7) -0.040(7) -0.019(6) -0.015(6)
 C191 0.091(8) 0.093(9) 0.110(7) -0.043(7) -0.011(7) -0.033(6)
 C295 0.059(7) 0.088(8) 0.109(7) -0.033(7) -0.018(6) -0.015(5)
 N26 0.097(7) 0.105(8) 0.105(7) -0.025(6) -0.020(6) -0.026(6)
 C290 0.088(8) 0.095(9) 0.106(7) -0.034(7) -0.012(7) -0.036(6)
 C277 0.099(9) 0.085(8) 0.101(7) -0.029(7) -0.018(7) -0.028(6)
 C194 0.110(9) 0.085(9) 0.110(8) -0.043(7) -0.012(7) -0.025(6)
 C190 0.109(10) 0.095(10) 0.113(8) -0.046(8) -0.015(7) -0.031(7)
 C287 0.075(8) 0.097(9) 0.109(7) -0.028(7) -0.019(6) -0.017(6)
 N22 0.106(8) 0.110(8) 0.115(8) -0.043(6) -0.032(6) -0.034(6)
 C286 0.104(9) 0.096(9) 0.101(7) -0.026(7) -0.021(7) -0.028(6)
 C189 0.091(8) 0.084(8) 0.104(7) -0.027(7) -0.026(6) -0.032(6)
 C292 0.086(8) 0.086(8) 0.101(7) -0.032(7) -0.024(6) -0.026(6)
 C201 0.090(8) 0.088(9) 0.101(8) -0.022(7) -0.028(7) -0.029(6)
 C278 0.096(9) 0.086(8) 0.103(7) -0.033(7) -0.019(7) -0.030(6)
 C204 0.106(9) 0.090(9) 0.112(8) -0.037(7) -0.024(7) -0.041(6)
 N18 0.110(8) 0.098(8) 0.105(7) -0.034(6) -0.021(6) -0.038(6)
 C205 0.086(8) 0.087(6) 0.105(7) -0.030(6) -0.027(7) -0.035(7)
 C294 0.070(8) 0.086(9) 0.112(8) -0.036(7) -0.014(6) -0.030(6)
 C293 0.077(8) 0.087(9) 0.106(8) -0.039(7) -0.002(7) -0.026(6)
 C284 0.117(10) 0.122(11) 0.102(8) -0.046(8) -0.032(8) -0.037(7)
 C296 0.086(8) 0.086(8) 0.109(7) -0.039(7) -0.008(6) -0.023(6)
 C188 0.091(8) 0.074(8) 0.097(8) -0.022(7) -0.029(7) -0.032(6)
 C291 0.084(9) 0.099(10) 0.108(7) -0.033(8) -0.014(7) -0.035(7)
 C333 0.100(9) 0.091(7) 0.098(7) -0.027(6) -0.028(8) -0.042(7)
 C195 0.116(10) 0.098(9) 0.108(8) -0.037(7) -0.016(7) -0.038(7)
 C185 0.101(9) 0.076(8) 0.118(7) -0.050(7) -0.008(7) -0.020(6)
 C187 0.081(8) 0.099(9) 0.108(8) -0.036(7) -0.018(6) -0.047(7)
 C368 0.147(12) 0.082(8) 0.128(10) -0.031(8) -0.050(7) -0.022(7)
 C203 0.077(8) 0.080(8) 0.113(8) -0.033(7) -0.022(6) -0.017(5)
 N3 0.117(8) 0.104(8) 0.122(9) -0.035(6) -0.022(6) -0.036(6)
 C279 0.098(9) 0.082(8) 0.108(8) -0.039(7) -0.017(7) -0.022(6)
 C241 0.106(10) 0.107(10) 0.124(10) -0.040(6) -0.030(7) -0.036(7)
 C197 0.106(10) 0.105(10) 0.115(9) -0.046(8) -0.014(7) -0.030(7)
 N21 0.128(9) 0.090(6) 0.120(8) -0.035(6) -0.033(6) -0.034(6)
 C303 0.090(9) 0.117(9) 0.120(10) -0.052(7) -0.013(7) -0.029(7)
 C198 0.106(9) 0.102(9) 0.120(8) -0.043(8) -0.023(7) -0.031(7)
 C341 0.110(9) 0.090(7) 0.113(9) -0.027(6) -0.045(8) -0.023(7)
 C288 0.086(8) 0.111(10) 0.103(9) -0.036(8) 0.001(7) -0.030(7)
 C335 0.101(9) 0.071(8) 0.124(9) -0.028(7) -0.027(9) -0.014(7)
 C334 0.097(9) 0.094(7) 0.125(9) -0.031(7) -0.036(9) -0.037(7)
 C202 0.110(10) 0.114(10) 0.118(8) -0.039(8) -0.015(8) -0.052(8)
 C283 0.125(10) 0.092(9) 0.102(7) -0.038(7) -0.030(7) -0.026(7)
 C207 0.088(9) 0.092(9) 0.126(9) -0.042(7) -0.026(8) -0.010(7)
 N6 0.094(8) 0.110(7) 0.153(9) -0.048(7) -0.010(7) -0.032(6)
 N15 0.106(8) 0.096(7) 0.120(8) -0.023(6) -0.026(7) -0.019(6)
 C208 0.108(9) 0.103(8) 0.116(8) -0.041(7) -0.043(8) -0.013(8)
 C280 0.104(9) 0.099(9) 0.118(9) -0.038(8) -0.025(8) -0.034(7)
 C343 0.094(9) 0.083(7) 0.109(9) -0.018(6) -0.032(8) -0.021(7)
 N32 0.163(10) 0.095(7) 0.110(9) -0.034(6) -0.043(7) -0.035(6)
 C216 0.092(8) 0.087(7) 0.103(8) -0.027(6) -0.033(7) -0.030(7)
 C155 0.101(8) 0.094(9) 0.136(11) -0.027(7) -0.043(7) -0.025(6)
 C17 0.109(12) 0.109(11) 0.151(11) -0.053(9) -0.024(9) -0.051(7)
 C199 0.095(9) 0.080(8) 0.111(8) -0.037(7) -0.018(7) -0.019(6)
 C289 0.099(9) 0.074(9) 0.110(8) -0.023(7) -0.021(7) -0.020(7)
 C19 0.083(9) 0.124(11) 0.155(9) -0.075(9) -0.027(8) -0.032(6)
 C338 0.117(10) 0.097(7) 0.099(7) -0.030(6) -0.029(8) -0.047(8)
 C282 0.110(10) 0.093(9) 0.109(8) -0.046(8) -0.019(7) -0.021(6)
 C210 0.077(8) 0.088(7) 0.098(7) -0.035(6) -0.013(7) -0.028(7)
 C297 0.073(8) 0.100(8) 0.117(10) -0.036(6) -0.012(7) -0.024(6)
 C342 0.096(9) 0.081(7) 0.103(8) -0.020(7) -0.046(8) -0.006(7)
 N20 0.122(9) 0.116(9) 0.113(7) -0.037(7) -0.038(7) -0.004(6)
 N28 0.101(8) 0.116(7) 0.123(9) -0.030(6) -0.034(6) -0.034(6)
 C193 0.120(10) 0.083(9) 0.105(9) -0.022(7) -0.019(8) -0.036(7)
 C243 0.093(9) 0.113(10) 0.123(11) -0.029(7) -0.020(8) -0.042(7)
 C206 0.112(10) 0.079(7) 0.121(9) -0.054(7) -0.031(8) -0.021(7)
 C302 0.105(9) 0.098(9) 0.102(9) -0.045(6) -0.004(7) -0.043(7)
 N1 0.100(8) 0.105(8) 0.140(9) -0.065(7) -0.018(7) -0.033(6)
 C211 0.095(8) 0.089(6) 0.099(8) -0.030(6) -0.025(7) -0.034(7)
 N8 0.113(9) 0.138(8) 0.139(10) -0.059(7) -0.011(7) -0.037(7)
 N23 0.108(9) 0.109(7) 0.155(10) -0.028(7) -0.034(7) -0.047(7)
 C281 0.098(9) 0.090(8) 0.114(8) -0.039(7) -0.031(7) -0.027(6)
 C151 0.130(10) 0.073(8) 0.130(10) -0.040(7) -0.040(8) -0.019(7)
 C192 0.136(11) 0.078(9) 0.108(8) -0.027(7) -0.010(8) -0.042(8)
 C344 0.093(8) 0.084(6) 0.089(7) -0.021(5) -0.022(7) -0.024(7)
 C209 0.088(8) 0.106(7) 0.104(7) -0.042(7) -0.025(8) -0.007(7)
 C196 0.111(10) 0.099(10) 0.111(9) -0.030(8) -0.033(8) -0.023(7)
 C108 0.116(9) 0.078(8) 0.138(10) -0.053(7) -0.035(8) -0.034(6)
 N31 0.128(9) 0.086(8) 0.130(7) -0.044(6) -0.037(7) 0.011(6)
 C95 0.089(10) 0.117(11) 0.147(9) -0.043(9) -0.038(9) -0.028(7)
 C240 0.131(11) 0.086(8) 0.136(10) -0.044(7) -0.032(7) -0.031(7)
 C242 0.098(10) 0.107(10) 0.135(11) -0.028(7) -0.032(8) -0.051(8)
 C285 0.119(10) 0.120(11) 0.110(9) -0.042(8) -0.026(8) -0.034(8)
 C106 0.134(11) 0.092(9) 0.126(9) -0.052(8) -0.017(9) -0.019(7)
 C153 0.120(9) 0.067(8) 0.136(11) -0.026(6) -0.047(7) -0.025(7)
 C339 0.087(8) 0.099(6) 0.097(8) -0.032(6) -0.027(7) -0.031(7)
 C97 0.106(10) 0.116(11) 0.130(9) -0.056(9) -0.032(8) -0.031(7)
 C93 0.107(10) 0.122(11) 0.148(9) -0.071(9) -0.031(9) -0.024(7)
 C215 0.095(9) 0.093(8) 0.113(9) -0.028(6) -0.036(8) -0.014(7)
 C308 0.098(9) 0.118(9) 0.105(9) -0.044(6) -0.022(7) -0.032(7)
 C336 0.105(9) 0.089(7) 0.124(8) -0.034(6) -0.033(8) -0.011(7)
 C149 0.114(8) 0.096(9) 0.120(10) -0.038(6) -0.042(7) -0.025(7)
 C235 0.161(12) 0.069(7) 0.125(10) -0.034(7) -0.055(7) -0.008(7)
 C363 0.144(11) 0.079(8) 0.151(11) -0.029(8) -0.070(8) -0.018(7)
 C300 0.127(10) 0.099(8) 0.130(10) -0.045(7) -0.041(8) -0.029(7)
 N9 0.122(10) 0.114(9) 0.149(9) -0.057(8) -0.016(8) -0.016(6)
 C213 0.101(9) 0.089(7) 0.119(9) -0.029(7) -0.019(8) -0.036(7)
 C172 0.115(10) 0.092(8) 0.135(10) -0.023(7) -0.022(9) -0.032(8)
 C6 0.117(10) 0.088(9) 0.124(9) -0.049(8) -0.001(9) -0.026(7)
 C200 0.110(9) 0.100(9) 0.103(8) -0.030(7) -0.027(7) -0.033(7)
 C110 0.123(11) 0.087(10) 0.137(9) -0.053(9) -0.008(9) -0.032(7)
 C298 0.102(9) 0.064(8) 0.142(11) -0.040(7) -0.035(8) -0.011(7)
 C214 0.102(9) 0.090(8) 0.128(9) -0.036(8) -0.036(9) -0.015(7)
 N11 0.115(9) 0.145(8) 0.137(8) -0.063(7) -0.022(8) -0.026(7)
 N5 0.126(7) 0.094(8) 0.100(8) -0.035(6) -0.022(6) -0.005(6)
 C337 0.113(10) 0.080(7) 0.108(8) -0.045(6) -0.029(8) -0.010(7)
 N16 0.106(7) 0.125(9) 0.099(8) -0.022(7) -0.030(6) -0.025(6)
 C364 0.153(13) 0.074(8) 0.161(12) -0.009(9) -0.099(9) -0.022(8)
 C247 0.093(9) 0.092(9) 0.142(10) -0.054(7) -0.029(7) -0.019(6)
 C26 0.123(9) 0.067(8) 0.128(10) -0.042(6) -0.020(7) -0.022(6)
 C252 0.096(9) 0.125(10) 0.119(10) -0.037(7) -0.032(7) -0.034(7)
 C28 0.125(9) 0.107(10) 0.112(10) -0.050(7) -0.028(7) -0.025(7)
 N4 0.139(9) 0.085(7) 0.123(8) -0.025(6) -0.021(7) -0.009(6)
 C44 0.115(10) 0.097(8) 0.124(10) -0.015(7) -0.008(8) -0.035(8)
 C94 0.099(10) 0.127(11) 0.141(9) -0.071(9) -0.043(8) -0.019(7)
 N14 0.123(8) 0.088(8) 0.131(9) -0.034(6) -0.034(6) -0.016(6)
 C107 0.116(10) 0.090(9) 0.126(9) -0.038(8) -0.018(9) -0.026(6)
 C299 0.108(9) 0.081(8) 0.141(11) -0.031(7) -0.044(9) -0.013(7)
 C5 0.116(10) 0.090(9) 0.133(9) -0.040(8) -0.008(9) -0.041(6)
 C246 0.094(9) 0.115(10) 0.123(10) -0.048(6) -0.022(7) -0.040(7)
 C152 0.120(9) 0.068(8) 0.136(10) -0.030(6) -0.039(8) -0.018(7)
 C99 0.112(10) 0.121(11) 0.147(9) -0.071(9) -0.047(9) -0.011(7)
 C362 0.184(13) 0.090(9) 0.121(10) -0.037(8) -0.066(8) -0.016(8)
 C245 0.124(11) 0.092(9) 0.133(11) -0.057(6) -0.042(8) -0.032(8)
 C2 0.092(9) 0.106(9) 0.128(8) -0.056(8) -0.007(8) -0.025(6)
 C229 0.143(11) 0.096(8) 0.110(10) -0.036(7) -0.048(7) -0.012(7)
 C21 0.109(9) 0.086(9) 0.126(10) -0.044(6) -0.024(7) -0.017(7)
 C357 0.159(12) 0.092(8) 0.096(9) -0.031(7) -0.066(6) -0.022(7)
 C157 0.110(8) 0.145(12) 0.095(10) -0.030(7) -0.040(7) -0.014(7)
 C112 0.122(11) 0.112(10) 0.147(9) -0.066(9) -0.029(9) -0.018(7)
 C148 0.099(10) 0.123(9) 0.164(12) -0.070(9) -0.030(9) -0.022(8)
 C24 0.143(10) 0.080(8) 0.109(10) -0.032(6) -0.036(8) -0.028(7)
 C4 0.132(12) 0.101(10) 0.130(10) -0.049(8) -0.032(9) -0.033(7)
 C351 0.139(10) 0.069(9) 0.123(9) -0.045(8) -0.035(8) 0.038(7)
 C7 0.089(9) 0.112(10) 0.129(8) -0.057(8) -0.011(8) -0.027(6)
 C340 0.098(9) 0.097(7) 0.100(9) -0.022(6) -0.027(8) -0.025(7)
 C15 0.098(10) 0.118(11) 0.155(9) -0.065(9) -0.023(9) -0.029(8)
 C80 0.130(9) 0.124(12) 0.127(10) -0.048(8) -0.034(8) -0.045(8)
 C156 0.105(8) 0.113(10) 0.103(10) -0.032(7) -0.042(7) -0.023(7)
 C212 0.115(10) 0.089(7) 0.115(10) -0.030(7) -0.023(9) -0.036(8)
 C87 0.105(11) 0.139(9) 0.163(12) -0.063(9) -0.030(9) -0.040(9)
 C365 0.159(14) 0.079(9) 0.186(14) -0.008(10) -0.083(9) -0.056(9)
 C367 0.150(13) 0.089(9) 0.151(12) -0.022(9) -0.033(8) -0.043(9)
 C173 0.093(8) 0.146(12) 0.117(10) -0.040(9) -0.036(7) -0.043(7)
 C227 0.102(9) 0.146(12) 0.108(10) -0.050(9) -0.031(8) 0.019(7)
 C236 0.148(13) 0.087(8) 0.139(11) -0.030(9) -0.068(8) -0.015(8)
 C320 0.112(11) 0.108(8) 0.139(11) -0.031(8) -0.046(7) -0.031(8)
 N29 0.101(7) 0.186(12) 0.143(9) -0.083(9) -0.035(6) -0.010(8)
 C301 0.082(9) 0.095(9) 0.111(10) -0.041(6) -0.011(7) -0.036(7)
 C223 0.148(11) 0.146(13) 0.101(9) -0.033(9) -0.039(8) 0.005(9)
 C162 0.123(11) 0.111(10) 0.110(10) -0.041(9) -0.018(9) 0.001(8)
 C244 0.096(9) 0.102(8) 0.130(10) -0.044(7) -0.023(7) -0.033(7)
 C29 0.130(8) 0.099(9) 0.113(11) -0.041(8) -0.027(7) -0.009(7)
 C3 0.098(10) 0.108(11) 0.130(9) -0.047(9) -0.001(9) -0.041(7)
 C167 0.099(10) 0.104(8) 0.136(10) -0.016(7) -0.007(9) -0.024(8)
 C264 0.105(11) 0.104(8) 0.172(13) -0.033(8) -0.046(8) -0.053(8)
 C74 0.149(11) 0.130(13) 0.146(11) -0.034(9) -0.044(9) -0.043(9)
 C68 0.083(9) 0.108(7) 0.147(10) -0.048(7) -0.013(8) -0.022(7)
 C358 0.161(13) 0.088(10) 0.119(11) -0.029(8) -0.053(8) -0.011(8)
 C25 0.156(11) 0.083(9) 0.111(11) -0.037(7) -0.028(8) -0.020(8)
 C1 0.096(10) 0.116(10) 0.142(9) -0.063(8) -0.017(8) -0.019(7)
 C184 0.108(9) 0.121(11) 0.117(9) -0.040(8) -0.029(7) -0.031(7)
 C154 0.132(9) 0.069(8) 0.123(10) -0.031(6) -0.040(7) -0.023(7)
 C250 0.108(11) 0.155(12) 0.128(11) -0.042(9) -0.042(9) -0.036(8)
 C150 0.102(8) 0.070(8) 0.154(12) -0.032(7) -0.045(7) -0.011(7)
 N24 0.117(8) 0.204(12) 0.131(9) -0.058(9) -0.044(7) -0.053(9)
 N10 0.165(13) 0.146(12) 0.146(10) -0.057(9) -0.024(9) 0.021(8)
 C123 0.088(10) 0.136(10) 0.142(11) -0.057(8) -0.033(8) -0.018(8)
 C307 0.085(9) 0.137(11) 0.112(10) -0.044(7) -0.030(8) -0.016(8)
 C306 0.117(11) 0.161(12) 0.110(11) -0.037(9) -0.037(8) -0.044(9)
 C304 0.105(10) 0.138(12) 0.118(11) -0.049(8) -0.016(8) -0.042(9)
 C228 0.132(10) 0.128(12) 0.104(9) -0.042(8) -0.040(8) 0.000(8)
 C171 0.153(13) 0.096(9) 0.155(12) -0.051(9) -0.036(10) -0.016(9)
 C345 0.146(11) 0.089(10) 0.128(10) -0.027(9) -0.033(8) 0.008(8)
 C27 0.131(9) 0.086(9) 0.124(10) -0.051(7) -0.014(7) -0.028(7)
 C96 0.096(10) 0.117(11) 0.132(10) -0.039(8) -0.039(8) -0.042(7)
 C355 0.135(10) 0.080(9) 0.122(10) -0.048(8) -0.050(8) 0.020(7)
 C251 0.132(11) 0.125(11) 0.127(11) -0.042(7) -0.047(9) -0.035(9)
 C356 0.140(10) 0.082(10) 0.131(9) -0.043(8) -0.052(8) 0.024(7)
 C144 0.108(11) 0.118(10) 0.179(14) -0.070(11) -0.007(10) -0.025(9)
 C305 0.110(10) 0.158(12) 0.109(11) -0.056(8) -0.023(8) -0.036(8)
 C31 0.123(9) 0.106(10) 0.115(11) -0.039(7) -0.026(8) -0.008(8)
 C309 0.131(12) 0.113(8) 0.129(11) -0.035(8) -0.032(8) -0.023(8)
 C237 0.141(12) 0.082(9) 0.156(13) -0.023(9) -0.053(9) -0.043(9)
 C18 0.111(11) 0.134(11) 0.147(10) -0.072(9) -0.030(9) -0.048(8)
 N7 0.132(9) 0.135(11) 0.155(10) -0.040(8) -0.029(7) -0.036(8)
 C22 0.111(9) 0.089(9) 0.119(11) -0.026(7) -0.026(7) -0.013(8)
 C8 0.119(11) 0.120(11) 0.134(9) -0.068(9) -0.026(10) -0.009(8)
 C161 0.121(11) 0.109(8) 0.114(9) -0.037(7) -0.020(8) -0.002(8)
 C366 0.144(12) 0.099(10) 0.166(13) -0.009(9) -0.072(9) -0.043(9)
 C111 0.111(10) 0.096(10) 0.133(9) -0.052(8) 0.002(8) -0.028(6)
 C30 0.123(9) 0.086(9) 0.140(12) -0.053(8) -0.015(8) -0.008(7)
 C248 0.089(9) 0.149(12) 0.119(11) -0.057(8) -0.013(8) -0.039(8)
 C39 0.084(9) 0.102(8) 0.128(10) -0.013(7) 0.002(8) -0.024(8)
 C350 0.138(10) 0.109(11) 0.122(9) -0.044(9) -0.027(8) 0.031(8)
 C32 0.135(9) 0.091(9) 0.123(11) -0.046(7) -0.012(7) -0.028(7)
 C101 0.175(16) 0.151(13) 0.147(11) -0.071(11) -0.052(11) 0.020(10)
 C122 0.094(10) 0.127(10) 0.162(12) -0.051(9) -0.015(9) -0.027(9)
 C109 0.132(12) 0.097(10) 0.148(11) -0.063(9) -0.037(9) -0.025(7)
 C81 0.098(10) 0.138(10) 0.143(11) -0.058(9) -0.008(8) -0.029(8)
 C51 0.108(8) 0.120(11) 0.119(10) -0.046(8) -0.011(8) -0.018(8)
 C66 0.114(11) 0.089(8) 0.137(11) -0.034(8) -0.034(9) -0.011(8)
 C239 0.133(12) 0.088(9) 0.144(11) -0.038(9) -0.020(8) -0.045(8)
 C143 0.104(10) 0.122(9) 0.157(12) -0.056(9) -0.009(8) -0.043(8)
 C46 0.128(11) 0.128(12) 0.110(10) -0.037(9) -0.027(8) -0.040(9)
 C315 0.109(11) 0.116(8) 0.151(11) -0.023(8) -0.053(8) -0.020(8)
 C249 0.116(10) 0.173(13) 0.128(11) -0.058(9) -0.038(9) -0.048(9)
 C118 0.103(11) 0.149(9) 0.123(9) -0.054(7) -0.033(8) -0.022(9)
 C38 0.090(9) 0.117(8) 0.111(10) -0.017(7) -0.003(8) -0.005(8)
 C23 0.164(12) 0.090(10) 0.113(11) -0.029(7) -0.037(9) -0.009(8)
 C11 0.120(12) 0.134(11) 0.153(9) -0.066(10) -0.031(10) -0.009(8)
 C124 0.101(11) 0.137(8) 0.142(10) -0.058(7) -0.026(9) -0.022(8)
 C166 0.100(10) 0.111(8) 0.120(10) -0.017(7) -0.008(8) -0.013(8)
 C259 0.102(10) 0.119(8) 0.172(12) -0.020(8) -0.060(8) -0.053(8)
 C52 0.115(11) 0.135(12) 0.144(12) -0.056(10) -0.006(9) -0.018(9)
 C98 0.118(11) 0.102(10) 0.132(9) -0.047(9) -0.039(9) -0.021(8)
 C16 0.096(10) 0.111(11) 0.150(9) -0.057(9) -0.010(8) -0.054(7)
 C62 0.101(11) 0.134(9) 0.145(10) -0.048(8) -0.011(8) -0.030(9)
 N13 0.119(9) 0.147(8) 0.151(10) -0.064(8) -0.032(8) -0.006(8)
 C63 0.100(10) 0.136(8) 0.164(11) -0.053(8) 0.017(9) -0.036(9)
 C45 0.128(9) 0.088(9) 0.098(9) -0.028(7) -0.029(7) -0.016(7)
 C170 0.145(13) 0.102(10) 0.196(15) -0.046(10) -0.061(12) -0.027(10)
 C43 0.100(10) 0.090(8) 0.143(11) -0.030(8) -0.014(9) -0.016(8)
 C104 0.176(15) 0.140(13) 0.135(11) -0.052(10) -0.018(11) 0.025(10)
 C165 0.119(12) 0.139(12) 0.110(10) -0.016(9) 0.005(9) -0.031(9)
 C233 0.166(14) 0.113(11) 0.139(12) -0.059(9) -0.049(8) -0.011(9)
 C160 0.115(8) 0.096(9) 0.110(10) -0.031(6) -0.041(7) -0.027(7)
 C234 0.179(13) 0.097(9) 0.111(10) -0.039(8) -0.055(7) -0.009(8)
 C168 0.095(10) 0.099(8) 0.186(14) -0.005(9) -0.047(10) -0.009(8)
 C179 0.120(10) 0.130(12) 0.126(10) -0.028(9) -0.031(8) -0.021(8)
 C89 0.097(11) 0.132(11) 0.214(16) -0.075(11) -0.029(10) -0.013(9)
 C79 0.148(11) 0.138(14) 0.146(13) -0.040(9) -0.026(10) -0.034(10)
 C10 0.111(11) 0.116(10) 0.147(9) -0.065(9) -0.026(9) -0.014(7)
 C231 0.169(13) 0.098(9) 0.116(11) -0.032(9) -0.034(9) 0.010(9)
 C91 0.096(10) 0.127(10) 0.159(12) -0.079(10) -0.019(9) -0.028(8)
 C217 0.114(10) 0.124(12) 0.140(10) -0.038(9) -0.028(8) -0.008(8)
 C20 0.104(10) 0.124(10) 0.151(9) -0.079(9) -0.033(9) -0.021(7)
 C318 0.134(12) 0.105(10) 0.188(14) -0.039(10) -0.068(10) -0.015(9)
 C34 0.129(12) 0.117(10) 0.101(10) -0.027(9) -0.007(9) -0.014(9)
 C238 0.141(12) 0.093(9) 0.136(11) -0.031(8) -0.043(9) -0.050(8)
 C58 0.087(10) 0.119(8) 0.154(11) -0.029(9) -0.040(8) -0.030(8)
 C100 0.128(12) 0.126(12) 0.153(10) -0.066(10) -0.046(10) 0.002(9)
 C56 0.120(9) 0.134(11) 0.102(10) -0.042(8) -0.021(8) -0.014(8)
 N2 0.134(11) 0.145(11) 0.141(9) -0.041(9) -0.028(8) 0.002(7)
 C121 0.099(11) 0.139(9) 0.157(12) -0.057(8) -0.029(9) -0.009(8)
 C270 0.107(9) 0.256(17) 0.187(13) -0.101(13) -0.052(8) -0.026(11)
 C102 0.159(13) 0.123(12) 0.141(9) -0.061(10) -0.030(10) 0.006(8)
 C178 0.119(10) 0.142(12) 0.132(11) -0.027(9) -0.039(8) -0.012(9)
 C346 0.138(12) 0.121(13) 0.139(12) -0.006(10) -0.030(9) -0.007(9)
 C14 0.114(11) 0.133(12) 0.153(9) -0.074(10) -0.033(9) -0.018(7)
 C183 0.151(12) 0.146(13) 0.106(11) -0.040(9) -0.041(9) -0.021(10)
 C119 0.106(11) 0.142(8) 0.141(10) -0.053(8) -0.033(9) -0.002(9)
 C146 0.116(11) 0.118(11) 0.163(13) -0.049(10) -0.010(10) -0.032(9)
 C147 0.115(12) 0.138(11) 0.157(13) -0.058(11) -0.023(9) -0.021(10)
 C158 0.103(8) 0.126(11) 0.132(12) -0.017(8) -0.046(8) -0.041(7)
 C359 0.190(14) 0.094(9) 0.109(11) -0.013(9) -0.038(9) 0.005(9)
 C37 0.105(11) 0.136(12) 0.112(11) -0.005(9) -0.007(8) -0.019(9)
 C257 0.123(13) 0.169(14) 0.149(12) 0.003(11) -0.054(9) -0.047(10)
 C321 0.097(8) 0.245(16) 0.156(11) -0.093(12) -0.038(7) -0.013(10)
 C322 0.111(10) 0.210(16) 0.151(11) -0.059(13) -0.036(9) 0.009(11)
 C323 0.107(10) 0.212(17) 0.188(15) -0.079(13) -0.034(10) 0.006(11)
 C324 0.117(13) 0.26(2) 0.215(16) -0.116(16) -0.032(10) -0.004(13)
 C325 0.113(11) 0.34(2) 0.216(16) -0.131(17) -0.035(11) -0.023(14)
 C326 0.119(10) 0.33(2) 0.180(12) -0.124(14) -0.047(9) -0.032(13)
 C222 0.132(11) 0.141(13) 0.132(10) -0.039(9) -0.025(8) 0.010(8)
 C13 0.116(11) 0.147(12) 0.157(10) -0.091(10) -0.052(10) -0.004(9)
 C361 0.214(16) 0.096(11) 0.145(13) -0.048(9) -0.063(9) -0.011(9)
 C159 0.120(9) 0.093(10) 0.139(12) -0.016(8) -0.041(8) -0.022(8)
 C163 0.140(12) 0.142(11) 0.107(11) -0.041(9) -0.017(10) -0.001(10)
 C262 0.152(13) 0.091(9) 0.203(15) -0.027(10) -0.082(11) -0.025(9)
 C230 0.152(13) 0.116(11) 0.124(12) -0.047(8) -0.023(8) -0.014(9)
 C53 0.181(14) 0.157(14) 0.167(14) -0.093(12) -0.039(12) 0.003(12)
 C76 0.124(10) 0.149(14) 0.149(13) -0.038(10) -0.027(9) -0.059(9)
 C164 0.090(10) 0.151(12) 0.123(12) -0.029(9) -0.020(9) 0.005(10)
 C232 0.164(13) 0.102(10) 0.132(12) -0.039(10) -0.046(9) 0.014(9)
 C50 0.115(9) 0.115(11) 0.138(11) -0.045(9) -0.034(8) -0.017(8)
 C86 0.107(11) 0.148(10) 0.153(12) -0.074(9) -0.022(9) -0.024(9)
 C42 0.116(11) 0.092(10) 0.183(14) -0.023(9) -0.020(11) -0.037(10)
 C253 0.099(10) 0.116(9) 0.152(11) -0.028(8) -0.039(7) -0.064(8)
 C218 0.114(11) 0.105(12) 0.157(12) -0.013(9) -0.032(9) -0.009(8)
 C57 0.100(10) 0.121(8) 0.153(10) -0.049(7) -0.010(8) -0.040(8)
 C276 0.125(10) 0.33(2) 0.150(12) -0.103(14) -0.049(9) -0.061(13)
 C64 0.104(11) 0.137(9) 0.170(13) -0.060(9) -0.007(10) -0.026(9)
 C105 0.125(12) 0.125(11) 0.128(9) -0.041(10) -0.012(9) 0.000(8)
 C254 0.117(12) 0.142(12) 0.148(13) -0.022(10) -0.052(8) -0.028(9)
 C137 0.121(12) 0.144(11) 0.136(12) -0.052(9) -0.023(9) -0.024(9)
 C142 0.102(10) 0.150(11) 0.142(11) -0.059(9) -0.005(8) -0.038(9)
 C85 0.151(14) 0.153(14) 0.159(14) -0.071(11) -0.049(10) -0.017(11)
 C352 0.169(13) 0.141(13) 0.133(11) -0.072(10) -0.047(10) 0.030(10)
 C353 0.147(11) 0.139(14) 0.136(11) -0.070(11) -0.064(11) 0.040(9)
 C12 0.094(11) 0.159(12) 0.156(11) -0.075(10) -0.035(9) -0.010(8)
 C174 0.130(11) 0.177(14) 0.126(11) -0.048(10) -0.045(9) -0.062(10)
 C311 0.115(12) 0.157(11) 0.156(13) -0.052(11) -0.020(9) -0.035(10)
 C180 0.137(13) 0.155(14) 0.152(14) -0.049(11) -0.012(10) -0.007(10)
 C347 0.168(14) 0.169(16) 0.134(13) -0.012(12) -0.008(10) -0.031(12)
 C145 0.108(11) 0.141(12) 0.184(15) -0.072(10) -0.017(10) -0.032(9)
 C114 0.124(12) 0.151(9) 0.150(11) -0.049(10) -0.059(9) -0.037(10)
 C36 0.133(13) 0.158(12) 0.119(12) -0.017(10) -0.023(10) -0.024(11)
 C33 0.107(10) 0.110(8) 0.102(9) -0.022(7) 0.001(8) -0.010(8)
 C316 0.145(14) 0.108(9) 0.148(13) -0.025(9) -0.067(10) -0.040(9)
 C319 0.115(11) 0.106(9) 0.160(12) -0.047(9) -0.049(8) -0.026(8)
 C260 0.162(16) 0.116(9) 0.203(16) -0.030(11) -0.081(11) -0.040(10)
 C60 0.134(11) 0.148(11) 0.151(11) -0.056(9) -0.035(8) -0.052(10)
 C82 0.121(12) 0.144(13) 0.151(13) -0.053(10) -0.020(9) -0.021(9)
 C61 0.098(11) 0.146(10) 0.147(11) -0.049(9) -0.015(8) -0.041(9)
 C226 0.126(12) 0.186(16) 0.141(12) -0.045(12) -0.052(10) 0.002(10)
 C103 0.144(13) 0.135(12) 0.144(9) -0.065(10) -0.022(10) 0.010(8)
 C49 0.123(10) 0.137(13) 0.169(14) -0.040(11) -0.052(10) -0.016(9)
 C84 0.154(14) 0.173(15) 0.161(14) -0.061(13) -0.053(11) -0.027(12)
 C65 0.127(12) 0.137(9) 0.163(12) -0.064(9) -0.010(10) -0.026(9)
 C69 0.151(11) 0.136(14) 0.158(12) -0.035(10) -0.037(9) -0.033(10)
 C67 0.090(9) 0.105(8) 0.151(11) -0.054(7) -0.015(8) -0.024(8)
 C175 0.145(13) 0.217(17) 0.151(14) -0.063(12) -0.068(11) -0.052(12)
 C78 0.133(11) 0.158(14) 0.159(13) -0.022(11) -0.032(10) -0.040(10)
 C265 0.117(9) 0.204(15) 0.161(12) -0.078(12) -0.049(8) -0.032(11)
 C113 0.114(11) 0.144(8) 0.135(10) -0.060(8) -0.026(9) -0.032(9)
 C35 0.119(11) 0.150(11) 0.114(11) -0.037(10) -0.014(9) -0.001(10)
 C41 0.107(11) 0.075(10) 0.187(15) -0.025(8) -0.001(10) -0.028(9)
 C317 0.192(18) 0.108(11) 0.155(15) -0.035(9) -0.073(11) -0.008(10)
 C310 0.086(10) 0.131(10) 0.158(13) -0.042(9) -0.022(8) -0.021(8)
 C314 0.121(11) 0.113(8) 0.141(11) -0.027(8) -0.040(8) -0.039(8)
 C47 0.166(13) 0.150(14) 0.123(12) -0.029(10) -0.062(10) -0.039(11)
 C219 0.118(12) 0.123(13) 0.158(13) -0.012(11) -0.017(10) 0.001(9)
 C55 0.163(13) 0.183(15) 0.140(13) -0.075(11) -0.058(10) 0.018(11)
 C360 0.226(16) 0.111(10) 0.116(12) -0.040(10) -0.060(10) -0.002(10)
 C169 0.114(12) 0.118(12) 0.203(17) -0.034(9) -0.040(11) -0.019(10)
 C349 0.144(13) 0.142(15) 0.144(11) -0.025(11) -0.011(10) 0.027(10)
 C182 0.181(15) 0.175(16) 0.134(13) -0.074(11) -0.044(12) -0.016(11)
 C177 0.123(11) 0.201(16) 0.151(13) -0.049(12) -0.053(10) -0.018(10)
 C136 0.165(12) 0.167(15) 0.176(12) -0.103(10) -0.025(10) -0.046(9)
 C135 0.141(11) 0.175(14) 0.168(13) -0.101(10) -0.031(9) -0.067(10)
 C134 0.146(12) 0.193(16) 0.245(18) -0.120(14) 0.004(12) -0.094(11)
 C133 0.153(13) 0.22(2) 0.248(18) -0.118(15) 0.010(13) -0.100(11)
 C132 0.191(16) 0.206(19) 0.247(17) -0.124(14) 0.020(12) -0.075(13)
 C131 0.157(12) 0.174(14) 0.186(12) -0.098(10) -0.031(9) -0.073(10)
 C90 0.104(11) 0.133(11) 0.200(15) -0.068(10) -0.025(10) -0.028(9)
 C9 0.129(12) 0.131(12) 0.133(10) -0.060(9) -0.033(9) -0.003(8)
 C59 0.108(11) 0.117(10) 0.151(11) -0.031(9) -0.046(8) -0.028(9)
 C258 0.140(13) 0.126(9) 0.142(11) -0.013(8) -0.053(8) -0.051(9)
 C83 0.116(12) 0.167(13) 0.168(13) -0.057(12) -0.036(10) -0.021(11)
 C77 0.156(13) 0.174(17) 0.151(14) -0.036(11) -0.026(10) -0.042(10)
 C141 0.127(13) 0.153(14) 0.155(14) -0.064(11) -0.026(10) -0.020(10)
 C92 0.108(11) 0.140(10) 0.169(12) -0.065(9) -0.030(9) -0.038(9)
 C312 0.102(11) 0.164(12) 0.176(14) -0.043(11) -0.029(10) -0.052(10)
 C225 0.145(12) 0.196(17) 0.123(11) -0.071(11) -0.062(11) 0.025(10)
 C221 0.123(12) 0.129(13) 0.152(11) -0.031(9) -0.026(10) 0.031(9)
 N12 0.169(11) 0.153(12) 0.175(10) -0.050(9) -0.020(9) -0.044(8)
 C348 0.146(14) 0.161(16) 0.142(12) -0.007(12) -0.013(11) 0.018(11)
 C73 0.200(15) 0.147(16) 0.161(12) -0.031(11) -0.024(13) -0.008(12)
 C224 0.148(12) 0.180(15) 0.116(11) -0.047(11) -0.049(9) 0.028(10)
 C263 0.104(11) 0.095(8) 0.183(13) -0.027(9) -0.054(9) -0.023(8)
 C139 0.128(12) 0.172(14) 0.149(13) -0.054(12) -0.035(10) -0.018(11)
 C40 0.103(11) 0.098(8) 0.173(14) -0.008(9) -0.007(10) -0.013(8)
 C116 0.156(14) 0.169(11) 0.167(11) -0.051(9) -0.012(10) -0.071(12)
 C266 0.109(10) 0.255(19) 0.180(13) -0.087(14) -0.051(10) 0.013(12)
 C138 0.126(13) 0.157(13) 0.151(14) -0.040(10) -0.035(10) -0.040(10)
 C70 0.151(12) 0.147(16) 0.193(15) -0.019(12) -0.045(12) -0.029(10)
 C88 0.106(12) 0.152(11) 0.192(15) -0.080(11) -0.014(10) -0.006(10)
 C354 0.156(12) 0.145(14) 0.141(11) -0.063(11) -0.064(10) 0.002(10)
 C255 0.117(12) 0.173(13) 0.159(14) -0.036(11) -0.046(9) -0.045(11)
 C220 0.125(12) 0.128(13) 0.163(12) -0.036(11) -0.026(10) 0.024(9)
 C181 0.187(16) 0.188(17) 0.155(14) -0.072(13) -0.029(13) -0.005(13)
 C54 0.180(14) 0.199(17) 0.144(13) -0.081(12) -0.037(13) 0.015(13)
 C275 0.160(13) 0.46(3) 0.158(14) -0.149(18) -0.026(11) -0.082(18)
 C140 0.155(15) 0.164(15) 0.164(15) -0.048(13) -0.038(11) -0.030(12)
 C120 0.103(11) 0.151(10) 0.156(13) -0.061(9) -0.008(10) -0.030(10)
 C176 0.159(14) 0.26(2) 0.149(15) -0.051(14) -0.060(12) -0.027(12)
 C256 0.126(14) 0.183(15) 0.159(14) -0.004(12) -0.042(11) -0.043(12)
 C75 0.135(10) 0.128(12) 0.137(11) -0.045(9) -0.023(8) -0.047(9)
 C48 0.143(13) 0.167(15) 0.186(15) -0.051(12) -0.070(12) -0.029(10)
 C115 0.154(15) 0.157(13) 0.166(12) -0.045(10) -0.035(11) -0.046(12)
 C272 0.163(15) 0.39(2) 0.171(15) -0.130(18) -0.060(11) -0.073(18)
 C332 0.113(10) 0.39(2) 0.172(12) -0.159(14) -0.033(8) -0.030(14)
 C331 0.124(12) 0.52(3) 0.167(14) -0.180(19) -0.025(10) -0.032(18)
 C330 0.193(17) 0.72(4) 0.193(15) -0.24(2) -0.037(14) -0.12(2)
 C329 0.193(18) 0.79(4) 0.207(17) -0.28(2) -0.019(13) -0.14(3)
 C328 0.188(17) 0.71(3) 0.203(16) -0.24(2) -0.029(13) -0.09(2)
 C327 0.122(11) 0.48(2) 0.188(12) -0.182(17) -0.041(9) -0.039(15)
 C72 0.165(14) 0.176(17) 0.188(15) -0.018(13) -0.053(12) -0.039(13)
 C261 0.140(15) 0.097(11) 0.225(19) -0.023(10) -0.077(11) -0.038(9)
 C268 0.097(13) 0.34(2) 0.246(19) -0.112(19) -0.048(11) 0.005(14)
 C313 0.130(13) 0.138(12) 0.154(12) -0.022(10) -0.028(9) -0.048(10)
 C269 0.106(10) 0.31(2) 0.219(17) -0.080(18) -0.071(11) -0.025(13)
 C267 0.110(11) 0.33(2) 0.218(17) -0.107(17) -0.035(12) 0.000(14)
 C71 0.177(14) 0.177(17) 0.183(16) -0.050(13) -0.054(12) -0.016(13)
 C271 0.133(11) 0.310(19) 0.166(13) -0.118(14) -0.056(9) -0.042(13)
 C125 0.183(15) 0.186(18) 0.203(14) -0.027(13) -0.032(12) -0.038(11)
 C130 0.215(16) 0.211(19) 0.191(14) -0.047(13) -0.032(12) -0.046(13)
 C129 0.28(2) 0.24(2) 0.174(14) -0.061(12) -0.082(14) -0.074(15)
 C128 0.29(3) 0.26(2) 0.26(2) 0.01(2) -0.068(18) -0.060(18)
 C127 0.220(19) 0.24(2) 0.27(2) 0.019(18) -0.098(16) -0.055(16)
 C126 0.181(15) 0.21(2) 0.227(18) -0.025(14) -0.066(14) -0.043(12)
 C273 0.181(16) 0.46(3) 0.181(16) -0.178(19) -0.038(11) -0.09(2)
 C274 0.187(16) 0.51(3) 0.175(14) -0.15(2) -0.048(12) -0.10(2)
 C117 0.167(15) 0.164(11) 0.124(10) -0.065(9) -0.021(10) -0.055(12)
 Cl9 0.167(4) 0.165(5) 0.135(4) -0.033(3) -0.051(3) -0.038(3)
 Cl11 0.149(4) 0.148(4) 0.151(4) -0.041(3) -0.052(3) -0.029(3)
 Cl20 0.245(7) 0.124(4) 0.179(5) -0.040(4) -0.008(5) 0.020(4)
 Cl10 0.231(7) 0.145(5) 0.293(8) -0.067(5) -0.129(6) -0.017(4)
 Cl7 0.227(6) 0.135(5) 0.267(7) -0.060(5) -0.101(6) -0.006(4)
 Cl22 0.336(10) 0.174(6) 0.143(5) -0.054(4) -0.034(6) 0.026(6)
 Cl8 0.257(7) 0.191(6) 0.171(5) -0.071(4) 0.000(5) -0.070(5)
 Cl12 0.287(8) 0.185(6) 0.168(5) -0.048(4) -0.023(5) -0.083(5)
 Cl21 0.186(6) 0.308(9) 0.245(8) -0.120(7) -0.079(6) 0.083(6)
 Cl23 0.246(8) 0.193(6) 0.252(8) -0.066(6) -0.038(7) -0.036(6)
 Cl17 0.156(7) 0.134(7) 0.152(7) -0.032(6) -0.002(6) -0.009(5)
 Cl24 0.338(10) 0.196(7) 0.190(6) -0.067(5) -0.053(7) 0.050(6)
 Cl18 0.185(8) 0.150(7) 0.151(7) -0.007(6) 0.019(6) 0.041(6)
 Cl16 0.189(8) 0.141(7) 0.172(7) -0.058(6) -0.012(6) -0.009(6)
 Cl3 0.216(11) 0.157(9) 0.163(9) -0.012(7) -0.011(9) 0.035(8)
 Cl1 0.210(13) 0.311(19) 0.190(12) -0.109(12) -0.025(10) -0.023(12)
 Cl2 0.230(12) 0.247(16) 0.239(14) 0.063(12) 0.038(12) 0.088(11)
 C372 0.23(2) 0.082(12) 0.169(17) -0.007(12) -0.101(17) -0.052(13)
 Cl4 0.427(13) 0.187(6) 0.154(5) -0.052(5) -0.052(7) 0.040(7)
 C371 0.175(17) 0.092(13) 0.166(17) -0.038(12) -0.014(14) -0.016(11)
 Cl6 0.284(9) 0.224(7) 0.241(8) -0.083(6) -0.056(7) 0.071(7)
 C376 0.25(3) 0.126(17) 0.165(19) -0.058(15) -0.063(19) 0.049(17)
 Cl5 0.281(9) 0.199(7) 0.243(8) -0.054(6) -0.026(7) -0.026(6)
 C374 0.177(8) 0.141(8) 0.157(8) -0.036(7) 0.002(7) 0.005(7)
 C370 0.17(2) 0.21(2) 0.146(18) -0.039(17) -0.046(16) 0.001(18)
 C375 0.143(18) 0.30(3) 0.130(16) -0.084(19) 0.050(15) -0.020(19)
 Cl19 0.355(12) 0.171(7) 0.275(9) -0.014(6) 0.012(9) -0.012(7)
 Cl13 0.245(7) 0.170(5) 0.190(5) -0.060(5) -0.012(5) 0.002(5)
 Cl15 0.467(17) 0.243(10) 0.255(9) -0.021(7) 0.024(10) 0.016(10)
 Cl14 0.302(12) 0.523(18) 0.225(9) -0.134(10) -0.072(8) 0.225(12)
 C373 0.40(4) 0.29(3) 0.23(3) -0.13(2) 0.02(3) 0.05(3)
 C369 0.17(3) 0.26(3) 0.18(3) 0.05(3) -0.05(3) 0.03(3)

_geom_special_details
;
 All esds (except the esd in the dihedral angle between two l.s. planes)
 are estimated using the full covariance matrix.  The cell esds are taken
 into account individually in the estimation of esds in distances, angles
 and torsion angles; correlations between esds in cell parameters are only
 used when they are defined by crystal symmetry.  An approximate (isotropic)
 treatment of cell esds is used for estimating esds involving l.s. planes.
;
loop_
  _geom_bond_atom_site_label_1
  _geom_bond_atom_site_label_2
  _geom_bond_distance
  _geom_bond_site_symmetry_2
  _geom_bond_publ_flag
 N25 C277 1.373(15) . ?
 N25 C296 1.333(15) . ?
 N30 C292 1.456(15) . ?
 N30 C333 1.380(16) . ?
 N30 C344 1.467(16) . ?
 N17 C204 1.371(15) . ?
 N17 C185 1.352(15) . ?
 N19 C189 1.455(15) . ?
 N19 C205 1.458(16) . ?
 N19 C216 1.420(16) . ?
 N27 C297 1.439(18) . ?
 N27 C281 1.442(17) . ?
 N27 C308 1.390(18) . ?
 C186 C191 1.428(17) . ?
 C186 C185 1.469(17) . ?
 C186 C187 1.381(16) . ?
 C191 C190 1.333(16) . ?
 C191 C192 1.457(18) . ?
 C295 C290 1.403(17) . ?
 C295 C294 1.448(16) . ?
 C295 C296 1.407(16) . ?
 N26 C287 1.371(15) . ?
 N26 C286 1.367(16) . ?
 C290 C291 1.369(16) . ?
 C290 C289 1.442(17) . ?
 C277 C286 1.388(18) . ?
 C277 C278 1.427(17) . ?
 C194 N18 1.320(15) . ?
 C194 C185 1.413(18) . ?
 C194 C193 1.438(18) . ?
 C190 C189 1.361(17) . ?
 C287 C296 1.416(18) . ?
 C287 C288 1.472(18) . ?
 N22 C241 1.413(18) . ?
 N22 C200 1.458(17) . ?
 N22 C252 1.405(17) . ?
 C286 C285 1.423(18) . ?
 C189 C188 1.430(16) . ?
 C292 C293 1.412(16) . ?
 C292 C291 1.359(16) . ?
 C201 C202 1.338(17) . ?
 C201 C200 1.422(17) . ?
 C278 C279 1.453(17) . ?
 C278 C283 1.358(17) . ?
 C204 C195 1.415(18) . ?
 C204 C203 1.473(17) . ?
 N18 C195 1.346(16) . ?
 C205 C210 1.337(16) . ?
 C205 C206 1.365(18) . ?
 C294 C293 1.339(15) . ?
 C284 C283 1.427(18) . ?
 C284 C285 1.363(18) . ?
 C188 C187 1.340(15) . ?
 C333 C334 1.384(18) . ?
 C333 C338 1.346(17) . ?
 C195 C196 1.432(17) . ?
 C368 N32 1.398(19) . ?
 C368 C363 1.43(2) . ?
 C368 C367 1.36(2) . ?
 C203 C198 1.393(17) . ?
 C203 C202 1.411(18) . ?
 N3 C5 1.50(2) . ?
 N3 C21 1.425(19) . ?
 N3 C32 1.410(19) . ?
 C279 C280 1.390(17) . ?
 C241 C242 1.45(2) . ?
 C241 C246 1.363(18) . ?
 C197 C198 1.425(18) . ?
 C197 C196 1.326(17) . ?
 N21 C240 1.425(19) . ?
 N21 C213 1.429(17) . ?
 N21 C229 1.384(18) . ?
 C303 C302 1.43(2) . ?
 C303 C308 1.43(2) . ?
 C303 C304 1.43(2) . ?
 C198 C199 1.467(18) . ?
 C341 N32 1.487(18) . ?
 C341 C342 1.413(17) . ?
 C341 C340 1.376(18) . ?
 C288 C289 1.352(16) . ?
 C335 C334 1.417(18) . ?
 C335 C336 1.375(17) . ?
 C283 C282 1.441(18) . ?
 C207 C208 1.337(17) . ?
 C207 C206 1.438(18) . ?
 N6 C68 1.448(18) . ?
 N6 C16 1.42(2) . ?
 N6 C57 1.43(2) . ?
 N15 C172 1.401(18) . ?
 N15 C152 1.403(18) . ?
 N15 C161 1.427(18) . ?
 C208 N20 1.380(18) . ?
 C208 C209 1.438(19) . ?
 C280 C281 1.428(17) . ?
 C343 C342 1.403(16) . ?
 C343 C344 1.342(17) . ?
 N32 C357 1.315(18) . ?
 C216 C211 1.380(17) . ?
 C216 C215 1.363(18) . ?
 C155 C156 1.40(2) . ?
 C155 C154 1.44(2) . ?
 C155 C160 1.38(2) . ?
 C17 C18 1.312(19) . ?
 C17 C16 1.36(2) . ?
 C199 C200 1.328(17) . ?
 C19 C18 1.42(2) . ?
 C19 C20 1.34(2) . ?
 C19 C14 1.40(2) . ?
 C338 C339 1.449(19) . ?
 C338 C337 1.374(18) . ?
 C282 C281 1.366(18) . ?
 C210 C211 1.458(18) . ?
 C210 C209 1.412(18) . ?
 C297 C302 1.373(18) . ?
 C297 C298 1.393(19) . ?
 N20 C228 1.324(18) . ?
 N20 C217 1.43(2) . ?
 N28 C300 1.485(19) . ?
 N28 C320 1.38(2) . ?
 N28 C309 1.330(19) . ?
 C193 C192 1.379(17) . ?
 C243 C242 1.316(18) . ?
 C243 C244 1.410(18) . ?
 C302 C301 1.330(19) . ?
 N1 C1 1.299(17) . ?
 N1 C20 1.39(2) . ?
 C211 C212 1.383(17) . ?
 N8 C81 1.43(2) . ?
 N8 C65 1.46(2) . ?
 N8 C92 1.40(2) . ?
 N23 C244 1.492(19) . ?
 N23 C264 1.38(2) . ?
 N23 C253 1.38(2) . ?
 C151 C152 1.40(2) . ?
 C151 C150 1.395(19) . ?
 C344 C339 1.391(17) . ?
 C108 N14 1.479(19) . ?
 C108 C107 1.39(2) . ?
 C108 C109 1.312(19) . ?
 N31 C336 1.498(18) . ?
 N31 C345 1.43(2) . ?
 N31 C356 1.302(18) . ?
 C95 C94 1.41(2) . ?
 C95 C96 1.359(19) . ?
 C240 C235 1.406(19) . ?
 C240 C239 1.385(19) . ?
 C106 C107 1.48(2) . ?
 C106 C111 1.283(19) . ?
 C106 C105 1.47(2) . ?
 C153 C152 1.369(19) . ?
 C153 C154 1.425(19) . ?
 C339 C340 1.387(17) . ?
 C97 N11 1.360(19) . ?
 C97 C96 1.43(2) . ?
 C97 C98 1.29(2) . ?
 C93 N9 1.42(2) . ?
 C93 C94 1.36(2) . ?
 C93 C102 1.39(2) . ?
 C215 C214 1.469(17) . ?
 C308 C307 1.364(19) . ?
 C336 C337 1.447(19) . ?
 C149 N14 1.386(18) . ?
 C149 C154 1.36(2) . ?
 C149 C150 1.43(2) . ?
 C235 C236 1.38(2) . ?
 C235 C234 1.48(2) . ?
 C363 C364 1.33(2) . ?
 C363 C362 1.48(2) . ?
 C300 C299 1.430(19) . ?
 C300 C301 1.363(19) . ?
 N9 C112 1.324(19) . ?
 C213 C214 1.424(18) . ?
 C213 C212 1.357(19) . ?
 C172 C167 1.38(2) . ?
 C172 C171 1.43(2) . ?
 C6 C5 1.37(2) . ?
 C6 C7 1.41(2) . ?
 C110 C111 1.49(2) . ?
 C110 C109 1.33(2) . ?
 C298 C299 1.376(18) . ?
 N11 C124 1.43(2) . ?
 N11 C113 1.40(2) . ?
 N5 C29 1.410(19) . ?
 N5 C45 1.394(18) . ?
 N5 C56 1.405(17) . ?
 N16 C157 1.462(19) . ?
 N16 C173 1.415(18) . ?
 N16 C184 1.413(18) . ?
 C364 C365 1.42(2) . ?
 C247 C252 1.40(2) . ?
 C247 C246 1.42(2) . ?
 C247 C248 1.378(19) . ?
 C26 C21 1.34(2) . ?
 C26 C25 1.37(2) . ?
 C26 C27 1.45(2) . ?
 C252 C251 1.40(2) . ?
 C28 C29 1.37(2) . ?
 C28 C27 1.40(2) . ?
 N4 C44 1.407(18) . ?
 N4 C24 1.430(19) . ?
 N4 C33 1.402(19) . ?
 C44 C39 1.36(2) . ?
 C44 C43 1.40(2) . ?
 C94 C99 1.42(2) . ?
 N14 C160 1.451(19) . ?
 C5 C4 1.35(2) . ?
 C246 C245 1.40(2) . ?
 C99 C98 1.38(2) . ?
 C99 C100 1.44(2) . ?
 C362 C357 1.40(2) . ?
 C362 C361 1.36(2) . ?
 C245 C244 1.39(2) . ?
 C2 C7 1.312(19) . ?
 C2 C3 1.44(2) . ?
 C2 C1 1.51(2) . ?
 C229 C234 1.42(2) . ?
 C229 C230 1.39(2) . ?
 C21 C22 1.370(19) . ?
 C357 C358 1.43(2) . ?
 C157 C156 1.35(2) . ?
 C157 C158 1.40(2) . ?
 C112 C111 1.43(2) . ?
 C112 C103 1.46(2) . ?
 C148 C143 1.42(2) . ?
 C148 N13 1.37(2) . ?
 C148 C147 1.37(2) . ?
 C24 C25 1.37(2) . ?
 C24 C23 1.41(2) . ?
 C4 C3 1.36(2) . ?
 C351 C356 1.44(2) . ?
 C351 C350 1.41(2) . ?
 C351 C352 1.35(2) . ?
 C7 C8 1.43(2) . ?
 C15 C16 1.39(2) . ?
 C15 C14 1.44(2) . ?
 C80 N7 1.38(2) . ?
 C80 C79 1.45(2) . ?
 C80 C75 1.36(2) . ?
 C87 C86 1.38(2) . ?
 C87 C92 1.41(2) . ?
 C87 C88 1.39(2) . ?
 C365 C366 1.39(2) . ?
 C367 C366 1.39(2) . ?
 C173 C178 1.36(2) . ?
 C173 C174 1.39(2) . ?
 C227 C228 1.39(2) . ?
 C227 C226 1.45(2) . ?
 C236 C237 1.39(2) . ?
 C320 C315 1.41(2) . ?
 C320 C319 1.31(2) . ?
 N29 C305 1.457(19) . ?
 N29 C321 1.379(15) . ?
 N29 C332 1.347(15) . ?
 C223 C228 1.40(2) . ?
 C223 C222 1.42(2) . ?
 C223 C224 1.36(2) . ?
 C162 C161 1.345(19) . ?
 C162 C163 1.34(2) . ?
 C29 C30 1.38(2) . ?
 C167 C166 1.45(2) . ?
 C167 C168 1.46(2) . ?
 C264 C259 1.31(2) . ?
 C264 C263 1.37(2) . ?
 C74 C69 1.35(3) . ?
 C74 C73 1.36(2) . ?
 C74 C75 1.50(3) . ?
 C68 C63 1.39(2) . ?
 C68 C67 1.42(2) . ?
 C358 C359 1.39(2) . ?
 C1 C10 1.42(2) . ?
 C184 C179 1.38(2) . ?
 C184 C183 1.34(2) . ?
 C250 C251 1.383(19) . ?
 C250 C249 1.39(2) . ?
 N24 C249 1.41(2) . ?
 N24 C276 1.32(2) . ?
 N24 C265 1.39(2) . ?
 N10 C102 1.34(2) . ?
 N10 C103 1.31(2) . ?
 C123 C122 1.398(19) . ?
 C123 C124 1.44(2) . ?
 C307 C306 1.390(18) . ?
 C306 C305 1.39(2) . ?
 C304 C305 1.34(2) . ?
 C171 C170 1.42(2) . ?
 C345 C350 1.35(2) . ?
 C345 C346 1.36(2) . ?
 C27 C32 1.39(2) . ?
 C355 C356 1.40(2) . ?
 C355 C354 1.39(2) . ?
 C144 C143 1.38(2) . ?
 C144 C145 1.39(2) . ?
 C31 C30 1.44(2) . ?
 C31 C32 1.31(2) . ?
 C309 C310 1.32(2) . ?
 C309 C314 1.45(2) . ?
 C237 C238 1.37(2) . ?
 N7 C60 1.58(2) . ?
 N7 C69 1.36(2) . ?
 C22 C23 1.385(19) . ?
 C8 C9 1.30(2) . ?
 C161 C166 1.45(2) . ?
 C248 C249 1.35(2) . ?
 C39 C38 1.43(2) . ?
 C39 C40 1.48(2) . ?
 C350 C349 1.36(2) . ?
 C101 C100 1.29(2) . ?
 C101 C102 1.47(2) . ?
 C122 C121 1.42(2) . ?
 C81 C86 1.45(2) . ?
 C81 C82 1.36(2) . ?
 C51 C52 1.42(2) . ?
 C51 C56 1.37(2) . ?
 C51 C50 1.42(2) . ?
 C66 C65 1.36(2) . ?
 C66 C67 1.365(18) . ?
 C239 C238 1.296(18) . ?
 C143 C142 1.51(2) . ?
 C46 C45 1.355(18) . ?
 C46 C47 1.38(2) . ?
 C315 C316 1.40(2) . ?
 C315 C314 1.36(2) . ?
 C118 C119 1.52(2) . ?
 C118 C113 1.31(2) . ?
 C118 C117 1.35(2) . ?
 C38 C37 1.38(2) . ?
 C38 C33 1.47(2) . ?
 C11 C20 1.37(2) . ?
 C11 N2 1.29(2) . ?
 C11 C12 1.49(2) . ?
 C124 C119 1.35(2) . ?
 C166 C165 1.35(2) . ?
 C259 C260 1.43(2) . ?
 C259 C258 1.46(2) . ?
 C52 C53 1.42(2) . ?
 C62 C63 1.48(2) . ?
 C62 C57 1.30(2) . ?
 C62 C61 1.39(2) . ?
 N13 C121 1.48(2) . ?
 N13 C137 1.40(2) . ?
 C63 C64 1.38(2) . ?
 C45 C50 1.37(2) . ?
 C170 C169 1.34(2) . ?
 C43 C42 1.359(19) . ?
 C104 C105 1.42(2) . ?
 C104 C103 1.34(2) . ?
 C165 C164 1.38(2) . ?
 C233 C234 1.37(2) . ?
 C233 C232 1.42(2) . ?
 C160 C159 1.36(2) . ?
 C168 C169 1.36(2) . ?
 C179 C178 1.45(2) . ?
 C179 C180 1.46(2) . ?
 C89 C90 1.37(2) . ?
 C89 C88 1.43(2) . ?
 C79 C78 1.42(2) . ?
 C10 N2 1.41(2) . ?
 C10 C9 1.41(2) . ?
 C231 C230 1.37(2) . ?
 C231 C232 1.33(2) . ?
 C91 C90 1.44(2) . ?
 C91 C92 1.33(2) . ?
 C217 C222 1.36(2) . ?
 C217 C218 1.32(2) . ?
 C318 C319 1.46(2) . ?
 C318 C317 1.42(2) . ?
 C34 C33 1.35(2) . ?
 C34 C35 1.34(2) . ?
 C58 C57 1.44(2) . ?
 C58 C59 1.47(2) . ?
 C56 C55 1.37(2) . ?
 C121 C120 1.36(2) . ?
 C270 C265 1.34(2) . ?
 C270 C269 1.47(2) . ?
 C270 C271 1.43(2) . ?
 C178 C177 1.40(2) . ?
 C346 C347 1.44(2) . ?
 C14 C13 1.39(2) . ?
 C183 C182 1.32(2) . ?
 C119 C120 1.41(2) . ?
 C146 C147 1.34(2) . ?
 C146 C145 1.34(2) . ?
 C158 C159 1.38(2) . ?
 C359 C360 1.41(2) . ?
 C37 C36 1.34(2) . ?
 C257 C258 1.49(2) . ?
 C257 C256 1.37(3) . ?
 C321 C322 1.3900 . ?
 C321 C326 1.3900 . ?
 C322 C323 1.3900 . ?
 C323 C324 1.3900 . ?
 C324 C325 1.3900 . ?
 C325 C326 1.3900 . ?
 C326 C327 1.438(15) . ?
 C222 C221 1.42(2) . ?
 C13 C12 1.323(19) . ?
 C361 C360 1.45(2) . ?
 C163 C164 1.41(2) . ?
 C262 C263 1.37(2) . ?
 C262 C261 1.42(2) . ?
 C53 C54 1.39(3) . ?
 C76 C77 1.48(2) . ?
 C76 C75 1.29(2) . ?
 C50 C49 1.41(2) . ?
 C86 C85 1.42(2) . ?
 C42 C41 1.32(2) . ?
 C253 C254 1.34(2) . ?
 C253 C258 1.40(2) . ?
 C218 C219 1.36(2) . ?
 C276 C275 1.36(3) . ?
 C276 C271 1.37(2) . ?
 C64 C65 1.41(2) . ?
 C254 C255 1.43(2) . ?
 C137 C142 1.35(2) . ?
 C137 C138 1.33(2) . ?
 C142 C141 1.50(2) . ?
 C85 C84 1.40(2) . ?
 C352 C353 1.44(2) . ?
 C353 C354 1.39(2) . ?
 C174 C175 1.35(2) . ?
 C311 C310 1.38(2) . ?
 C311 C312 1.51(2) . ?
 C180 C181 1.37(2) . ?
 C347 C348 1.53(3) . ?
 C114 C113 1.45(2) . ?
 C114 C115 1.47(2) . ?
 C36 C35 1.39(2) . ?
 C316 C317 1.28(2) . ?
 C260 C261 1.33(2) . ?
 C60 C61 1.40(2) . ?
 C60 C59 1.24(2) . ?
 C82 C83 1.40(2) . ?
 C226 C225 1.36(2) . ?
 C49 C48 1.37(2) . ?
 C84 C83 1.40(2) . ?
 C69 C70 1.39(3) . ?
 C175 C176 1.49(3) . ?
 C78 C77 1.39(2) . ?
 C265 C266 1.41(2) . ?
 C41 C40 1.45(2) . ?
 C314 C313 1.49(2) . ?
 C47 C48 1.47(2) . ?
 C219 C220 1.45(2) . ?
 C55 C54 1.37(2) . ?
 C349 C348 1.31(2) . ?
 C182 C181 1.40(3) . ?
 C177 C176 1.34(2) . ?
 C136 C135 1.3900 . ?
 C136 C131 1.3900 . ?
 C136 N12 1.42(2) . ?
 C135 C134 1.3900 . ?
 C134 C133 1.3900 . ?
 C133 C132 1.3900 . ?
 C132 C131 1.3900 . ?
 C131 C130 1.511(14) . ?
 C141 C140 1.32(2) . ?
 C312 C313 1.34(2) . ?
 C225 C224 1.46(3) . ?
 C221 C220 1.32(2) . ?
 N12 C116 1.54(2) . ?
 N12 C125 1.41(2) . ?
 C73 C72 1.458(17) . ?
 C139 C138 1.37(2) . ?
 C139 C140 1.37(2) . ?
 C116 C115 1.29(2) . ?
 C116 C117 1.44(3) . ?
 C266 C267 1.35(2) . ?
 C70 C71 1.42(3) . ?
 C255 C256 1.38(3) . ?
 C275 C274 1.41(2) . ?
 C272 C271 1.29(2) . ?
 C272 C273 1.43(3) . ?
 C332 C331 1.3900 . ?
 C332 C327 1.3900 . ?
 C331 C330 1.3900 . ?
 C330 C329 1.3900 . ?
 C329 C328 1.3900 . ?
 C328 C327 1.3900 . ?
 C72 C71 1.45(3) . ?
 C268 C269 1.46(3) . ?
 C268 C267 1.35(3) . ?
 C125 C130 1.3900 . ?
 C125 C126 1.3900 . ?
 C130 C129 1.3900 . ?
 C129 C128 1.3900 . ?
 C128 C127 1.3900 . ?
 C127 C126 1.3900 . ?
 C273 C274 1.35(3) . ?
 Cl9 C371 1.761(19) . ?
 Cl11 C372 1.837(18) . ?
 Cl20 C375 1.77(3) . ?
 Cl10 C372 1.70(2) . ?
 Cl7 C371 1.777(18) . ?
 Cl22 C376 1.72(2) . ?
 Cl8 C371 1.773(18) . ?
 Cl12 C372 1.778(19) . ?
 Cl21 C375 1.67(3) . ?
 Cl23 C376 1.79(3) . ?
 Cl17 C374 1.722(18) . ?
 Cl24 C376 1.78(2) . ?
 Cl18 C374 1.691(19) . ?
 Cl16 C374 1.759(18) . ?
 Cl3 C369 1.93(5) . ?
 Cl1 C369 1.36(6) . ?
 Cl2 C369 1.96(5) . ?
 Cl4 C370 1.72(2) . ?
 Cl6 C370 1.71(2) . ?
 Cl5 C370 1.78(2) . ?
 C375 Cl19 1.903(19) . ?
 Cl13 C373 1.87(4) . ?
 Cl15 C373 1.80(3) . ?
 Cl14 C373 1.49(4) . ?

loop_
  _geom_angle_atom_site_label_1
  _geom_angle_atom_site_label_2
  _geom_angle_atom_site_label_3
  _geom_angle
  _geom_angle_site_symmetry_1
  _geom_angle_site_symmetry_3
  _geom_angle_publ_flag
 C296 N25 C277 118.4(12) . . ?
 C292 N30 C344 124.1(11) . . ?
 C333 N30 C292 128.2(11) . . ?
 C333 N30 C344 106.0(11) . . ?
 C185 N17 C204 115.6(12) . . ?
 C189 N19 C205 126.4(11) . . ?
 C216 N19 C189 128.3(12) . . ?
 C216 N19 C205 104.8(11) . . ?
 C281 N27 C297 126.1(12) . . ?
 C308 N27 C297 108.8(11) . . ?
 C308 N27 C281 125.0(13) . . ?
 C191 C186 C185 117.4(13) . . ?
 C187 C186 C191 119.4(12) . . ?
 C187 C186 C185 123.0(11) . . ?
 C186 C191 C192 118.8(12) . . ?
 C190 C191 C186 119.1(13) . . ?
 C190 C191 C192 120.9(12) . . ?
 C290 C295 C294 117.2(12) . . ?
 C290 C295 C296 122.6(13) . . ?
 C296 C295 C294 120.1(11) . . ?
 C286 N26 C287 115.3(12) . . ?
 C295 C290 C289 117.5(12) . . ?
 C291 C290 C295 122.7(13) . . ?
 C291 C290 C289 119.3(12) . . ?
 N25 C277 C286 122.2(12) . . ?
 N25 C277 C278 120.1(13) . . ?
 C286 C277 C278 117.7(13) . . ?
 N18 C194 C185 121.9(12) . . ?
 N18 C194 C193 117.7(14) . . ?
 C185 C194 C193 120.4(13) . . ?
 C191 C190 C189 121.3(13) . . ?
 N26 C287 C296 124.1(12) . . ?
 N26 C287 C288 116.3(13) . . ?
 C296 C287 C288 119.6(13) . . ?
 C241 N22 C200 128.2(12) . . ?
 C252 N22 C241 107.5(12) . . ?
 C252 N22 C200 124.3(13) . . ?
 N26 C286 C277 121.1(13) . . ?
 N26 C286 C285 116.8(13) . . ?
 C277 C286 C285 122.1(13) . . ?
 C190 C189 N19 123.1(11) . . ?
 C190 C189 C188 120.2(12) . . ?
 C188 C189 N19 116.6(12) . . ?
 C293 C292 N30 118.6(12) . . ?
 C291 C292 N30 121.2(11) . . ?
 C291 C292 C293 120.1(12) . . ?
 C202 C201 C200 119.3(14) . . ?
 C277 C278 C279 120.5(12) . . ?
 C283 C278 C277 121.3(14) . . ?
 C283 C278 C279 118.0(12) . . ?
 N17 C204 C195 121.3(11) . . ?
 N17 C204 C203 118.1(13) . . ?
 C195 C204 C203 119.5(12) . . ?
 C194 N18 C195 118.1(12) . . ?
 C210 C205 N19 109.3(13) . . ?
 C210 C205 C206 127.0(14) . . ?
 C206 C205 N19 123.4(12) . . ?
 C293 C294 C295 118.5(11) . . ?
 C294 C293 C292 122.3(13) . . ?
 C285 C284 C283 122.0(13) . . ?
 N25 C296 C295 122.6(13) . . ?
 N25 C296 C287 118.9(12) . . ?
 C295 C296 C287 118.5(12) . . ?
 C187 C188 C189 118.7(13) . . ?
 C292 C291 C290 118.9(12) . . ?
 N30 C333 C334 124.4(13) . . ?
 C338 C333 N30 111.1(13) . . ?
 C338 C333 C334 124.5(15) . . ?
 C204 C195 C196 118.0(12) . . ?
 N18 C195 C204 120.7(12) . . ?
 N18 C195 C196 120.9(14) . . ?
 N17 C185 C186 117.2(13) . . ?
 N17 C185 C194 121.7(12) . . ?
 C194 C185 C186 121.0(12) . . ?
 C188 C187 C186 121.1(11) . . ?
 N32 C368 C363 109.0(16) . . ?
 C367 C368 N32 131.1(15) . . ?
 C367 C368 C363 119.3(16) . . ?
 C198 C203 C204 116.2(13) . . ?
 C198 C203 C202 121.8(12) . . ?
 C202 C203 C204 120.7(12) . . ?
 C21 N3 C5 124.7(14) . . ?
 C32 N3 C5 128.1(14) . . ?
 C32 N3 C21 107.1(15) . . ?
 C280 C279 C278 120.4(12) . . ?
 N22 C241 C242 127.3(13) . . ?
 C246 C241 N22 107.3(14) . . ?
 C246 C241 C242 125.1(16) . . ?
 C196 C197 C198 118.7(13) . . ?
 C240 N21 C213 125.8(13) . . ?
 C229 N21 C240 110.5(12) . . ?
 C229 N21 C213 123.6(12) . . ?
 C302 C303 C308 109.9(13) . . ?
 C304 C303 C302 134.5(15) . . ?
 C304 C303 C308 115.3(16) . . ?
 C203 C198 C197 123.1(13) . . ?
 C203 C198 C199 116.6(14) . . ?
 C197 C198 C199 120.0(13) . . ?
 C342 C341 N32 117.2(13) . . ?
 C340 C341 N32 116.9(13) . . ?
 C340 C341 C342 125.3(13) . . ?
 C289 C288 C287 119.2(13) . . ?
 C336 C335 C334 121.6(14) . . ?
 C333 C334 C335 114.2(13) . . ?
 C201 C202 C203 119.3(13) . . ?
 C278 C283 C284 118.9(13) . . ?
 C278 C283 C282 122.6(14) . . ?
 C284 C283 C282 118.0(12) . . ?
 C208 C207 C206 125.0(15) . . ?
 C16 N6 C68 125.4(14) . . ?
 C16 N6 C57 128.8(15) . . ?
 C57 N6 C68 104.2(13) . . ?
 C172 N15 C152 125.0(13) . . ?
 C172 N15 C161 109.9(14) . . ?
 C152 N15 C161 124.7(12) . . ?
 C207 C208 N20 123.4(15) . . ?
 C207 C208 C209 118.5(15) . . ?
 N20 C208 C209 117.6(13) . . ?
 C279 C280 C281 118.4(14) . . ?
 C344 C343 C342 117.4(13) . . ?
 C368 N32 C341 122.6(14) . . ?
 C357 N32 C368 109.4(13) . . ?
 C357 N32 C341 127.7(14) . . ?
 C211 C216 N19 110.4(13) . . ?
 C215 C216 N19 124.1(13) . . ?
 C215 C216 C211 125.5(13) . . ?
 C156 C155 C154 133.7(17) . . ?
 C160 C155 C156 117.4(16) . . ?
 C160 C155 C154 108.9(15) . . ?
 C18 C17 C16 124(2) . . ?
 C200 C199 C198 118.7(13) . . ?
 C288 C289 C290 122.2(12) . . ?
 C20 C19 C18 126(2) . . ?
 C20 C19 C14 116.3(19) . . ?
 C14 C19 C18 117.2(18) . . ?
 C333 C338 C339 108.3(13) . . ?
 C333 C338 C337 123.4(15) . . ?
 C337 C338 C339 127.8(13) . . ?
 C281 C282 C283 117.4(13) . . ?
 C205 C210 C211 109.2(13) . . ?
 C205 C210 C209 118.9(14) . . ?
 C209 C210 C211 131.3(12) . . ?
 C302 C297 N27 109.4(14) . . ?
 C302 C297 C298 124.1(15) . . ?
 C298 C297 N27 126.4(12) . . ?
 C343 C342 C341 117.1(13) . . ?
 C208 N20 C217 124.7(14) . . ?
 C228 N20 C208 127.3(15) . . ?
 C228 N20 C217 108.1(15) . . ?
 C320 N28 C300 122.7(14) . . ?
 C309 N28 C300 122.4(15) . . ?
 C309 N28 C320 114.3(16) . . ?
 C192 C193 C194 118.8(14) . . ?
 C242 C243 C244 121.9(16) . . ?
 C205 C206 C207 112.4(12) . . ?
 C297 C302 C303 106.1(14) . . ?
 C301 C302 C303 133.8(14) . . ?
 C301 C302 C297 120.1(16) . . ?
 C1 N1 C20 119.2(16) . . ?
 C216 C211 C210 106.1(11) . . ?
 C216 C211 C212 118.7(14) . . ?
 C212 C211 C210 135.1(14) . . ?
 C81 N8 C65 122.9(17) . . ?
 C92 N8 C81 110.6(15) . . ?
 C92 N8 C65 126.5(16) . . ?
 C264 N23 C244 126.8(15) . . ?
 C264 N23 C253 109.7(15) . . ?
 C253 N23 C244 122.2(14) . . ?
 C280 C281 N27 117.8(13) . . ?
 C282 C281 N27 119.3(12) . . ?
 C282 C281 C280 122.0(12) . . ?
 C152 C151 C150 121.9(16) . . ?
 C193 C192 C191 122.6(12) . . ?
 C343 C344 N30 127.8(13) . . ?
 C343 C344 C339 124.7(13) . . ?
 C339 C344 N30 107.3(12) . . ?
 C210 C209 C208 117.4(13) . . ?
 C197 C196 C195 123.3(15) . . ?
 C107 C108 N14 115.0(14) . . ?
 C109 C108 N14 123.9(16) . . ?
 C109 C108 C107 121.1(18) . . ?
 C345 N31 C336 124.2(14) . . ?
 C356 N31 C336 126.1(15) . . ?
 C356 N31 C345 109.5(16) . . ?
 C96 C95 C94 120.9(18) . . ?
 C235 C240 N21 107.8(15) . . ?
 C239 C240 N21 130.4(14) . . ?
 C239 C240 C235 121.8(15) . . ?
 C243 C242 C241 114.5(13) . . ?
 C284 C285 C286 117.7(14) . . ?
 C111 C106 C107 124.0(18) . . ?
 C111 C106 C105 122.0(18) . . ?
 C105 C106 C107 114.0(15) . . ?
 C152 C153 C154 117.1(16) . . ?
 C344 C339 C338 106.8(12) . . ?
 C340 C339 C338 133.1(13) . . ?
 C340 C339 C344 120.0(14) . . ?
 N11 C97 C96 117.6(17) . . ?
 C98 C97 N11 128(2) . . ?
 C98 C97 C96 114.7(18) . . ?
 C94 C93 N9 119.8(18) . . ?
 C94 C93 C102 122(2) . . ?
 C102 C93 N9 117.7(17) . . ?
 C216 C215 C214 115.8(13) . . ?
 N27 C308 C303 105.5(15) . . ?
 C307 C308 N27 129.7(14) . . ?
 C307 C308 C303 124.4(14) . . ?
 C335 C336 N31 119.0(14) . . ?
 C335 C336 C337 121.9(14) . . ?
 C337 C336 N31 118.2(12) . . ?
 N14 C149 C150 128.1(16) . . ?
 C154 C149 N14 109.1(16) . . ?
 C154 C149 C150 122.8(17) . . ?
 C240 C235 C234 106.5(14) . . ?
 C236 C235 C240 119.3(17) . . ?
 C236 C235 C234 134.0(15) . . ?
 C368 C363 C362 103.9(14) . . ?
 C364 C363 C368 123.7(18) . . ?
 C364 C363 C362 131.9(17) . . ?
 C299 C300 N28 120.0(14) . . ?
 C301 C300 N28 120.7(13) . . ?
 C301 C300 C299 119.2(16) . . ?
 C112 N9 C93 117.1(16) . . ?
 C214 C213 N21 116.6(14) . . ?
 C212 C213 N21 120.5(14) . . ?
 C212 C213 C214 122.8(14) . . ?
 N15 C172 C171 125.6(16) . . ?
 C167 C172 N15 106.6(15) . . ?
 C167 C172 C171 127.4(15) . . ?
 C5 C6 C7 117.4(16) . . ?
 C201 C200 N22 119.3(13) . . ?
 C199 C200 N22 117.7(12) . . ?
 C199 C200 C201 123.0(13) . . ?
 C109 C110 C111 112.5(16) . . ?
 C299 C298 C297 114.4(13) . . ?
 C213 C214 C215 117.4(14) . . ?
 C97 N11 C124 125.3(16) . . ?
 C97 N11 C113 129.2(17) . . ?
 C113 N11 C124 105.0(15) . . ?
 C45 N5 C29 127.3(13) . . ?
 C45 N5 C56 106.6(13) . . ?
 C56 N5 C29 124.4(13) . . ?
 C338 C337 C336 113.6(13) . . ?
 C173 N16 C157 122.7(13) . . ?
 C173 N16 C184 110.3(14) . . ?
 C184 N16 C157 123.7(12) . . ?
 C363 C364 C365 116.8(17) . . ?
 C252 C247 C246 105.1(13) . . ?
 C248 C247 C252 119.4(16) . . ?
 C248 C247 C246 135.4(15) . . ?
 C21 C26 C25 122.1(17) . . ?
 C21 C26 C27 107.9(17) . . ?
 C25 C26 C27 129.9(17) . . ?
 C247 C252 N22 109.3(15) . . ?
 C247 C252 C251 122.2(15) . . ?
 C251 C252 N22 128.5(14) . . ?
 C29 C28 C27 122.0(18) . . ?
 C44 N4 C24 125.9(14) . . ?
 C33 N4 C44 108.5(15) . . ?
 C33 N4 C24 124.2(13) . . ?
 C39 C44 N4 110.3(16) . . ?
 C39 C44 C43 123.0(16) . . ?
 C43 C44 N4 126.7(17) . . ?
 C95 C94 C99 114.4(17) . . ?
 C93 C94 C95 124.2(19) . . ?
 C93 C94 C99 121.4(18) . . ?
 C149 N14 C108 123.7(15) . . ?
 C149 N14 C160 108.5(14) . . ?
 C160 N14 C108 127.4(14) . . ?
 C108 C107 C106 112.9(15) . . ?
 C298 C299 C300 121.7(15) . . ?
 C6 C5 N3 117.8(16) . . ?
 C4 C5 N3 118.2(17) . . ?
 C4 C5 C6 124.0(19) . . ?
 C241 C246 C247 110.9(15) . . ?
 C241 C246 C245 117.8(16) . . ?
 C245 C246 C247 131.2(14) . . ?
 C151 C152 N15 116.9(16) . . ?
 C153 C152 N15 120.8(15) . . ?
 C153 C152 C151 122.1(16) . . ?
 C94 C99 C100 114.9(17) . . ?
 C98 C99 C94 120.6(18) . . ?
 C98 C99 C100 124.5(18) . . ?
 C357 C362 C363 105.8(15) . . ?
 C361 C362 C363 132.4(16) . . ?
 C361 C362 C357 121.4(18) . . ?
 C244 C245 C246 117.4(14) . . ?
 C7 C2 C3 123.0(18) . . ?
 C7 C2 C1 119.5(17) . . ?
 C3 C2 C1 117.4(15) . . ?
 N21 C229 C234 107.5(15) . . ?
 N21 C229 C230 132.7(15) . . ?
 C230 C229 C234 119.8(16) . . ?
 C26 C21 N3 109.5(16) . . ?
 C26 C21 C22 121.2(17) . . ?
 C22 C21 N3 129.1(16) . . ?
 N32 C357 C362 111.6(16) . . ?
 N32 C357 C358 130.5(15) . . ?
 C362 C357 C358 117.9(16) . . ?
 C156 C157 N16 119.4(17) . . ?
 C156 C157 C158 123.9(17) . . ?
 C158 C157 N16 116.4(16) . . ?
 N9 C112 C111 118.2(18) . . ?
 N9 C112 C103 124.3(18) . . ?
 C111 C112 C103 117.6(18) . . ?
 N13 C148 C143 109.0(18) . . ?
 C147 C148 C143 118(2) . . ?
 C147 C148 N13 132.9(17) . . ?
 C25 C24 N4 118.8(16) . . ?
 C25 C24 C23 124.8(17) . . ?
 C23 C24 N4 116.2(16) . . ?
 C5 C4 C3 119.5(18) . . ?
 C350 C351 C356 102.8(17) . . ?
 C352 C351 C356 120.3(18) . . ?
 C352 C351 C350 137(2) . . ?
 C6 C7 C8 115.7(16) . . ?
 C2 C7 C6 118.9(17) . . ?
 C2 C7 C8 125.3(18) . . ?
 C341 C340 C339 115.2(13) . . ?
 C16 C15 C14 117.0(19) . . ?
 N7 C80 C79 126(2) . . ?
 C75 C80 N7 112(2) . . ?
 C75 C80 C79 122(2) . . ?
 C157 C156 C155 117.6(17) . . ?
 C213 C212 C211 119.6(14) . . ?
 C86 C87 C92 113(2) . . ?
 C86 C87 C88 132.0(19) . . ?
 C88 C87 C92 115(2) . . ?
 C366 C365 C364 119.1(16) . . ?
 C368 C367 C366 117.0(16) . . ?
 C178 C173 N16 106.3(14) . . ?
 C178 C173 C174 126.2(17) . . ?
 C174 C173 N16 127.5(17) . . ?
 C228 C227 C226 117.3(17) . . ?
 C235 C236 C237 117.6(15) . . ?
 N28 C320 C315 105.2(18) . . ?
 C319 C320 N28 130.4(18) . . ?
 C319 C320 C315 124.4(19) . . ?
 C321 N29 C305 128.2(13) . . ?
 C332 N29 C305 124.2(13) . . ?
 C332 N29 C321 105.4(11) . . ?
 C302 C301 C300 120.3(14) . . ?
 C228 C223 C222 102.7(17) . . ?
 C224 C223 C228 121.9(19) . . ?
 C224 C223 C222 135(2) . . ?
 C163 C162 C161 117.9(18) . . ?
 C243 C244 N23 116.3(14) . . ?
 C245 C244 C243 122.5(15) . . ?
 C245 C244 N23 121.2(12) . . ?
 C28 C29 N5 120.2(17) . . ?
 C28 C29 C30 118.8(17) . . ?
 C30 C29 N5 120.7(16) . . ?
 C4 C3 C2 117.0(16) . . ?
 C172 C167 C166 111.5(15) . . ?
 C172 C167 C168 115.5(17) . . ?
 C168 C167 C166 132.4(18) . . ?
 C259 C264 N23 109.8(19) . . ?
 C259 C264 C263 124(2) . . ?
 C263 C264 N23 125.9(17) . . ?
 C69 C74 C73 122(2) . . ?
 C69 C74 C75 112(2) . . ?
 C73 C74 C75 126(2) . . ?
 C63 C68 N6 109.3(15) . . ?
 C63 C68 C67 122.6(15) . . ?
 C67 C68 N6 128.0(15) . . ?
 C359 C358 C357 121.4(16) . . ?
 C24 C25 C26 116.0(17) . . ?
 N1 C1 C2 122.0(17) . . ?
 N1 C1 C10 126.3(18) . . ?
 C10 C1 C2 111.7(16) . . ?
 C179 C184 N16 106.2(15) . . ?
 C183 C184 N16 132.9(17) . . ?
 C183 C184 C179 120.9(17) . . ?
 C153 C154 C155 131.5(17) . . ?
 C149 C154 C155 107.8(16) . . ?
 C149 C154 C153 120.7(17) . . ?
 C251 C250 C249 124.4(17) . . ?
 C151 C150 C149 115.3(14) . . ?
 C276 N24 C249 126.3(16) . . ?
 C276 N24 C265 106.8(15) . . ?
 C265 N24 C249 126.5(15) . . ?
 C103 N10 C102 123.0(19) . . ?
 C122 C123 C124 112.8(16) . . ?
 C308 C307 C306 116.7(15) . . ?
 C307 C306 C305 120.3(17) . . ?
 C305 C304 C303 119.7(16) . . ?
 N20 C228 C227 127.0(17) . . ?
 N20 C228 C223 112.4(17) . . ?
 C227 C228 C223 120.6(17) . . ?
 C170 C171 C172 110.9(17) . . ?
 C350 C345 N31 105.6(18) . . ?
 C350 C345 C346 128(2) . . ?
 C346 C345 N31 126.2(18) . . ?
 C28 C27 C26 136.1(18) . . ?
 C32 C27 C26 107.6(16) . . ?
 C32 C27 C28 116.3(16) . . ?
 C95 C96 C97 123.2(17) . . ?
 C354 C355 C356 115.5(17) . . ?
 C250 C251 C252 114.6(15) . . ?
 N31 C356 C351 110.3(18) . . ?
 N31 C356 C355 128.0(18) . . ?
 C355 C356 C351 121.4(17) . . ?
 C143 C144 C145 119.0(18) . . ?
 C306 C305 N29 117.9(17) . . ?
 C304 C305 N29 118.9(17) . . ?
 C304 C305 C306 123.2(16) . . ?
 C32 C31 C30 117.6(18) . . ?
 N28 C309 C314 103.1(16) . . ?
 C310 C309 N28 132.8(19) . . ?
 C310 C309 C314 124.2(19) . . ?
 C238 C237 C236 118.4(15) . . ?
 C17 C18 C19 121(2) . . ?
 C80 N7 C60 129.6(19) . . ?
 C69 N7 C80 110(2) . . ?
 C69 N7 C60 120.4(19) . . ?
 C21 C22 C23 121.2(16) . . ?
 C9 C8 C7 117.9(17) . . ?
 N15 C161 C166 107.7(14) . . ?
 C162 C161 N15 129.5(17) . . ?
 C162 C161 C166 122.6(17) . . ?
 C365 C366 C367 122.8(18) . . ?
 C106 C111 C110 120.5(18) . . ?
 C106 C111 C112 121.7(19) . . ?
 C112 C111 C110 117.8(16) . . ?
 C29 C30 C31 120.2(16) . . ?
 C249 C248 C247 120.5(16) . . ?
 C44 C39 C38 108.2(15) . . ?
 C44 C39 C40 119.6(17) . . ?
 C38 C39 C40 131.3(17) . . ?
 C345 C350 C351 112(2) . . ?
 C345 C350 C349 117(2) . . ?
 C349 C350 C351 131(2) . . ?
 C27 C32 N3 107.8(16) . . ?
 C31 C32 N3 127.2(19) . . ?
 C31 C32 C27 125.0(19) . . ?
 C100 C101 C102 120(2) . . ?
 C123 C122 C121 120.6(17) . . ?
 C108 C109 C110 128.8(19) . . ?
 N8 C81 C86 105.8(18) . . ?
 C82 C81 N8 130.1(18) . . ?
 C82 C81 C86 124.1(19) . . ?
 C56 C51 C52 118.2(16) . . ?
 C56 C51 C50 104.5(15) . . ?
 C50 C51 C52 136.3(17) . . ?
 C65 C66 C67 122.0(17) . . ?
 C238 C239 C240 115.2(15) . . ?
 C148 C143 C142 102.9(18) . . ?
 C144 C143 C148 120(2) . . ?
 C144 C143 C142 137.6(18) . . ?
 C45 C46 C47 116.8(18) . . ?
 C316 C315 C320 113.6(19) . . ?
 C314 C315 C320 107.4(18) . . ?
 C314 C315 C316 138(2) . . ?
 C250 C249 N24 117.9(18) . . ?
 C248 C249 C250 118.7(16) . . ?
 C248 C249 N24 123.3(17) . . ?
 C113 C118 C119 108.2(17) . . ?
 C113 C118 C117 124(2) . . ?
 C117 C118 C119 128.0(18) . . ?
 C39 C38 C33 106.4(15) . . ?
 C37 C38 C39 137.8(18) . . ?
 C37 C38 C33 115.6(17) . . ?
 C22 C23 C24 114.5(17) . . ?
 C20 C11 C12 114.5(18) . . ?
 N2 C11 C20 128(2) . . ?
 N2 C11 C12 117(2) . . ?
 N11 C124 C123 124.0(16) . . ?
 C119 C124 N11 111.7(17) . . ?
 C119 C124 C123 124.2(17) . . ?
 C161 C166 C167 103.8(16) . . ?
 C165 C166 C167 137.1(18) . . ?
 C165 C166 C161 118.7(17) . . ?
 C264 C259 C260 117(2) . . ?
 C264 C259 C258 107.8(19) . . ?
 C260 C259 C258 135(2) . . ?
 C53 C52 C51 117.5(17) . . ?
 C97 C98 C99 126(2) . . ?
 C17 C16 N6 122.8(19) . . ?
 C17 C16 C15 120.0(19) . . ?
 C15 C16 N6 117.1(19) . . ?
 C57 C62 C63 109.0(18) . . ?
 C57 C62 C61 123.7(19) . . ?
 C61 C62 C63 127.3(17) . . ?
 C148 N13 C121 126.1(15) . . ?
 C148 N13 C137 111.4(16) . . ?
 C137 N13 C121 122.5(17) . . ?
 C68 C63 C62 105.2(15) . . ?
 C64 C63 C68 120.4(17) . . ?
 C64 C63 C62 134.5(18) . . ?
 C46 C45 N5 126.6(16) . . ?
 C46 C45 C50 125.7(17) . . ?
 C50 C45 N5 107.4(13) . . ?
 C169 C170 C171 123.9(18) . . ?
 C42 C43 C44 117.1(17) . . ?
 C103 C104 C105 121(2) . . ?
 C166 C165 C164 118.4(19) . . ?
 C234 C233 C232 120.6(16) . . ?
 C155 C160 N14 105.7(14) . . ?
 C159 C160 C155 125.5(17) . . ?
 C159 C160 N14 128.7(17) . . ?
 C229 C234 C235 107.6(14) . . ?
 C233 C234 C235 134.0(16) . . ?
 C233 C234 C229 118.4(17) . . ?
 C169 C168 C167 117.7(18) . . ?
 C184 C179 C178 108.0(16) . . ?
 C184 C179 C180 119.0(17) . . ?
 C178 C179 C180 133.0(19) . . ?
 C90 C89 C88 120(2) . . ?
 C78 C79 C80 112.9(19) . . ?
 N2 C10 C1 113.0(16) . . ?
 N2 C10 C9 122.2(18) . . ?
 C9 C10 C1 124.7(18) . . ?
 C232 C231 C230 122.1(18) . . ?
 C92 C91 C90 117.0(17) . . ?
 C222 C217 N20 105.1(17) . . ?
 C218 C217 N20 128.7(18) . . ?
 C218 C217 C222 125(2) . . ?
 C19 C20 N1 117.7(19) . . ?
 C19 C20 C11 127(2) . . ?
 C11 C20 N1 114.5(17) . . ?
 C317 C318 C319 114.1(19) . . ?
 C35 C34 C33 121.0(19) . . ?
 C239 C238 C237 126.6(17) . . ?
 C57 C58 C59 111.9(15) . . ?
 C101 C100 C99 124.5(19) . . ?
 C51 C56 N5 110.8(15) . . ?
 C55 C56 N5 126.6(17) . . ?
 C55 C56 C51 122.5(16) . . ?
 C11 N2 C10 118.4(17) . . ?
 C122 C121 N13 115.6(16) . . ?
 C120 C121 C122 126.0(17) . . ?
 C120 C121 N13 118.2(17) . . ?
 C265 C270 C269 118(2) . . ?
 C265 C270 C271 110.1(17) . . ?
 C271 C270 C269 131.4(19) . . ?
 C93 C102 C101 116.8(18) . . ?
 N10 C102 C93 122(2) . . ?
 N10 C102 C101 120.9(19) . . ?
 C173 C178 C179 109.0(17) . . ?
 C173 C178 C177 114.7(17) . . ?
 C177 C178 C179 135.9(19) . . ?
 C345 C346 C347 118.8(19) . . ?
 C19 C14 C15 121.3(19) . . ?
 C13 C14 C19 119.7(19) . . ?
 C13 C14 C15 119(2) . . ?
 C182 C183 C184 119(2) . . ?
 C124 C119 C118 103.5(15) . . ?
 C124 C119 C120 123.4(19) . . ?
 C120 C119 C118 132.9(18) . . ?
 C145 C146 C147 122(2) . . ?
 C146 C147 C148 121(2) . . ?
 C159 C158 C157 118.7(17) . . ?
 C358 C359 C360 121.0(17) . . ?
 C36 C37 C38 122.9(19) . . ?
 C256 C257 C258 113(2) . . ?
 N29 C321 C322 127.9(10) . . ?
 N29 C321 C326 111.9(10) . . ?
 C322 C321 C326 120.0 . . ?
 C321 C322 C323 120.0 . . ?
 C324 C323 C322 120.0 . . ?
 C323 C324 C325 120.0 . . ?
 C324 C325 C326 120.0 . . ?
 C321 C326 C327 103.5(10) . . ?
 C325 C326 C321 120.0 . . ?
 C325 C326 C327 136.4(10) . . ?
 C217 C222 C223 112(2) . . ?
 C217 C222 C221 120(2) . . ?
 C221 C222 C223 128(2) . . ?
 C12 C13 C14 124(2) . . ?
 C362 C361 C360 121.7(17) . . ?
 C160 C159 C158 116.3(17) . . ?
 C162 C163 C164 120.8(18) . . ?
 C263 C262 C261 117(2) . . ?
 C231 C230 C229 119.5(17) . . ?
 C54 C53 C52 122.6(18) . . ?
 C75 C76 C77 111(2) . . ?
 C165 C164 C163 121.4(18) . . ?
 C231 C232 C233 119.4(17) . . ?
 C51 C50 C49 130.0(17) . . ?
 C45 C50 C51 110.4(16) . . ?
 C45 C50 C49 119.5(16) . . ?
 C87 C86 C81 106.2(17) . . ?
 C87 C86 C85 137(2) . . ?
 C85 C86 C81 116.8(19) . . ?
 C41 C42 C43 123.7(19) . . ?
 N23 C253 C258 106.2(18) . . ?
 C254 C253 N23 131.5(18) . . ?
 C254 C253 C258 122(2) . . ?
 C217 C218 C219 115.8(19) . . ?
 N6 C57 C58 125.1(16) . . ?
 C62 C57 N6 111.8(18) . . ?
 C62 C57 C58 122.5(19) . . ?
 N24 C276 C275 125.1(19) . . ?
 N24 C276 C271 113(2) . . ?
 C275 C276 C271 119(2) . . ?
 C63 C64 C65 116.1(17) . . ?
 C104 C105 C106 116.4(16) . . ?
 C253 C254 C255 118(2) . . ?
 C142 C137 N13 107(2) . . ?
 C138 C137 N13 133(2) . . ?
 C138 C137 C142 120(2) . . ?
 C137 C142 C143 109.5(18) . . ?
 C137 C142 C141 124(2) . . ?
 C141 C142 C143 126.3(18) . . ?
 C84 C85 C86 118.4(19) . . ?
 C351 C352 C353 119.8(19) . . ?
 C354 C353 C352 117.5(18) . . ?
 C13 C12 C11 117.6(19) . . ?
 C175 C174 C173 116.5(19) . . ?
 C310 C311 C312 114.3(17) . . ?
 C181 C180 C179 119(2) . . ?
 C346 C347 C348 109.2(19) . . ?
 C146 C145 C144 120(2) . . ?
 C113 C114 C115 112.7(17) . . ?
 C37 C36 C35 119.1(19) . . ?
 N4 C33 C38 106.5(15) . . ?
 C34 C33 N4 133.5(17) . . ?
 C34 C33 C38 119.8(17) . . ?
 C317 C316 C315 125(2) . . ?
 C320 C319 C318 120.4(18) . . ?
 C261 C260 C259 120(2) . . ?
 C61 C60 N7 111.0(17) . . ?
 C59 C60 N7 121.9(19) . . ?
 C59 C60 C61 126(2) . . ?
 C81 C82 C83 118.3(19) . . ?
 C62 C61 C60 113.9(17) . . ?
 C225 C226 C227 121.9(19) . . ?
 N10 C103 C112 115.4(18) . . ?
 N10 C103 C104 125(2) . . ?
 C104 C103 C112 120(2) . . ?
 C48 C49 C50 116.4(19) . . ?
 C85 C84 C83 123(2) . . ?
 C66 C65 N8 119.3(17) . . ?
 C66 C65 C64 123.1(17) . . ?
 C64 C65 N8 117.5(17) . . ?
 C74 C69 N7 106(2) . . ?
 C74 C69 C70 129(3) . . ?
 N7 C69 C70 126(2) . . ?
 C66 C67 C68 115.7(15) . . ?
 C174 C175 C176 121.8(18) . . ?
 C77 C78 C79 121(2) . . ?
 N24 C265 C266 129.8(17) . . ?
 C270 C265 N24 106.8(17) . . ?
 C270 C265 C266 122.6(19) . . ?
 N11 C113 C114 123.6(17) . . ?
 C118 C113 N11 111.5(19) . . ?
 C118 C113 C114 124.9(19) . . ?
 C34 C35 C36 121.2(19) . . ?
 C42 C41 C40 123.2(17) . . ?
 C316 C317 C318 123(2) . . ?
 C309 C310 C311 123(2) . . ?
 C309 C314 C313 117.2(18) . . ?
 C315 C314 C309 109.9(17) . . ?
 C315 C314 C313 132.7(19) . . ?
 C46 C47 C48 118.8(17) . . ?
 C218 C219 C220 119.5(19) . . ?
 C56 C55 C54 122(2) . . ?
 C359 C360 C361 116.6(17) . . ?
 C170 C169 C168 123.6(19) . . ?
 C348 C349 C350 119(2) . . ?
 C183 C182 C181 127(2) . . ?
 C176 C177 C178 125(2) . . ?
 C135 C136 C131 120.0 . . ?
 C135 C136 N12 137.8(16) . . ?
 C131 C136 N12 102.1(16) . . ?
 C136 C135 C134 120.0 . . ?
 C135 C134 C133 120.0 . . ?
 C132 C133 C134 120.0 . . ?
 C133 C132 C131 120.0 . . ?
 C136 C131 C130 113.1(17) . . ?
 C132 C131 C136 120.0 . . ?
 C132 C131 C130 126.9(17) . . ?
 C89 C90 C91 119.6(19) . . ?
 C8 C9 C10 120.5(19) . . ?
 C60 C59 C58 122.4(19) . . ?
 C259 C258 C257 133(2) . . ?
 C253 C258 C259 106.1(18) . . ?
 C253 C258 C257 121(2) . . ?
 C82 C83 C84 120(2) . . ?
 C78 C77 C76 124(2) . . ?
 C140 C141 C142 107.6(19) . . ?
 N8 C92 C87 104.5(19) . . ?
 C91 C92 N8 128.5(18) . . ?
 C91 C92 C87 127(2) . . ?
 C313 C312 C311 127(2) . . ?
 C226 C225 C224 118.6(18) . . ?
 C220 C221 C222 115(2) . . ?
 C136 N12 C116 113.4(19) . . ?
 C125 N12 C136 112.8(18) . . ?
 C125 N12 C116 134(2) . . ?
 C349 C348 C347 127(2) . . ?
 C74 C73 C72 112(2) . . ?
 C223 C224 C225 119.3(19) . . ?
 C262 C263 C264 120.1(18) . . ?
 C140 C139 C138 117(2) . . ?
 C41 C40 C39 113.1(16) . . ?
 C115 C116 N12 113(2) . . ?
 C115 C116 C117 130(2) . . ?
 C117 C116 N12 116.3(19) . . ?
 C267 C266 C265 118(2) . . ?
 C137 C138 C139 120(2) . . ?
 C69 C70 C71 115(3) . . ?
 C87 C88 C89 121.0(19) . . ?
 C353 C354 C355 125.2(19) . . ?
 C256 C255 C254 120(2) . . ?
 C221 C220 C219 123(2) . . ?
 C180 C181 C182 116(2) . . ?
 C55 C54 C53 117(2) . . ?
 C276 C275 C274 114(2) . . ?
 C141 C140 C139 131(2) . . ?
 C121 C120 C119 113.0(18) . . ?
 C177 C176 C175 115(2) . . ?
 C257 C256 C255 125(2) . . ?
 C80 C75 C74 100(2) . . ?
 C76 C75 C80 129(2) . . ?
 C76 C75 C74 130(2) . . ?
 C49 C48 C47 122.4(19) . . ?
 C116 C115 C114 117(2) . . ?
 C271 C272 C273 117(2) . . ?
 N29 C332 C331 127.5(12) . . ?
 N29 C332 C327 110.7(11) . . ?
 C331 C332 C327 120.0 . . ?
 C330 C331 C332 120.0 . . ?
 C331 C330 C329 120.0 . . ?
 C328 C329 C330 120.0 . . ?
 C329 C328 C327 120.0 . . ?
 C332 C327 C326 105.8(11) . . ?
 C328 C327 C326 134.1(11) . . ?
 C328 C327 C332 120.0 . . ?
 C71 C72 C73 128(2) . . ?
 C260 C261 C262 122(2) . . ?
 C267 C268 C269 118(2) . . ?
 C312 C313 C314 115(2) . . ?
 C268 C269 C270 117.1(19) . . ?
 C268 C267 C266 125(2) . . ?
 C70 C71 C72 114(2) . . ?
 C276 C271 C270 101.9(17) . . ?
 C272 C271 C270 133(2) . . ?
 C272 C271 C276 124(2) . . ?
 C130 C125 N12 109(2) . . ?
 C130 C125 C126 120.0 . . ?
 C126 C125 N12 131(2) . . ?
 C125 C130 C131 102.6(19) . . ?
 C125 C130 C129 120.0 . . ?
 C129 C130 C131 137.0(19) . . ?
 C128 C129 C130 120.0 . . ?
 C129 C128 C127 120.0 . . ?
 C128 C127 C126 120.0 . . ?
 C127 C126 C125 120.0 . . ?
 C274 C273 C272 119(2) . . ?
 C273 C274 C275 122(2) . . ?
 C118 C117 C116 111.7(18) . . ?
 Cl10 C372 Cl11 107.0(11) . . ?
 Cl10 C372 Cl12 113.8(10) . . ?
 Cl12 C372 Cl11 103.0(11) . . ?
 Cl9 C371 Cl7 106.4(10) . . ?
 Cl9 C371 Cl8 108.4(12) . . ?
 Cl8 C371 Cl7 108.3(9) . . ?
 Cl22 C376 Cl23 110.0(14) . . ?
 Cl22 C376 Cl24 109.8(12) . . ?
 Cl24 C376 Cl23 106.9(12) . . ?
 Cl17 C374 Cl16 111.5(13) . . ?
 Cl18 C374 Cl17 111.1(14) . . ?
 Cl18 C374 Cl16 114.2(14) . . ?
 Cl4 C370 Cl5 109.2(13) . . ?
 Cl6 C370 Cl4 112.6(13) . . ?
 Cl6 C370 Cl5 113.2(15) . . ?
 Cl20 C375 Cl19 106.7(13) . . ?
 Cl21 C375 Cl20 108.3(14) . . ?
 Cl21 C375 Cl19 109.2(12) . . ?
 Cl15 C373 Cl13 107(2) . . ?
 Cl14 C373 Cl13 107(2) . . ?
 Cl14 C373 Cl15 118(2) . . ?
 Cl3 C369 Cl2 95(2) . . ?
 Cl1 C369 Cl3 122(3) . . ?
 Cl1 C369 Cl2 123(4) . . ?

_smtbx_masks_special_details       ?
loop_
  _smtbx_masks_void_nr
  _smtbx_masks_void_average_x
  _smtbx_masks_void_average_y
  _smtbx_masks_void_average_z
  _smtbx_masks_void_volume
  _smtbx_masks_void_count_electrons
  _smtbx_masks_void_content
 1 -0.086 -0.793 0.293 3542.6 1058.3 ?
 2 0.172 0.552 0.872 46.4 10.2 ?
 3 0.170 0.097 0.366 11.6 3.8 ?
 4 0.306 0.521 0.368 7.3 0.0 ?
 5 0.694 0.479 0.632 7.3 0.0 ?
 6 0.828 0.448 0.128 46.4 10.4 ?
 7 0.830 0.903 0.634 11.6 3.8 ?

_shelx_fab_file
;
-16 -6 1 0.8357 -0.0472
-16 -5 1 0.5175 -0.0027
-16 -5 2 -0.1661 -0.0391
-16 -4 1 2.9234 0.0023
-16 -4 2 2.0368 -0.0416
-16 -4 3 0.4020 -0.0493
-16 -3 1 5.5818 -0.1013
-16 -3 2 0.7627 -0.0141
-16 -3 3 -0.7069 -0.0104
-16 -3 4 -1.5684 -0.0352
-16 -2 1 2.2938 -0.0143
-16 -2 2 3.5238 -0.0378
-16 -2 3 1.6160 0.0169
-16 -2 4 0.6286 0.0461
-16 -1 1 1.4552 -0.0075
-16 -1 2 0.3638 0.0392
-16 -1 3 -0.1205 0.0211
-16 -1 4 0.8251 0.0639
-16 -1 5 -3.8378 0.0425
-16 0 1 -1.8760 -0.0825
-16 0 2 -1.2721 -0.0139
-16 0 3 2.1330 -0.0671
-16 0 4 5.5338 -0.1036
-16 0 5 1.2776 -0.0114
-16 1 1 0.8735 0.1015
-16 1 2 2.3532 0.0120
-16 1 3 6.0127 0.0935
-16 1 4 -1.4321 0.0194
-16 1 5 -2.4862 0.0733
-16 2 1 4.8411 0.0368
-16 2 2 0.1313 -0.0859
-16 2 3 -1.6965 -0.0296
-16 2 4 -1.4603 -0.0692
-16 2 5 0.5921 0.0226
-16 3 1 5.1201 -0.0009
-16 3 2 4.7109 0.0092
-16 3 3 -0.6382 0.0517
-16 3 4 -0.1924 0.0046
-16 3 5 2.7984 0.0036
-16 4 1 -1.9469 -0.0093
-16 4 2 0.6500 -0.0479
-16 4 3 -1.4043 -0.0254
-16 4 4 -2.4754 -0.0205
-16 5 1 -1.9555 -0.0427
-16 5 2 2.5863 -0.0504
-16 5 3 3.1352 0.0031
-16 5 4 4.4283 0.0304
-16 6 1 3.0211 -0.0420
-16 6 2 4.5119 0.0670
-16 6 3 -1.2747 -0.0360
-16 7 1 1.8200 -0.0070
-16 7 2 4.5326 0.0487
-15 -9 1 1.9662 -0.0890
-15 -8 1 -0.7291 0.0199
-15 -8 2 0.2775 0.0618
-15 -8 3 -2.3118 0.0195
-15 -7 1 -7.4642 -0.0277
-15 -7 2 3.1220 -0.0122
-15 -7 3 -1.9393 -0.0527
-15 -7 4 0.1904 0.0856
-15 -6 1 -1.4016 -0.1426
-15 -6 2 5.2498 -0.0186
-15 -6 3 0.7833 0.0075
-15 -6 4 2.6559 -0.0347
-15 -6 5 1.8608 0.0165
-15 -5 1 2.7159 0.1599
-15 -5 2 -1.6037 0.0796
-15 -5 3 -3.6942 0.0938
-15 -5 4 0.3702 -0.0053
-15 -5 5 -2.6958 0.0373
-15 -5 6 -3.7084 0.0172
-15 -4 1 2.5313 -0.0208
-15 -4 2 -1.6522 -0.1521
-15 -4 3 -2.0688 0.0288
-15 -4 4 3.3573 -0.0574
-15 -4 5 -1.8335 0.0123
-15 -4 6 -0.5527 -0.1177
-15 -4 7 3.3690 0.0010
-15 -3 1 -2.2992 0.0175
-15 -3 2 -2.1215 -0.0109
-15 -3 3 -5.1020 0.1909
-15 -3 4 -0.9125 0.0570
-15 -3 5 -2.7369 0.0962
-15 -3 6 2.7755 -0.0150
-15 -3 7 1.0161 -0.0026
-15 -2 1 -0.0619 -0.0249
-15 -2 2 -6.1733 -0.0782
-15 -2 3 2.6045 -0.0272
-15 -2 4 -2.2896 -0.0604
-15 -2 5 -0.2804 0.0164
-15 -2 6 3.8092 -0.0126
-15 -2 7 -2.4119 -0.0726
-15 -2 8 -1.0768 0.0043
-15 -1 1 5.9711 -0.0108
-15 -1 2 -3.2474 -0.0407
-15 -1 3 3.0170 0.0747
-15 -1 4 -3.1917 -0.0022
-15 -1 5 0.9433 0.0118
-15 -1 6 0.0250 -0.0455
-15 -1 7 0.9398 -0.0370
-15 -1 8 1.4670 -0.0628
-15 0 1 -2.6916 -0.0071
-15 0 2 -1.5374 -0.0001
-15 0 3 3.3383 0.0360
-15 0 4 -5.0055 0.0053
-15 0 5 -1.3926 0.0167
-15 0 6 -1.5503 -0.0230
-15 0 7 0.4670 0.0666
-15 0 8 -0.9547 0.0595
-15 0 9 -1.2635 0.0466
-15 1 1 -3.2212 -0.0636
-15 1 2 0.7580 0.0400
-15 1 3 0.5898 -0.1140
-15 1 4 -0.9068 -0.0084
-15 1 5 -2.4913 -0.0810
-15 1 6 -0.7948 -0.0368
-15 1 7 2.4798 -0.0738
-15 1 8 1.2256 -0.0212
-15 1 9 1.3968 -0.0162
-15 2 1 -4.4797 0.0383
-15 2 2 -0.3672 0.0589
-15 2 3 -3.0476 0.0061
-15 2 4 -4.4950 0.0680
-15 2 5 3.3324 -0.0246
-15 2 6 2.1344 0.0563
-15 2 7 -4.2487 -0.0255
-15 2 8 3.5012 0.0206
-15 2 9 -1.6579 0.0728
-15 3 1 -3.4727 -0.1217
-15 3 2 -4.6285 -0.1037
-15 3 3 -3.6330 -0.1015
-15 3 4 -0.1144 -0.0400
-15 3 5 -0.9155 -0.0600
-15 3 6 0.8013 -0.0766
-15 3 7 -1.7001 -0.0397
-15 3 8 0.9313 -0.0529
-15 3 9 1.7872 0.0239
-15 4 1 1.1426 0.0110
-15 4 2 0.9070 0.1053
-15 4 3 -4.7342 -0.0112
-15 4 4 1.4254 0.0830
-15 4 5 2.8825 0.0385
-15 4 6 -1.8255 0.0603
-15 4 7 8.7069 0.0481
-15 4 8 5.1380 0.0393
-15 4 9 -1.4841 0.0398
-15 5 1 3.6449 -0.1239
-15 5 2 -2.4224 0.0223
-15 5 3 -3.3299 -0.0848
-15 5 4 -1.3905 0.0497
-15 5 5 -2.3630 -0.0846
-15 5 6 -1.2532 0.0513
-15 5 7 -1.2906 0.0589
-15 5 8 -1.0637 -0.0050
-15 6 1 -1.0257 0.0481
-15 6 2 -1.7418 0.1146
-15 6 3 0.2378 0.0877
-15 6 4 -1.0471 -0.0187
-15 6 5 -1.3745 -0.0064
-15 6 6 2.0547 -0.0883
-15 6 7 3.5316 0.0074
-15 6 8 1.5611 -0.0408
-15 7 1 5.9714 0.0785
-15 7 2 -7.8009 -0.0511
-15 7 3 -0.5220 0.0048
-15 7 4 -2.9446 -0.0522
-15 7 5 1.3424 0.0670
-15 7 6 0.6310 0.0154
-15 7 7 -2.3428 0.1335
-15 8 1 2.9329 0.0937
-15 8 2 -2.4417 -0.0704
-15 8 3 -2.5918 -0.0617
-15 8 4 0.5312 -0.0781
-15 8 5 -0.6521 -0.0445
-15 8 6 1.5375 -0.0159
-15 9 1 -1.1920 0.0221
-15 9 2 6.2524 -0.0122
-15 9 3 -0.2511 0.0440
-15 9 4 -3.9869 0.0234
-15 9 5 -5.0647 -0.0422
-15 10 1 -1.7918 -0.0151
-15 10 2 1.7532 -0.0232
-15 10 3 0.8895 0.0758
-14 -11 1 -1.4187 0.1454
-14 -11 2 -2.1826 0.0554
-14 -10 1 0.9675 -0.0136
-14 -10 2 3.8843 -0.0489
-14 -10 3 -3.9009 0.0206
-14 -10 4 1.7609 0.0636
-14 -9 1 -3.7949 -0.0325
-14 -9 2 3.4214 0.0158
-14 -9 3 -6.7342 0.1772
-14 -9 4 0.7941 0.0326
-14 -9 5 2.7105 0.1372
-14 -8 1 -0.7733 0.0045
-14 -8 2 0.1051 -0.1036
-14 -8 3 2.9493 -0.0069
-14 -8 4 2.9418 -0.1070
-14 -8 5 2.0147 0.0363
-14 -8 6 1.8499 0.0303
-14 -7 1 1.9759 0.1036
-14 -7 2 -3.7954 0.0175
-14 -7 3 3.6077 0.1605
-14 -7 4 -1.5931 -0.0072
-14 -7 5 -1.5582 0.0086
-14 -7 6 0.5897 -0.0106
-14 -7 7 3.2663 0.0095
-14 -6 1 1.3725 0.0175
-14 -6 2 -0.3370 -0.0151
-14 -6 3 0.0828 0.1518
-14 -6 4 2.1827 -0.0237
-14 -6 5 -1.3182 -0.0182
-14 -6 6 0.3745 0.0058
-14 -6 7 -1.4019 0.0149
-14 -6 8 -2.5647 0.1433
-14 -5 1 3.7377 0.0619
-14 -5 2 3.3141 0.0518
-14 -5 3 -2.2413 0.0085
-14 -5 4 1.8185 -0.0501
-14 -5 5 -1.6721 0.0055
-14 -5 6 -1.1668 -0.0843
-14 -5 7 -0.5821 -0.1482
-14 -5 8 5.1992 0.0195
-14 -5 9 3.2025 -0.0132
-14 -4 1 -8.2717 0.0535
-14 -4 2 -3.7220 0.0358
-14 -4 3 -3.6044 0.0072
-14 -4 4 -2.2344 0.0426
-14 -4 5 3.4377 0.0320
-14 -4 6 3.2835 0.0701
-14 -4 7 0.3942 0.0145
-14 -4 8 1.0000 0.1109
-14 -4 9 -4.6004 0.0344
-14 -4 10 -0.3038 0.0768
-14 -3 1 6.0053 -0.0957
-14 -3 2 -0.3494 0.0353
-14 -3 3 6.6960 -0.0854
-14 -3 4 0.8372 -0.0053
-14 -3 5 0.9820 -0.1276
-14 -3 6 0.0541 -0.0700
-14 -3 7 -2.4655 -0.1062
-14 -3 8 -0.6339 -0.0638
-14 -3 9 1.4771 -0.1047
-14 -3 10 3.2325 0.0374
-14 -2 1 4.1606 -0.0546
-14 -2 2 -4.3709 0.2280
-14 -2 3 -3.8461 0.0053
-14 -2 4 1.9281 0.1284
-14 -2 5 1.0317 -0.0109
-14 -2 6 0.7283 0.0551
-14 -2 7 1.7856 0.0415
-14 -2 8 0.6145 0.0563
-14 -2 9 1.1234 0.0488
-14 -2 10 -0.9097 0.0099
-14 -2 11 -2.5983 0.0497
-14 -1 1 -11.8974 -0.0808
-14 -1 2 6.0492 0.0847
-14 -1 3 1.7709 -0.1091
-14 -1 4 -3.0323 0.0100
-14 -1 5 0.3100 -0.0993
-14 -1 6 -2.4901 -0.0527
-14 -1 7 -0.6808 -0.0344
-14 -1 8 -0.8571 0.0101
-14 -1 9 -3.1673 0.0316
-14 -1 10 1.1101 -0.0191
-14 -1 11 2.9127 0.0675
-14 0 1 -4.5496 -0.0578
-14 0 2 4.8142 0.0963
-14 0 3 -0.2491 0.0262
-14 0 4 0.6545 0.0448
-14 0 5 -1.4155 -0.0275
-14 0 6 1.2136 -0.0232
-14 0 7 4.4056 0.0001
-14 0 8 0.2162 0.0254
-14 0 9 -1.7363 0.0228
-14 0 10 4.2923 -0.0195
-14 0 11 -2.2653 -0.0845
-14 0 12 4.4889 -0.0951
-14 1 1 -2.1885 0.0630
-14 1 2 2.4151 -0.0191
-14 1 3 -6.0394 -0.0501
-14 1 4 1.9569 -0.0440
-14 1 5 -0.4633 -0.0137
-14 1 6 -2.4845 -0.0043
-14 1 7 -0.3513 0.1080
-14 1 8 -2.2219 -0.0086
-14 1 9 -1.3473 0.0101
-14 1 10 3.6472 0.0415
-14 1 11 -1.9497 -0.0030
-14 1 12 3.0348 -0.0044
-14 2 1 3.5118 0.0215
-14 2 2 -2.2026 -0.1666
-14 2 3 2.0103 -0.0784
-14 2 4 5.4468 -0.0006
-14 2 5 0.7162 -0.0229
-14 2 6 1.3809 -0.0395
-14 2 7 2.5274 0.0218
-14 2 8 -6.1516 -0.0662
-14 2 9 3.3992 0.0131
-14 2 10 -2.5790 -0.0305
-14 2 11 0.8218 0.0269
-14 2 12 1.6686 0.0588
-14 3 1 -12.0883 -0.0565
-14 3 2 0.2114 0.0678
-14 3 3 2.4282 0.1083
-14 3 4 0.3216 0.0545
-14 3 5 3.6417 0.1026
-14 3 6 -5.7509 0.0676
-14 3 7 4.9620 0.1167
-14 3 8 -0.7964 0.1386
-14 3 9 2.3827 0.0927
-14 3 10 -2.5032 0.0316
-14 3 11 -2.6070 -0.0179
-14 3 12 0.8247 0.0261
-14 4 1 -4.5275 -0.0619
-14 4 2 -0.8469 -0.0454
-14 4 3 3.6668 -0.0023
-14 4 4 -3.0227 -0.0957
-14 4 5 2.3467 -0.0189
-14 4 6 6.1170 -0.1009
-14 4 7 -4.6469 -0.0473
-14 4 8 -0.3959 -0.0664
-14 4 9 -1.9553 -0.0425
-14 4 10 -6.3362 0.0030
-14 4 11 -0.9077 -0.0650
-14 4 12 -0.1996 -0.0113
-14 5 1 -2.0465 0.2316
-14 5 2 -4.0830 0.0651
-14 5 3 -2.6177 0.1712
-14 5 4 8.9783 0.0611
-14 5 5 -4.7034 0.1236
-14 5 6 5.5129 -0.0004
-14 5 7 0.0346 0.1122
-14 5 8 -4.7179 -0.0137
-14 5 9 3.3872 0.0439
-14 5 10 0.1518 0.0435
-14 5 11 2.4404 -0.0535
-14 6 1 1.4868 0.0691
-14 6 2 -1.9335 -0.1574
-14 6 3 -2.3528 -0.0245
-14 6 4 0.0756 -0.1188
-14 6 5 -1.4899 -0.0569
-14 6 6 -0.3162 0.0387
-14 6 7 -0.9478 -0.0120
-14 6 8 -1.2309 -0.0152
-14 6 9 -5.2425 -0.0091
-14 6 10 -3.7270 -0.0091
-14 6 11 0.2864 -0.0113
-14 7 1 -2.0017 0.0270
-14 7 2 -4.2940 -0.0072
-14 7 3 -1.1380 0.0078
-14 7 4 1.6824 0.0098
-14 7 5 1.4746 0.0167
-14 7 6 1.7096 0.0556
-14 7 7 -5.0213 -0.0091
-14 7 8 1.6716 0.0102
-14 7 9 0.0876 -0.1141
-14 7 10 -0.1388 -0.0213
-14 7 11 0.9989 -0.0781
-14 8 1 -5.0859 -0.0025
-14 8 2 0.1973 -0.1043
-14 8 3 3.0863 -0.0536
-14 8 4 -1.2215 -0.0141
-14 8 5 1.2936 0.0592
-14 8 6 -1.9624 0.0823
-14 8 7 3.1712 0.0136
-14 8 8 1.6663 0.0533
-14 8 9 -1.1481 0.0216
-14 8 10 -0.0184 0.0065
-14 9 1 3.0427 -0.1869
-14 9 2 -10.3238 0.0006
-14 9 3 0.7548 -0.0546
-14 9 4 -0.1228 0.0942
-14 9 5 5.2811 0.0359
-14 9 6 -1.7990 0.0056
-14 9 7 2.7276 0.0204
-14 9 8 2.2556 -0.1220
-14 9 9 0.9109 -0.0223
-14 10 1 1.4675 -0.0162
-14 10 2 -2.3451 0.2154
-14 10 3 -0.3950 -0.0011
-14 10 4 -1.0091 0.0504
-14 10 5 1.3250 0.0080
-14 10 6 -0.6506 0.0896
-14 10 7 -7.0862 -0.0015
-14 10 8 -1.4649 -0.0399
-14 11 1 3.1498 -0.0106
-14 11 2 3.2823 -0.0042
-14 11 3 -0.0060 -0.0950
-14 11 4 -0.9926 -0.0209
-14 11 5 -3.7225 -0.0708
-14 11 6 6.6773 0.0810
-14 12 1 0.0223 0.0169
-14 12 2 0.4126 0.0108
-14 12 3 -0.8876 -0.0006
-14 12 4 1.3485 0.0289
-13 -13 1 1.0958 0.1492
-13 -13 2 -3.5470 -0.0023
-13 -12 1 1.3737 0.0128
-13 -12 2 -1.1404 0.0762
-13 -12 3 -0.3988 0.0665
-13 -12 4 0.8564 -0.0485
-13 -11 1 -4.1073 0.0537
-13 -11 2 0.8736 -0.0096
-13 -11 3 -3.5139 0.1006
-13 -11 4 -1.1746 -0.0763
-13 -11 5 -0.8419 0.0974
-13 -10 1 -5.6335 0.1210
-13 -10 2 7.6875 -0.1479
-13 -10 3 1.6081 0.0814
-13 -10 4 -0.9411 -0.0151
-13 -10 5 2.4482 0.0191
-13 -10 6 2.7173 0.0350
-13 -10 7 -0.3541 0.0369
-13 -9 1 11.0242 0.1031
-13 -9 2 -1.4784 0.0296
-13 -9 3 1.1989 0.0967
-13 -9 4 -1.1508 0.0038
-13 -9 5 -1.8852 -0.1155
-13 -9 6 -2.6548 -0.0496
-13 -9 7 1.0461 -0.1254
-13 -9 8 -1.2977 0.0228
-13 -8 1 5.1225 0.0812
-13 -8 2 -7.1126 0.1805
-13 -8 3 1.1714 0.0789
-13 -8 4 2.4753 0.0772
-13 -8 5 1.9481 0.0498
-13 -8 6 -3.9665 0.1006
-13 -8 7 0.9042 -0.0637
-13 -8 8 -2.9910 0.0973
-13 -8 9 -0.0162 -0.0530
-13 -7 1 2.5022 -0.0233
-13 -7 2 4.7605 0.0115
-13 -7 3 1.3224 -0.0735
-13 -7 4 -1.2584 -0.0319
-13 -7 5 -5.4568 -0.1000
-13 -7 6 0.1010 0.0034
-13 -7 7 -3.1656 -0.1150
-13 -7 8 -2.3199 -0.0159
-13 -7 9 1.5697 0.0321
-13 -7 10 -0.1404 -0.0455
-13 -6 1 -3.3182 0.0446
-13 -6 2 -1.2379 0.1683
-13 -6 3 -1.3367 -0.0204
-13 -6 4 4.3378 0.0351
-13 -6 5 1.6456 -0.0661
-13 -6 6 5.0160 0.0596
-13 -6 7 -2.6018 0.0509
-13 -6 8 0.0709 -0.0342
-13 -6 9 -1.2613 0.0320
-13 -6 10 -0.8186 -0.0915
-13 -6 11 -2.3204 -0.0304
-13 -5 1 1.2147 -0.0520
-13 -5 2 0.5412 0.0821
-13 -5 3 10.6359 -0.1791
-13 -5 4 -2.7442 -0.0540
-13 -5 5 -3.4464 -0.0967
-13 -5 6 -0.5739 -0.0239
-13 -5 7 -6.6809 0.0238
-13 -5 8 -0.4294 -0.0073
-13 -5 9 -3.1777 0.0425
-13 -5 10 -1.6375 -0.0013
-13 -5 11 1.3996 0.0857
-13 -5 12 -0.8314 -0.0132
-13 -4 1 0.5646 0.0201
-13 -4 2 -2.8426 0.0546
-13 -4 3 5.9933 -0.1069
-13 -4 4 -6.1074 0.0279
-13 -4 5 2.5663 -0.0052
-13 -4 6 5.5479 -0.0558
-13 -4 7 3.2551 0.0066
-13 -4 8 0.7983 -0.0097
-13 -4 9 -1.1117 -0.0374
-13 -4 10 -3.3271 -0.0814
-13 -4 11 4.8100 0.0188
-13 -4 12 -5.3450 0.0095
-13 -3 1 -0.8247 -0.0885
-13 -3 2 -0.6732 0.0462
-13 -3 3 -5.9228 -0.0021
-13 -3 4 3.9333 0.0020
-13 -3 5 9.8075 0.0361
-13 -3 6 -6.9708 0.0084
-13 -3 7 -2.8579 0.0690
-13 -3 8 -2.2448 0.0724
-13 -3 9 -0.7916 0.0908
-13 -3 10 -1.9465 0.0165
-13 -3 11 0.1922 0.0377
-13 -3 12 -1.9577 0.0188
-13 -3 13 1.2078 0.0349
-13 -2 1 -5.1780 -0.0138
-13 -2 2 -0.8136 0.0048
-13 -2 3 -8.5032 -0.0226
-13 -2 4 -5.1134 -0.1183
-13 -2 5 5.6560 -0.0682
-13 -2 6 -4.6815 -0.1280
-13 -2 7 1.0161 0.0067
-13 -2 8 6.7963 -0.0940
-13 -2 9 -1.3590 -0.0151
-13 -2 10 -2.3179 -0.0095
-13 -2 11 -1.9192 -0.0584
-13 -2 12 -0.8764 -0.0313
-13 -2 13 1.8565 -0.0157
-13 -1 1 5.1776 0.3531
-13 -1 2 -1.1909 -0.0390
-13 -1 3 11.9696 0.1124
-13 -1 4 6.2058 -0.0380
-13 -1 5 0.4125 0.0841
-13 -1 6 5.3050 0.0199
-13 -1 7 0.1753 0.1062
-13 -1 8 -0.9580 0.0491
-13 -1 9 -5.4484 0.0373
-13 -1 10 0.9999 0.0248
-13 -1 11 -0.0065 -0.0582
-13 -1 12 2.9699 -0.0174
-13 -1 13 0.9304 -0.1211
-13 -1 14 -2.0839 0.0004
-13 0 1 12.4129 0.0356
-13 0 2 11.0627 -0.2509
-13 0 3 -11.2027 -0.0702
-13 0 4 -11.4200 -0.1958
-13 0 5 -5.4195 -0.0291
-13 0 6 -5.1254 -0.0319
-13 0 7 2.3025 0.0138
-13 0 8 0.4502 0.0186
-13 0 9 -1.3015 -0.0472
-13 0 10 7.3937 0.0081
-13 0 11 -0.9980 0.0175
-13 0 12 -5.6931 0.0855
-13 0 13 1.2612 0.0550
-13 0 14 -7.3260 0.0826
-13 1 1 12.0055 0.0983
-13 1 2 4.4898 0.1026
-13 1 3 -1.5349 0.1050
-13 1 4 0.2042 0.0619
-13 1 5 10.3873 0.1426
-13 1 6 6.3557 0.0760
-13 1 7 6.8176 0.0708
-13 1 8 -0.1112 0.0697
-13 1 9 1.2047 -0.0382
-13 1 10 -0.8403 0.0026
-13 1 11 1.7200 -0.0406
-13 1 12 -2.0799 -0.0192
-13 1 13 -0.2331 -0.0088
-13 1 14 1.6353 -0.0097
-13 2 1 -0.0659 0.0835
-13 2 2 -2.3493 -0.1240
-13 2 3 0.4849 -0.0680
-13 2 4 8.8330 -0.0188
-13 2 5 -7.8513 0.0002
-13 2 6 -9.0545 0.0136
-13 2 7 0.9832 0.0456
-13 2 8 -0.6869 -0.0071
-13 2 9 2.4328 0.0142
-13 2 10 -0.3308 0.0581
-13 2 11 -1.8469 -0.0404
-13 2 12 -0.3398 0.0736
-13 2 13 -0.8561 -0.0026
-13 2 14 1.0296 -0.0494
-13 3 1 8.2376 0.0843
-13 3 2 7.6128 -0.0394
-13 3 3 9.7847 0.1940
-13 3 4 3.4684 0.0626
-13 3 5 -8.6668 0.0049
-13 3 6 5.1656 0.0231
-13 3 7 -3.2608 -0.0902
-13 3 8 1.9381 -0.0325
-13 3 9 -0.4866 -0.0858
-13 3 10 -3.5589 -0.0526
-13 3 11 0.2243 -0.0792
-13 3 12 0.4675 -0.0602
-13 3 13 3.7563 -0.0451
-13 3 14 -0.8244 -0.0102
-13 4 1 7.7597 -0.0047
-13 4 2 4.8204 0.1163
-13 4 3 -0.0058 0.0569
-13 4 4 5.4601 0.0300
-13 4 5 -5.1071 -0.0226
-13 4 6 3.7887 0.0885
-13 4 7 -1.0295 0.0441
-13 4 8 -8.7754 0.1246
-13 4 9 2.2395 0.0181
-13 4 10 2.1396 0.0202
-13 4 11 -0.4193 0.0321
-13 4 12 3.2779 -0.0173
-13 4 13 -1.4733 0.0495
-13 4 14 -2.7948 0.0242
-13 5 1 -10.7277 -0.0319
-13 5 2 3.9917 -0.0008
-13 5 3 3.9977 -0.1278
-13 5 4 -6.0962 -0.0378
-13 5 5 5.9965 -0.0630
-13 5 6 -8.1334 -0.0662
-13 5 7 -1.0461 -0.1127
-13 5 8 -0.3371 -0.0614
-13 5 9 -4.6399 -0.0981
-13 5 10 2.8338 -0.0560
-13 5 11 -2.1736 -0.0414
-13 5 12 2.0386 -0.0612
-13 5 13 -0.4336 -0.0166
-13 5 14 3.9119 -0.0078
-13 6 1 2.6244 0.0859
-13 6 2 -1.3358 0.0083
-13 6 3 9.5820 0.0041
-13 6 4 -2.3582 0.0974
-13 6 5 2.9204 0.0009
-13 6 6 5.3195 0.0633
-13 6 7 -2.2134 0.0374
-13 6 8 5.7683 -0.0025
-13 6 9 3.2130 0.0411
-13 6 10 -0.2452 -0.0280
-13 6 11 4.9652 -0.0213
-13 6 12 -1.6086 0.0063
-13 6 13 -0.5885 -0.0244
-13 6 14 3.1714 -0.0362
-13 7 1 -8.9700 -0.2201
-13 7 2 6.6147 -0.0627
-13 7 3 2.1713 -0.1477
-13 7 4 1.3093 -0.0014
-13 7 5 0.1292 -0.0373
-13 7 6 2.3189 0.0152
-13 7 7 1.0053 -0.0850
-13 7 8 -1.5259 -0.0246
-13 7 9 3.1952 -0.0416
-13 7 10 -3.5889 0.0147
-13 7 11 4.9959 0.0979
-13 7 12 -2.2639 0.0070
-13 7 13 2.3860 0.0612
-13 8 1 5.9071 -0.0788
-13 8 2 7.9685 0.1621
-13 8 3 -6.2385 0.0784
-13 8 4 -4.1480 0.2104
-13 8 5 1.2193 0.0459
-13 8 6 -2.9060 0.0690
-13 8 7 0.7467 -0.0760
-13 8 8 -1.8899 -0.0419
-13 8 9 -1.7975 0.0022
-13 8 10 0.1477 -0.0336
-13 8 11 -2.2637 -0.0167
-13 8 12 0.0003 -0.0783
-13 8 13 1.2336 -0.0204
-13 9 1 -4.2279 -0.1574
-13 9 2 -1.9933 -0.0433
-13 9 3 -7.6377 0.0076
-13 9 4 3.7756 -0.0360
-13 9 5 5.0362 0.0596
-13 9 6 -2.2508 -0.1331
-13 9 7 1.2282 -0.0329
-13 9 8 -0.6450 -0.0645
-13 9 9 -5.5989 -0.0573
-13 9 10 3.0542 0.0372
-13 9 11 -7.2060 0.0411
-13 9 12 1.3156 -0.0227
-13 10 1 -8.8288 0.0614
-13 10 2 3.5938 -0.0600
-13 10 3 4.1534 0.1089
-13 10 4 2.9796 -0.0269
-13 10 5 -9.1124 0.0410
-13 10 6 -3.7763 -0.1037
-13 10 7 5.9624 -0.0236
-13 10 8 2.6372 -0.1161
-13 10 9 1.4204 0.0144
-13 10 10 1.1116 0.0412
-13 10 11 1.0337 0.0206
-13 11 1 3.8870 0.0973
-13 11 2 -0.3944 -0.0929
-13 11 3 -9.2986 -0.0534
-13 11 4 -0.9300 -0.0080
-13 11 5 -6.8968 0.0254
-13 11 6 -1.6329 -0.0318
-13 11 7 4.6029 0.0414
-13 11 8 0.7445 -0.0495
-13 11 9 7.1377 -0.0138
-13 11 10 -6.3777 0.0802
-13 12 1 3.4397 -0.1503
-13 12 2 -4.6434 -0.1954
-13 12 3 -1.8595 0.0043
-13 12 4 1.4273 -0.0168
-13 12 5 2.0537 0.0564
-13 12 6 0.4853 -0.0310
-13 12 7 -5.6615 -0.1618
-13 12 8 -3.3290 -0.0942
-13 12 9 10.5246 -0.0489
-13 13 1 6.5735 -0.0456
-13 13 2 -1.4842 0.0200
-13 13 3 4.9603 0.1056
-13 13 4 -3.9904 0.0863
-13 13 5 -5.6732 0.1538
-13 13 6 -4.2803 -0.0027
-13 13 7 -0.2695 0.0686
-13 14 1 0.8750 -0.0577
-13 14 2 0.2622 -0.1470
-13 14 3 0.6104 -0.0341
-13 14 4 -4.8315 0.0165
-12 -15 1 -1.4452 0.0321
-12 -14 1 0.5495 0.0432
-12 -14 2 2.5471 -0.0289
-12 -14 3 1.0660 0.0737
-12 -13 1 -1.5612 0.0396
-12 -13 2 2.7003 -0.0957
-12 -13 3 -3.6616 -0.0573
-12 -13 4 -0.8836 -0.0551
-12 -13 5 4.7349 -0.0417
-12 -12 1 -0.5175 0.0734
-12 -12 2 -1.9907 0.0090
-12 -12 3 -1.8817 0.0650
-12 -12 4 3.7883 0.0194
-12 -12 5 -1.3099 -0.0420
-12 -12 6 2.4736 0.0790
-12 -12 7 1.4466 0.0513
-12 -11 1 -5.6965 0.0292
-12 -11 2 1.1643 0.0526
-12 -11 3 0.6561 -0.0513
-12 -11 4 4.4450 -0.0145
-12 -11 5 -3.2797 -0.0799
-12 -11 6 0.2826 0.0089
-12 -11 7 3.7960 -0.1523
-12 -11 8 0.9995 0.0334
-12 -10 1 -0.4223 0.0165
-12 -10 2 -3.4866 0.1334
-12 -10 3 0.1037 -0.0259
-12 -10 4 0.9580 0.0891
-12 -10 5 0.8740 0.0548
-12 -10 6 -1.0603 0.1110
-12 -10 7 1.9891 -0.1142
-12 -10 8 -0.4447 -0.0965
-12 -10 9 1.4539 -0.0259
-12 -9 1 11.0150 -0.2109
-12 -9 2 0.2588 0.0500
-12 -9 3 -4.9855 -0.0514
-12 -9 4 -1.5147 -0.0185
-12 -9 5 1.2983 -0.1001
-12 -9 6 -3.8269 0.0393
-12 -9 7 -4.2028 0.0398
-12 -9 8 -0.7741 0.0057
-12 -9 9 3.2261 0.0055
-12 -9 10 -0.2972 -0.0572
-12 -8 1 -2.7455 -0.0585
-12 -8 2 -3.1199 0.0942
-12 -8 3 -3.2855 -0.1235
-12 -8 4 -1.5384 -0.1048
-12 -8 5 -5.4763 -0.1557
-12 -8 6 10.5166 -0.1128
-12 -8 7 1.9784 -0.0008
-12 -8 8 3.5817 -0.0629
-12 -8 9 0.8307 0.0075
-12 -8 10 2.3377 -0.1264
-12 -8 11 -3.4759 -0.0229
-12 -7 1 0.1834 0.0424
-12 -7 2 2.8274 0.0285
-12 -7 3 -2.1673 -0.0847
-12 -7 4 4.1812 0.0120
-12 -7 5 -4.0221 0.1044
-12 -7 6 1.3922 -0.0710
-12 -7 7 -2.6446 0.1098
-12 -7 8 -2.8365 -0.0007
-12 -7 9 -2.9919 0.0738
-12 -7 10 2.8143 0.0474
-12 -7 11 1.3155 -0.0516
-12 -7 12 0.9802 -0.0205
-12 -6 1 0.8512 -0.0908
-12 -6 2 -5.0122 -0.1232
-12 -6 3 -1.7719 -0.1637
-12 -6 4 -2.7969 -0.1919
-12 -6 5 -0.2012 0.0334
-12 -6 6 -6.1847 -0.1369
-12 -6 7 2.1086 0.0002
-12 -6 8 6.1847 -0.0964
-12 -6 9 7.4166 -0.0639
-12 -6 10 1.2127 0.0144
-12 -6 11 0.3821 0.0112
-12 -6 12 -5.2509 0.0703
-12 -6 13 -1.6573 -0.0360
-12 -5 1 0.0424 -0.0108
-12 -5 2 1.0407 0.0282
-12 -5 3 14.4560 0.0508
-12 -5 4 -2.3704 -0.0400
-12 -5 5 -8.5761 0.1541
-12 -5 6 -4.6381 0.0486
-12 -5 7 1.8883 0.1521
-12 -5 8 -0.7338 0.0224
-12 -5 9 1.0200 0.0065
-12 -5 10 1.8464 0.0521
-12 -5 11 7.4453 -0.0643
-12 -5 12 3.1158 0.0570
-12 -5 13 -1.3466 -0.0531
-12 -5 14 0.4062 -0.0013
-12 -4 1 0.3595 0.0573
-12 -4 2 0.9810 -0.2828
-12 -4 3 -1.9357 -0.0537
-12 -4 4 -10.2895 -0.1362
-12 -4 5 -1.9603 -0.0066
-12 -4 6 2.4335 -0.0494
-12 -4 7 -2.7856 -0.0019
-12 -4 8 -0.4389 -0.0051
-12 -4 9 1.1166 -0.0123
-12 -4 10 7.0319 0.0685
-12 -4 11 -0.9816 -0.0466
-12 -4 12 5.4258 0.0312
-12 -4 13 -3.9045 -0.0205
-12 -4 14 -6.1374 0.0052
-12 -4 15 -0.5447 -0.0680
-12 -3 1 -10.7257 0.0842
-12 -3 2 9.6008 -0.1761
-12 -3 3 -3.4886 0.1560
-12 -3 4 0.0973 0.0293
-12 -3 5 13.0861 0.0384
-12 -3 6 2.0109 0.0060
-12 -3 7 -13.3934 -0.0152
-12 -3 8 -2.2977 -0.0136
-12 -3 9 -1.6533 -0.0271
-12 -3 10 3.1486 -0.0098
-12 -3 11 -2.2620 -0.0538
-12 -3 12 3.8220 -0.0246
-12 -3 13 6.2630 -0.0775
-12 -3 14 4.0408 -0.0055
-12 -3 15 -1.5373 -0.0019
-12 -2 1 -7.3765 -0.0173
-12 -2 2 -5.2055 -0.1021
-12 -2 3 10.1446 -0.0755
-12 -2 4 20.4582 -0.1096
-12 -2 5 -4.6142 0.0205
-12 -2 6 -2.9691 0.0821
-12 -2 7 -1.7980 0.0832
-12 -2 8 0.5630 0.0980
-12 -2 9 1.5485 0.0094
-12 -2 10 -2.2866 0.0423
-12 -2 11 1.8440 0.0561
-12 -2 12 5.6302 0.0626
-12 -2 13 -3.0562 0.0415
-12 -2 14 3.8045 -0.0138
-12 -2 15 0.3021 -0.0083
-12 -2 16 -3.7549 0.0088
-12 -1 1 -16.8322 0.0909
-12 -1 2 -7.7864 -0.0428
-12 -1 3 -10.8631 -0.0737
-12 -1 4 7.0547 0.0557
-12 -1 5 -11.3494 -0.0503
-12 -1 6 -8.8624 0.0653
-12 -1 7 3.6950 -0.0597
-12 -1 8 -1.0133 -0.0636
-12 -1 9 -2.6915 -0.0301
-12 -1 10 2.5176 -0.0519
-12 -1 11 3.5649 -0.0196
-12 -1 12 2.8877 0.0183
-12 -1 13 -0.9063 0.0724
-12 -1 14 -2.5875 0.0016
-12 -1 15 -2.7545 0.0918
-12 -1 16 4.0430 0.0334
-12 0 1 -0.2261 0.0871
-12 0 2 2.2024 0.0149
-12 0 3 0.3406 0.0144
-12 0 4 -10.7223 0.1208
-12 0 5 12.9783 0.0458
-12 0 6 18.1795 0.2087
-12 0 7 3.4898 0.0525
-12 0 8 2.3406 0.0712
-12 0 9 5.2777 0.0277
-12 0 10 -1.4690 -0.0309
-12 0 11 1.3081 0.0127
-12 0 12 -3.5253 -0.0301
-12 0 13 -2.5995 -0.0065
-12 0 14 5.9346 -0.0433
-12 0 15 -2.3211 -0.0379
-12 0 16 2.1624 -0.1187
-12 1 1 6.1569 -0.3405
-12 1 2 -15.9996 0.0020
-12 1 3 -16.1478 -0.1286
-12 1 4 1.7872 0.0309
-12 1 5 6.9648 -0.0679
-12 1 6 2.2716 0.0061
-12 1 7 -8.8857 -0.1839
-12 1 8 -13.9731 -0.0879
-12 1 9 -2.3071 -0.0874
-12 1 10 -4.2372 -0.0733
-12 1 11 -2.5232 0.0446
-12 1 12 0.7558 -0.0018
-12 1 13 -3.5089 0.0115
-12 1 14 1.5485 0.0086
-12 1 15 4.6245 0.0279
-12 1 16 -4.8755 0.0113
-12 2 1 10.6546 0.0304
-12 2 2 6.9077 0.3821
-12 2 3 -0.7168 -0.0026
-12 2 4 1.6420 0.1995
-12 2 5 -0.3994 0.0581
-12 2 6 -7.7599 0.1037
-12 2 7 -1.9110 0.0464
-12 2 8 7.6607 0.0616
-12 2 9 -0.5313 -0.0032
-12 2 10 -0.2530 -0.0101
-12 2 11 2.7007 -0.0178
-12 2 12 0.8331 -0.0494
-12 2 13 -0.8706 0.0195
-12 2 14 0.9304 -0.0319
-12 2 15 0.8075 0.0379
-12 2 16 2.4786 -0.0159
-12 2 17 5.9739 -0.0270
-12 3 1 22.1875 -0.2024
-12 3 2 -5.7076 -0.1730
-12 3 3 3.0608 -0.1236
-12 3 4 -6.8953 -0.0183
-12 3 5 -7.2413 -0.1040
-12 3 6 4.3541 -0.0208
-12 3 7 5.2381 -0.1014
-12 3 8 2.2751 -0.0784
-12 3 9 -6.9103 0.0224
-12 3 10 0.8715 -0.0615
-12 3 11 2.8616 0.0679
-12 3 12 4.2781 0.0073
-12 3 13 1.6295 0.0314
-12 3 14 -0.1560 0.0114
-12 3 15 -6.6268 0.0317
-12 3 16 1.8970 -0.0406
-12 3 17 0.7533 -0.0486
-12 4 1 -8.6454 0.1493
-12 4 2 -13.1127 0.1161
-12 4 3 -0.6829 0.0962
-12 4 4 -13.9436 -0.0580
-12 4 5 0.2787 -0.0387
-12 4 6 -6.9023 -0.0780
-12 4 7 -1.4469 -0.0196
-12 4 8 7.0044 -0.0508
-12 4 9 -0.7613 -0.0507
-12 4 10 6.7779 -0.1087
-12 4 11 1.6016 -0.0293
-12 4 12 -3.0815 -0.0698
-12 4 13 2.2598 -0.0071
-12 4 14 0.3253 0.0164
-12 4 15 -0.2706 -0.0076
-12 4 16 2.6082 0.0354
-12 4 17 -1.6510 0.0556
-12 5 1 22.5928 -0.0150
-12 5 2 6.0141 -0.0710
-12 5 3 11.1213 -0.1414
-12 5 4 5.9914 -0.0893
-12 5 5 8.8893 0.0350
-12 5 6 6.2735 0.0407
-12 5 7 -0.9719 0.0164
-12 5 8 4.5689 0.0791
-12 5 9 4.7924 0.0137
-12 5 10 -1.0544 0.0345
-12 5 11 1.7823 0.0560
-12 5 12 0.9627 0.0692
-12 5 13 3.4600 0.0607
-12 5 14 -2.1380 0.0574
-12 5 15 3.5944 -0.0454
-12 5 16 -2.9918 0.0077
-12 6 8 -8.1146 -0.0305
-12 6 9 2.7396 -0.0319
-12 6 10 3.4899 0.0174
-12 6 11 -0.8142 -0.0459
-12 6 12 -0.8033 0.0258
-12 6 13 -0.4979 0.0006
-12 6 14 -4.2043 0.0859
-12 6 15 1.5311 0.0469
-12 6 16 -2.2019 0.0212
-12 7 7 4.2237 0.0528
-12 7 8 -4.3134 0.0194
-12 7 9 -8.6848 0.0542
-12 7 10 2.3351 0.0029
-12 7 11 -1.9543 0.0475
-12 7 12 1.2588 -0.0285
-12 7 13 0.7440 -0.0579
-12 7 14 2.6887 0.0130
-12 7 15 -3.0162 -0.0146
-12 7 16 -2.0380 -0.0496
-12 8 1 6.1204 0.0604
-12 8 2 -1.6376 -0.1930
-12 8 3 -3.1613 0.0442
-12 8 4 0.6510 -0.1263
-12 8 5 10.0164 -0.0686
-12 8 6 7.7955 -0.2201
-12 8 7 -3.3613 -0.0417
-12 8 8 5.0310 -0.1081
-12 8 9 -0.6749 0.0121
-12 8 10 7.5535 0.0573
-12 8 11 5.5653 -0.0072
-12 8 12 1.5244 0.0085
-12 8 13 -1.1293 0.0436
-12 8 14 1.2112 0.0080
-12 8 15 1.0976 0.0342
-12 9 1 -4.0370 0.1914
-12 9 2 -5.6537 0.0648
-12 9 3 -0.2332 0.1793
-12 9 4 8.1273 -0.0039
-12 9 5 4.1486 0.0482
-12 9 6 -0.5006 -0.0336
-12 9 7 -5.3309 0.0076
-12 9 8 1.8718 0.1621
-12 9 9 -0.5460 0.0137
-12 9 10 -5.0276 0.0927
-12 9 11 0.8554 0.0058
-12 9 12 -0.8286 0.0062
-12 9 13 2.8794 0.0072
-12 9 14 -1.8447 0.0551
-12 9 15 1.9307 -0.0284
-12 10 1 1.5858 -0.1984
-12 10 2 3.6213 -0.0566
-12 10 3 -0.5522 -0.0775
-12 10 4 1.9686 -0.0096
-12 10 5 2.9822 -0.0878
-12 10 6 0.5399 -0.1498
-12 10 7 7.2671 -0.0511
-12 10 8 -3.1374 0.0143
-12 10 9 1.4948 0.0297
-12 10 10 -3.2990 0.1392
-12 10 11 2.0686 -0.0385
-12 10 12 3.9765 -0.0012
-12 10 13 3.2711 -0.0293
-12 10 14 -0.6694 0.0321
-12 11 1 -6.5234 0.0824
-12 11 2 3.6647 0.1302
-12 11 3 -4.2911 0.0362
-12 11 4 -4.9430 0.1115
-12 11 5 11.6521 0.0224
-12 11 6 10.4072 -0.0434
-12 11 7 10.6766 0.0006
-12 11 8 -6.9748 0.0174
-12 11 9 -4.7632 0.0205
-12 11 10 -1.2810 0.0595
-12 11 11 -5.5571 0.0233
-12 11 12 5.0618 -0.0664
-12 11 13 1.9322 0.0510
-12 12 1 3.5946 -0.0150
-12 12 2 -3.0103 -0.0528
-12 12 3 -0.8758 0.0482
-12 12 4 1.1296 0.1405
-12 12 5 -1.9923 -0.0792
-12 12 6 4.1370 0.0751
-12 12 7 4.4408 -0.0271
-12 12 8 3.7408 0.0237
-12 12 9 -2.3805 0.1508
-12 12 10 5.7753 0.0852
-12 12 11 -4.3706 0.0777
-12 12 12 -0.4993 0.0831
-12 13 1 1.7506 -0.1779
-12 13 2 -4.7211 0.1904
-12 13 3 -3.1593 0.0758
-12 13 4 3.7551 0.0755
-12 13 5 -1.7674 -0.0680
-12 13 6 5.3356 -0.1320
-12 13 7 3.8969 -0.1178
-12 13 8 16.8192 0.0221
-12 13 9 -1.8061 -0.0635
-12 13 10 -1.6868 0.0592
-12 13 11 -6.3882 -0.0691
-12 14 1 0.6227 -0.0233
-12 14 2 -4.3654 0.1513
-12 14 3 -1.5979 0.1058
-12 14 4 -3.7521 0.1635
-12 14 5 -3.4732 0.0278
-12 14 6 5.9276 0.0126
-12 14 7 -6.1054 0.0230
-12 14 8 6.6961 -0.0085
-12 14 9 -0.3331 0.1420
-12 15 1 -0.6830 -0.0211
-12 15 2 -4.0285 -0.0327
-12 15 3 -2.0388 -0.0618
-12 15 4 1.1440 0.0431
-12 15 5 -4.2959 -0.0560
-12 15 6 4.8666 -0.1013
-12 15 7 3.4316 -0.0575
-12 16 1 0.7331 0.0261
-12 16 2 3.9644 0.0146
-11 -16 1 1.6717 0.0184
-11 -15 1 -1.8680 -0.0462
-11 -15 2 -0.4843 -0.0316
-11 -15 3 0.8932 -0.0769
-11 -15 4 1.3285 0.0157
-11 -14 1 -2.1191 0.0523
-11 -14 2 4.9332 0.1308
-11 -14 3 -0.7698 -0.0150
-11 -14 4 -1.8839 -0.0315
-11 -14 5 -1.8091 -0.0722
-11 -14 6 -1.5723 -0.0402
-11 -13 1 6.5392 0.0730
-11 -13 2 2.8287 0.1158
-11 -13 3 1.8019 -0.0188
-11 -13 4 1.4760 0.0408
-11 -13 5 0.2011 0.0085
-11 -13 6 -0.4519 0.0462
-11 -13 7 -2.9819 -0.0467
-11 -12 1 -1.0845 -0.1575
-11 -12 2 0.1503 -0.1195
-11 -12 3 -1.6766 -0.0204
-11 -12 4 6.8734 0.0112
-11 -12 5 2.2326 0.0169
-11 -12 6 -1.9167 -0.0075
-11 -12 7 0.5914 -0.0790
-11 -12 8 0.3852 -0.1402
-11 -12 9 -1.5957 -0.0301
-11 -11 1 -0.3946 0.0087
-11 -11 2 0.1945 0.0176
-11 -11 3 7.4620 0.0852
-11 -11 4 -0.3571 -0.0280
-11 -11 5 1.2350 0.0528
-11 -11 6 -1.5695 0.0445
-11 -11 7 -4.2523 0.1163
-11 -11 8 -2.3547 -0.0166
-11 -11 9 -1.4346 -0.0481
-11 -11 10 -0.1566 -0.0448
-11 -10 1 4.9970 -0.0148
-11 -10 2 -0.4562 -0.1585
-11 -10 3 2.0939 -0.1480
-11 -10 4 -4.7854 -0.1457
-11 -10 5 0.9665 -0.0541
-11 -10 6 5.3468 -0.2158
-11 -10 7 -1.9812 -0.0171
-11 -10 8 -1.5971 0.0169
-11 -10 9 0.7824 -0.0143
-11 -10 10 0.3077 -0.0369
-11 -10 11 -0.5160 0.0098
-11 -9 1 -8.7031 -0.0109
-11 -9 2 -0.1837 -0.0779
-11 -9 3 4.8817 0.0739
-11 -9 4 4.1780 0.0023
-11 -9 5 0.1333 0.1532
-11 -9 6 2.3350 -0.1327
-11 -9 7 0.7764 -0.0008
-11 -9 8 -1.5056 0.0001
-11 -9 9 -1.8033 0.0537
-11 -9 10 -0.4193 0.0519
-11 -9 11 4.3529 -0.1065
-11 -9 12 -0.0466 0.0278
-11 -9 13 -0.9748 -0.0929
-11 -8 1 -8.2154 -0.1278
-11 -8 2 -3.6530 -0.1658
-11 -8 3 -4.7450 -0.0583
-11 -8 4 -3.5362 -0.1820
-11 -8 5 -0.2251 0.0839
-11 -8 6 -3.1947 0.0002
-11 -8 7 6.8008 0.1124
-11 -8 8 1.1995 -0.0165
-11 -8 9 -3.7251 -0.0082
-11 -8 10 -3.4540 0.1721
-11 -8 11 1.3419 -0.0003
-11 -8 12 -2.3149 0.0397
-11 -8 13 -0.6343 0.0577
-11 -8 14 -3.2520 0.0266
-11 -7 1 -6.3844 0.1617
-11 -7 2 -2.5456 -0.0873
-11 -7 3 -0.5198 -0.0115
-11 -7 4 -2.8152 -0.0594
-11 -7 5 22.9882 0.0268
-11 -7 6 0.6191 0.0153
-11 -7 7 -3.2065 0.0259
-11 -7 8 0.6412 -0.0322
-11 -7 9 -0.2806 -0.1299
-11 -7 10 0.3366 0.0188
-11 -7 11 -1.4013 0.0092
-11 -7 12 4.1297 0.0318
-11 -7 13 -0.6484 -0.0044
-11 -7 14 -0.0813 -0.0129
-11 -6 1 11.2692 -0.0534
-11 -6 2 2.7983 -0.2138
-11 -6 3 -0.6825 0.0640
-11 -6 4 -3.2088 0.0897
-11 -6 5 -6.0199 0.0485
-11 -6 6 -9.4172 0.0626
-11 -6 7 -1.9385 0.0382
-11 -6 8 8.6284 0.1200
-11 -6 9 -0.3228 0.0697
-11 -6 10 -1.5263 0.0562
-11 -6 11 -5.6970 -0.0202
-11 -6 12 1.3924 0.0392
-11 -6 13 -0.4674 -0.0076
-11 -6 14 -1.8810 -0.0544
-11 -6 15 -1.2000 0.0128
-11 -5 1 1.2459 -0.1769
-11 -5 2 -7.0093 -0.1407
-11 -5 3 -8.9299 -0.0235
-11 -5 4 6.5992 0.0247
-11 -5 5 -5.1307 -0.0494
-11 -5 6 8.1499 -0.0021
-11 -5 7 20.5314 -0.1379
-11 -5 8 2.8527 -0.0530
-11 -5 9 -4.9512 -0.0892
-11 -5 10 -7.0719 -0.0054
-11 -5 11 -5.6664 -0.0052
-11 -5 12 -4.6233 -0.0431
-11 -5 13 5.1319 0.0599
-11 -5 14 0.6064 -0.0013
-11 -5 15 -1.3929 0.0209
-11 -5 16 -0.2447 0.0109
-11 -4 1 4.3936 0.0463
-11 -4 2 23.9977 0.0897
-11 -4 3 -4.2057 -0.0336
-11 -4 4 -9.8323 0.2557
-11 -4 5 -5.1501 0.0166
-11 -4 6 3.5968 0.2697
-11 -4 7 5.6556 0.0504
-11 -4 8 -9.8792 0.0695
-11 -4 9 6.7589 0.0789
-11 -4 10 7.2655 0.0022
-11 -4 11 1.1641 0.0386
-11 -4 12 -16.9710 -0.0863
-11 -4 13 0.9996 0.0185
-11 -4 14 0.3228 -0.0325
-11 -4 15 -0.0361 0.0694
-11 -4 16 -0.5212 -0.0499
-11 -3 1 -4.2592 -0.2346
-11 -3 2 -3.2679 -0.0648
-11 -3 3 -6.6228 -0.0916
-11 -3 4 -1.9171 0.1044
-11 -3 5 2.8095 -0.1817
-11 -3 6 -0.6664 0.0465
-11 -3 7 1.1809 -0.0681
-11 -3 8 0.8153 -0.0512
-11 -3 9 13.4319 0.0274
-11 -3 10 0.7857 -0.0641
-11 -3 11 -1.8497 0.0408
-11 -3 12 -1.5729 0.0116
-11 -3 13 -10.9693 0.0874
-11 -3 14 1.3774 -0.0013
-11 -3 15 4.3298 0.0814
-11 -3 16 -1.3678 -0.0247
-11 -3 17 -1.4601 0.0494
-11 -2 1 4.2580 -0.0943
-11 -2 2 -4.8000 0.2437
-11 -2 3 1.8094 0.1301
-11 -2 4 14.9288 0.2090
-11 -2 5 -7.9367 0.0730
-11 -2 6 -26.7101 0.1262
-11 -2 7 -2.5348 -0.0211
-11 -2 8 6.2931 0.0022
-11 -2 9 6.3890 0.0246
-11 -2 10 4.2092 -0.0671
-11 -2 11 -2.7710 0.0019
-11 -2 12 13.5993 -0.0780
-11 -2 13 -4.3638 -0.0646
-11 -2 14 -11.3786 -0.0381
-11 -2 15 -3.6282 -0.0065
-11 -2 16 -1.1609 -0.0017
-11 -2 17 -2.7197 -0.0034
-11 -1 1 12.0068 -0.2880
-11 -1 2 9.3454 0.0658
-11 -1 3 28.3824 -0.2194
-11 -1 4 -10.1530 0.0976
-11 -1 5 -8.8260 0.0162
-11 -1 6 5.6700 0.0244
-11 -1 7 11.8234 -0.0174
-11 -1 8 4.5136 -0.0610
-11 -1 9 0.4846 -0.0054
-11 -1 10 -5.2211 0.0318
-11 -1 11 -0.4767 0.0285
-11 -1 12 -8.5204 0.0410
-11 -1 13 -0.6242 -0.0047
-11 -1 14 0.6572 -0.0225
-11 -1 15 -1.3210 -0.0608
-11 -1 16 0.6495 0.0000
-11 -1 17 2.6382 -0.0743
-11 -1 18 -2.5840 -0.0036
-11 0 1 -7.4255 -0.0229
-11 0 2 -20.5390 0.1438
-11 0 3 10.8743 0.0670
-11 0 4 1.7819 0.0920
-11 0 5 -9.6090 -0.0255
-11 0 6 12.1823 -0.0428
-11 0 7 -5.3121 -0.0946
-11 0 8 -20.7016 -0.0932
-11 0 9 -6.2636 -0.0098
-11 0 10 -5.1325 -0.0506
-11 0 11 0.1590 0.0021
-11 0 12 -4.2619 0.0083
-11 0 13 0.0861 -0.0102
-11 0 14 -0.8304 0.0062
-11 0 15 5.8001 0.0291
-11 0 16 -3.6329 0.0424
-11 0 17 -0.3663 0.0673
-11 0 18 -2.7198 0.0626
-11 1 1 -34.9149 -0.1746
-11 1 2 5.7843 -0.1024
-11 1 3 -2.6960 0.1825
-11 1 4 8.9494 -0.0559
-11 1 5 10.0085 0.1395
-11 1 6 -10.3833 -0.0073
-11 1 7 -21.9868 0.0876
-11 1 8 6.7839 -0.0149
-11 1 9 8.2508 0.0838
-11 1 10 5.2241 0.0034
-11 1 11 0.6680 0.0431
-11 1 12 2.3639 0.0265
-11 1 13 2.9266 -0.0060
-11 1 14 -0.6704 -0.0234
-11 1 15 -0.5830 -0.0382
-11 1 16 5.2463 -0.0713
-11 1 17 0.3551 -0.0511
-11 1 18 2.0488 -0.0474
-11 2 1 -16.1564 0.1307
-11 2 2 -9.3048 -0.1727
-11 2 3 -2.7673 0.0986
-11 2 4 -5.5588 -0.3035
-11 2 5 1.9164 -0.0060
-11 2 6 4.5039 -0.2788
-11 2 7 -6.5456 -0.1676
-11 2 8 11.3443 -0.1673
-11 2 9 9.8782 -0.1113
-11 2 10 -1.7838 -0.0500
-11 2 11 -2.6436 0.0072
-11 2 12 -0.4372 -0.0189
-11 2 13 -1.1548 -0.0127
-11 2 14 3.3358 0.0357
-11 2 15 -3.3578 -0.0322
-11 2 16 -2.1031 0.0600
-11 2 17 -3.0432 -0.0262
-11 2 18 2.3938 0.0108
-11 3 1 -18.9959 0.2491
-11 3 2 -15.0829 -0.1293
-11 3 3 -15.6109 0.0755
-11 3 4 -8.0154 0.0012
-11 3 5 -4.8447 0.1024
-11 3 6 -0.9354 0.0737
-11 3 7 2.6304 0.1134
-11 3 8 -6.7971 0.0709
-11 3 9 -7.0885 0.0593
-11 3 10 -0.4368 0.0303
-11 3 11 5.6384 -0.0090
-11 3 12 -9.6209 0.0783
-11 3 13 -2.0269 -0.0373
-11 3 14 0.4712 0.0574
-11 3 15 2.6686 -0.0619
-11 3 16 1.2387 -0.0028
-11 3 17 -3.5615 -0.0241
-11 3 18 0.7556 0.0396
-11 3 19 -0.9685 0.0396
-11 4 1 5.7614 -0.2257
-11 4 2 20.2022 -0.0208
-11 4 3 3.0219 -0.0405
-11 4 4 -0.1011 -0.1414
-11 4 5 3.4223 -0.0478
-11 4 6 9.2645 -0.1041
-11 4 7 3.6506 -0.0918
-11 4 8 5.3707 0.0200
-11 4 9 -0.4093 -0.0298
-11 4 10 1.2126 0.0469
-11 4 11 2.4606 0.0665
-11 4 12 -1.9754 0.0746
-11 4 13 -4.2463 0.0380
-11 4 14 -3.2641 0.0732
-11 4 15 -0.0232 0.0004
-11 4 16 1.0377 -0.0030
-11 4 17 2.0965 0.0173
-11 4 18 -2.3307 0.0303
-11 4 19 -1.0526 -0.0136
-11 5 1 -11.7724 0.1861
-11 5 2 -9.5207 0.0602
-11 5 3 -33.1020 0.1016
-11 5 4 -2.7523 -0.0196
-11 5 10 -2.5776 -0.0154
-11 5 11 -7.5718 -0.0210
-11 5 12 -0.5165 -0.0144
-11 5 13 -1.3737 0.0192
-11 5 14 -4.9607 -0.0315
-11 5 15 0.1734 -0.0084
-11 5 16 -1.5706 -0.0048
-11 5 17 0.4587 -0.0502
-11 5 18 0.7257 0.0055
-11 6 9 3.2765 -0.0153
-11 6 10 -0.8155 0.0486
-11 6 11 0.9540 0.0387
-11 6 12 -1.4359 0.0388
-11 6 13 -1.6456 0.0582
-11 6 14 0.2321 -0.0448
-11 6 15 0.6130 -0.0241
-11 6 16 0.8524 -0.0212
-11 6 17 -3.4846 -0.0488
-11 6 18 0.7687 -0.0020
-11 7 3 -7.7013 -0.0158
-11 7 4 -5.7877 -0.0715
-11 7 5 -13.3653 -0.1736
-11 7 6 1.3903 -0.0295
-11 7 7 8.1559 -0.0341
-11 7 8 -0.4887 0.0967
-11 7 9 12.0471 0.0340
-11 7 10 2.9191 -0.0221
-11 7 11 -1.9523 -0.0282
-11 7 12 0.3682 0.0101
-11 7 13 -4.5213 0.0132
-11 7 14 -1.1989 0.0376
-11 7 15 -1.0180 0.0089
-11 7 16 2.8400 -0.0122
-11 7 17 1.1964 0.0426
-11 7 18 0.1903 0.0191
-11 8 1 -8.1129 -0.0394
-11 8 2 -0.9166 0.1348
-11 8 3 -4.8504 -0.1277
-11 8 4 -1.9042 0.1175
-11 8 5 -0.9589 -0.0435
-11 8 6 -5.7268 0.0507
-11 8 7 -15.4739 0.1199
-11 8 8 -19.0582 0.1324
-11 8 9 -2.1476 0.0426
-11 8 10 -0.0168 0.0405
-11 8 11 -6.8304 -0.0019
-11 8 12 -5.1182 -0.0530
-11 8 13 -7.1291 0.0480
-11 8 14 -2.1290 -0.0142
-11 8 15 -5.4270 -0.0461
-11 8 16 0.1518 -0.0415
-11 8 17 0.6551 -0.0565
-11 8 18 -1.1990 -0.0788
-11 9 1 11.9947 0.0882
-11 9 2 -3.6047 -0.0421
-11 9 3 13.1000 -0.0148
-11 9 4 4.8613 -0.0585
-11 9 5 -6.1189 -0.2043
-11 9 6 -6.1166 0.0025
-11 9 7 -2.4643 -0.1274
-11 9 8 1.3816 0.0171
-11 9 9 4.8544 0.0503
-11 9 10 5.6447 -0.0643
-11 9 11 5.6041 0.0018
-11 9 12 0.5594 -0.0406
-11 9 13 -1.1671 -0.0140
-11 9 14 6.2390 -0.0079
-11 9 15 -1.3955 0.0336
-11 9 16 -1.1723 -0.0023
-11 9 17 1.7146 -0.0304
-11 10 1 -6.0539 0.1332
-11 10 2 -16.7931 0.2712
-11 10 3 10.2438 0.0458
-11 10 4 1.6576 0.1233
-11 10 5 -3.6842 0.0040
-11 10 6 -2.1509 0.1506
-11 10 7 -8.9537 0.1400
-11 10 8 -2.0662 0.2135
-11 10 9 -8.7115 0.0299
-11 10 10 -5.7404 0.0293
-11 10 11 1.6033 -0.0663
-11 10 12 2.0409 -0.0272
-11 10 13 -3.8348 0.0262
-11 10 14 -1.6038 0.0008
-11 10 15 -1.7004 0.0303
-11 10 16 -2.3442 -0.0551
-11 10 17 0.3266 -0.0058
-11 11 1 -4.0403 -0.0833
-11 11 2 4.5763 0.2149
-11 11 3 11.3732 -0.1102
-11 11 4 2.9416 -0.0370
-11 11 5 -5.5515 -0.1610
-11 11 6 -0.6689 -0.0813
-11 11 7 -14.9935 -0.0548
-11 11 8 -4.2384 0.0837
-11 11 9 -2.2624 0.0741
-11 11 10 5.8509 -0.0222
-11 11 11 6.1243 -0.0055
-11 11 12 1.3809 -0.0233
-11 11 13 -1.6085 -0.0246
-11 11 14 -6.2724 0.0025
-11 11 15 0.1434 0.0052
-11 11 16 1.5831 -0.1101
-11 12 1 -4.6288 0.2273
-11 12 2 9.8522 0.1032
-11 12 3 -9.3462 0.0958
-11 12 4 4.3558 0.0663
-11 12 5 13.5297 -0.0545
-11 12 6 2.7467 -0.0299
-11 12 7 -6.6891 0.1169
-11 12 8 -5.6671 -0.0024
-11 12 9 -3.6278 0.1109
-11 12 10 -5.0081 -0.0541
-11 12 11 1.9749 -0.1193
-11 12 12 -5.7556 -0.1217
-11 12 13 3.0983 -0.0162
-11 12 14 -1.9830 -0.0491
-11 12 15 -2.4127 0.0001
-11 13 1 -6.3381 0.0857
-11 13 2 2.9212 -0.1032
-11 13 3 -5.8215 0.1629
-11 13 4 -2.0844 -0.1681
-11 13 5 11.8715 0.0100
-11 13 6 -2.7818 -0.0646
-11 13 7 -8.3861 -0.0366
-11 13 8 -12.5825 0.0940
-11 13 9 -3.8850 0.0411
-11 13 10 -10.7611 0.0212
-11 13 11 3.4221 0.1164
-11 13 12 0.7148 -0.0509
-11 13 13 5.6720 -0.0198
-11 13 14 3.1602 0.0448
-11 14 1 -1.6936 0.1544
-11 14 2 -3.3544 0.0678
-11 14 3 1.0499 0.0546
-11 14 4 4.2747 -0.0950
-11 14 5 1.6902 -0.1116
-11 14 6 1.2072 -0.1297
-11 14 7 11.6731 0.0144
-11 14 8 -2.9107 0.0227
-11 14 9 -1.2915 -0.0436
-11 14 10 -4.0573 -0.0201
-11 14 11 -2.9157 -0.1636
-11 14 12 -0.5277 -0.0707
-11 15 1 -5.1330 0.0475
-11 15 2 -1.5739 0.1293
-11 15 3 -3.0192 0.0668
-11 15 4 2.4880 -0.0190
-11 15 5 3.1145 0.0509
-11 15 6 -1.9445 -0.0499
-11 15 7 6.4618 -0.0005
-11 15 8 -3.9736 0.0935
-11 15 9 -7.7100 0.0383
-11 15 10 -0.1274 0.0272
-11 15 11 -5.4456 -0.0229
-11 16 1 -2.9388 0.0584
-11 16 2 -1.1469 -0.0549
-11 16 3 1.5277 0.0657
-11 16 4 -0.5455 -0.0075
-11 16 5 1.3969 -0.0641
-11 16 6 1.6031 -0.0664
-11 16 7 -0.4084 -0.0525
-11 16 8 1.7749 -0.0173
-11 17 1 5.2854 0.0640
-11 17 2 0.7266 0.0471
-11 17 3 -3.6722 0.0327
-11 17 4 0.0231 -0.0086
-10 -17 1 2.8720 -0.0907
-10 -17 2 2.5565 0.0540
-10 -16 1 -2.8653 -0.0036
-10 -16 2 -3.4807 -0.0677
-10 -16 3 -0.7054 -0.0799
-10 -16 4 3.0772 -0.0342
-10 -15 1 -6.2598 -0.0168
-10 -15 2 -3.3997 0.1019
-10 -15 3 -2.9257 0.1159
-10 -15 4 -0.6934 0.0455
-10 -15 5 0.3836 0.0973
-10 -15 6 -2.5286 -0.0150
-10 -14 1 0.4098 -0.1822
-10 -14 2 -1.3397 -0.0059
-10 -14 3 1.1893 0.0220
-10 -14 4 -6.1561 -0.1757
-10 -14 5 2.0801 0.0236
-10 -14 6 2.6393 0.0222
-10 -14 7 3.6686 0.0265
-10 -14 8 -0.3429 -0.0744
-10 -13 1 11.4358 0.0316
-10 -13 2 1.8959 -0.0808
-10 -13 3 -5.2795 0.0437
-10 -13 4 -1.8080 -0.0741
-10 -13 5 -4.0339 0.1210
-10 -13 6 -1.4419 -0.0473
-10 -13 7 -0.7874 0.0016
-10 -13 8 0.4163 -0.0225
-10 -13 9 0.3061 -0.0562
-10 -13 10 0.3374 0.0685
-10 -12 1 5.0648 0.0585
-10 -12 2 -0.3575 -0.1243
-10 -12 3 -1.8551 0.0315
-10 -12 4 -2.7649 -0.1037
-10 -12 5 -5.0304 0.0550
-10 -12 6 -2.6639 -0.1129
-10 -12 7 -1.9931 -0.0046
-10 -12 8 3.9809 0.0953
-10 -12 9 1.0305 -0.0021
-10 -12 10 1.4706 0.0260
-10 -12 11 0.8242 -0.0234
-10 -11 1 4.3133 -0.1298
-10 -11 2 -0.1583 -0.0721
-10 -11 3 8.3147 -0.0334
-10 -11 4 3.1268 -0.0590
-10 -11 5 -7.1543 0.0080
-10 -11 6 1.0317 -0.0818
-10 -11 7 -0.9529 -0.1114
-10 -11 8 -4.0836 -0.0567
-10 -11 9 -1.9790 -0.0136
-10 -11 10 -1.8871 0.0270
-10 -11 11 4.5444 0.0144
-10 -11 12 -1.2371 0.0462
-10 -10 1 -0.9363 0.0019
-10 -10 2 -2.7569 0.0312
-10 -10 3 -2.3040 0.0101
-10 -10 4 -3.2256 0.0631
-10 -10 5 -3.9839 0.0708
-10 -10 6 -7.4637 0.1138
-10 -10 7 0.0057 0.0925
-10 -10 8 1.9105 0.0732
-10 -10 9 7.0368 0.0214
-10 -10 10 -0.1687 0.0782
-10 -10 11 2.3951 -0.0121
-10 -10 12 2.2314 -0.0057
-10 -10 13 -1.4229 0.0931
-10 -9 1 -1.0546 -0.0235
-10 -9 2 -4.2770 -0.1529
-10 -9 3 4.6740 -0.1518
-10 -9 4 0.8162 0.0118
-10 -9 5 3.9616 -0.1325
-10 -9 6 -4.3820 -0.0017
-10 -9 7 -4.0915 -0.0059
-10 -9 8 3.5713 0.0291
-10 -9 9 -2.6502 -0.0902
-10 -9 10 -1.3976 0.0228
-10 -9 11 -9.6496 0.0656
-10 -9 12 1.7773 0.0046
-10 -9 13 1.1748 0.0653
-10 -9 14 2.0175 0.0012
-10 -8 1 5.7642 -0.0519
-10 -8 2 8.4489 0.2477
-10 -8 3 7.6256 0.1087
-10 -8 4 -5.7676 0.3130
-10 -8 5 0.6558 0.0330
-10 -8 6 9.6110 0.0764
-10 -8 7 -10.4359 0.0299
-10 -8 8 -3.2714 0.1153
-10 -8 9 -1.7227 0.0483
-10 -8 10 15.2320 -0.0421
-10 -8 11 1.4473 0.0077
-10 -8 12 1.0606 -0.1009
-10 -8 13 0.3465 -0.0429
-10 -8 14 0.4071 -0.0563
-10 -8 15 -4.1552 0.0395
-10 -7 1 -11.9083 -0.1086
-10 -7 2 1.4765 0.0066
-10 -7 3 -5.4022 -0.2375
-10 -7 4 3.5286 0.0724
-10 -7 5 -1.8583 -0.0990
-10 -7 6 9.1102 0.0876
-10 -7 7 -11.2888 -0.0712
-10 -7 8 -8.1295 -0.0297
-10 -7 9 -5.3817 0.0600
-10 -7 10 0.2050 -0.0049
-10 -7 11 -3.2679 0.0304
-10 -7 12 -7.1263 0.0152
-10 -7 13 2.5619 0.0614
-10 -7 14 -0.9386 -0.0520
-10 -7 15 5.7848 -0.0221
-10 -7 16 -0.8785 0.0119
-10 -6 1 -7.8794 -0.0487
-10 -6 2 -1.1351 -0.0063
-10 -6 3 -6.9849 0.0923
-10 -6 4 18.3460 0.2751
-10 -6 5 5.4147 -0.0310
-10 -6 6 -11.1279 0.1448
-10 -6 7 6.0206 -0.0179
-10 -6 8 5.0119 -0.0086
-10 -6 9 0.6340 0.0665
-10 -6 10 -10.9656 -0.0030
-10 -6 11 10.1762 -0.0048
-10 -6 12 6.8358 -0.0647
-10 -6 13 1.7377 0.0049
-10 -6 14 -1.2930 0.0093
-10 -6 15 3.5541 0.0300
-10 -6 16 -4.6191 -0.0053
-10 -6 17 1.1276 0.0781
-10 -5 1 -5.9058 -0.1202
-10 -5 2 1.8951 0.1912
-10 -5 3 -3.8719 0.1294
-10 -5 4 -4.4584 0.1039
-10 -5 5 -1.2468 -0.0540
-10 -5 6 -4.5088 0.0408
-10 -5 7 14.2168 0.0650
-10 -5 8 -1.8436 0.0687
-10 -5 9 -11.0208 0.0837
-10 -5 10 -6.9059 -0.0612
-10 -5 11 3.2749 0.0681
-10 -5 12 5.6110 -0.0117
-10 -5 13 -8.8810 -0.0212
-10 -5 14 -0.7745 0.0373
-10 -5 15 4.0706 -0.0014
-10 -5 16 1.4327 -0.0970
-10 -5 17 2.8061 -0.0971
-10 -5 18 -0.6549 -0.0082
-10 -4 1 2.1230 0.0420
-10 -4 2 -2.0472 0.1689
-10 -4 3 5.2650 -0.0151
-10 -4 4 -11.4549 0.0501
-10 -4 5 3.8584 0.0090
-10 -4 6 19.9886 -0.1476
-10 -4 7 -4.0109 -0.0720
-10 -4 8 -8.1831 -0.1922
-10 -4 9 -10.2202 -0.0267
-10 -4 10 1.4326 -0.0548
-10 -4 11 -4.2385 -0.0092
-10 -4 12 9.5934 0.0122
-10 -4 13 0.0444 -0.0382
-10 -4 14 8.9385 0.0155
-10 -4 15 -3.6550 0.0054
-10 -4 16 1.9659 0.0907
-10 -4 17 -1.1838 -0.0333
-10 -4 18 -0.5163 0.0203
-10 -3 1 37.1207 0.1949
-10 -3 2 -11.5758 0.1230
-10 -3 3 -13.0896 0.2005
-10 -3 4 3.9210 0.1643
-10 -3 5 11.7957 0.1747
-10 -3 6 11.5544 0.0521
-10 -3 7 -13.2461 0.1084
-10 -3 8 7.9625 0.0006
-10 -3 9 5.3876 0.0128
-10 -3 10 2.9160 0.0335
-10 -3 11 -23.1117 -0.0639
-10 -3 12 1.2781 0.0289
-10 -3 13 9.8472 -0.0482
-10 -3 14 -0.1401 0.0179
-10 -3 15 -3.7563 -0.0793
-10 -3 16 -1.1479 0.0030
-10 -3 17 2.9629 -0.0553
-10 -3 18 1.6428 -0.0128
-10 -3 19 0.8141 -0.1237
-10 -2 1 13.4685 -0.0718
-10 -2 2 14.8612 0.0111
-10 -2 3 1.8963 0.1437
-10 -2 4 3.4633 -0.2593
-10 -2 5 0.8931 -0.0992
-10 -2 6 -3.2724 -0.2377
-10 -2 7 2.0577 -0.1074
-10 -2 8 15.7906 -0.0925
-10 -2 9 -6.6283 -0.0342
-10 -2 10 -12.7288 0.0278
-10 -2 11 -4.3784 -0.0105
-10 -2 12 -21.5307 0.0985
-10 -2 13 7.5127 -0.0041
-10 -2 14 1.7997 0.0798
-10 -2 15 4.3223 0.0090
-10 -2 16 1.4519 0.0179
-10 -2 17 3.2845 0.0483
-10 -2 18 -0.6731 0.0523
-10 -2 19 2.1971 0.0095
-10 -1 1 13.2901 0.3173
-10 -1 2 5.9744 0.1706
-10 -1 3 -4.8862 0.4037
-10 -1 4 -0.7568 -0.0593
-10 -1 5 -26.8002 0.2830
-10 -1 6 2.6914 -0.1044
-10 -1 7 19.7505 0.1025
-10 -1 8 -1.9710 0.0552
-10 -1 9 -6.8130 0.0188
-10 -1 13 -5.5871 -0.0513
-10 -1 14 2.4553 -0.0075
-10 -1 15 6.7364 -0.0138
-10 -1 16 -0.1853 -0.0321
-10 -1 17 0.0669 0.0115
-10 -1 18 0.9780 -0.0584
-10 -1 19 4.5771 0.0678
-10 0 1 -2.1054 0.2062
-10 0 2 17.9954 -0.4939
-10 0 3 -11.1691 0.0206
-10 0 4 -0.5543 -0.2878
-10 0 5 5.4225 -0.0673
-10 0 6 -1.0568 -0.2516
-10 0 7 1.7870 -0.1250
-10 0 8 -6.8488 -0.1035
-10 0 9 1.8344 -0.0125
-10 0 10 9.2518 0.0260
-10 0 13 1.6930 -0.0261
-10 0 14 0.6895 -0.0017
-10 0 15 -4.7399 -0.0243
-10 0 16 6.3444 -0.0142
-10 0 17 -3.9439 -0.0236
-10 0 18 3.1240 -0.0273
-10 0 19 -2.0144 -0.0202
-10 0 20 -0.2269 -0.0005
-10 1 1 8.0959 0.1210
-10 1 2 7.1967 -0.0947
-10 1 3 33.3822 0.1070
-10 1 4 -11.1208 -0.0271
-10 1 5 9.0182 -0.0316
-10 1 6 8.4396 0.0245
-10 1 7 -0.5632 -0.0207
-10 1 8 4.7417 0.0457
-10 1 9 11.2327 -0.0742
-10 1 10 2.9105 0.0318
-10 1 11 -10.9291 -0.0424
-10 1 12 2.6859 0.0080
-10 1 13 3.6943 -0.0350
-10 1 14 6.3647 0.0159
-10 1 15 -2.1452 -0.0038
-10 1 16 -2.2915 0.0710
-10 1 17 -2.6121 0.0304
-10 1 18 -1.0539 0.0347
-10 1 19 -1.2715 -0.0006
-10 1 20 1.6289 0.0713
-10 2 1 18.8876 -0.1971
-10 2 2 -8.8788 0.0916
-10 2 3 11.0201 -0.0608
-10 2 4 7.2140 0.0920
-10 2 5 -7.2412 -0.0749
-10 2 6 -12.7346 0.1204
-10 2 7 12.3984 0.0015
-10 2 8 2.6047 0.1152
-10 2 9 -9.4189 0.0851
-10 2 10 -5.1069 0.1110
-10 2 11 -3.7365 0.1026
-10 2 12 -0.2493 0.0566
-10 2 13 2.4697 0.0412
-10 2 14 -6.0964 0.0129
-10 2 15 4.3902 -0.0152
-10 2 16 -1.2136 -0.0170
-10 2 17 -1.2402 0.0449
-10 2 18 -1.5729 -0.0038
-10 2 19 2.6164 0.0642
-10 2 20 1.0051 0.0250
-10 3 1 -15.2386 0.0186
-10 3 2 10.1682 0.1449
-10 3 3 19.1299 -0.1647
-10 3 4 18.3199 0.0698
-10 3 5 16.7445 -0.1456
-10 3 6 6.1323 -0.0827
-10 3 7 13.8752 -0.0514
-10 3 8 14.0115 -0.0603
-10 3 9 5.0678 -0.0256
-10 3 10 -4.3349 0.0245
-10 3 11 -1.4086 -0.0121
-10 3 12 3.9108 -0.0190
-10 3 13 4.4756 0.0364
-10 3 14 2.3939 -0.0689
-10 3 15 -1.0335 0.0433
-10 3 16 0.9292 -0.0160
-10 3 17 1.5998 0.0471
-10 3 18 -1.3471 -0.0170
-10 3 19 1.7190 0.0223
-10 3 20 -0.7806 -0.0433
-10 4 1 -13.9735 -0.1115
-10 4 2 -3.5652 0.1929
-10 4 3 -14.2465 -0.0158
-10 4 4 -17.7756 0.1414
-10 4 5 6.4230 0.0883
-10 4 6 3.5711 0.1871
-10 4 7 -3.6168 0.0750
-10 4 8 -16.8208 0.1070
-10 4 9 2.5526 0.0491
-10 4 13 7.9774 -0.0261
-10 4 14 -0.3682 -0.0491
-10 4 15 -0.2891 -0.0525
-10 4 16 -4.6885 -0.0267
-10 4 17 -0.7433 -0.0192
-10 4 18 2.9818 -0.0028
-10 4 19 -2.6821 0.0059
-10 4 20 -1.2419 -0.0278
-10 5 1 -8.7112 -0.2414
-10 5 2 4.1643 0.1145
-10 5 13 -0.5720 0.0553
-10 5 14 7.5745 -0.0163
-10 5 15 7.3972 -0.0054
-10 5 16 2.1757 0.0170
-10 5 17 -2.5350 0.0102
-10 5 18 -0.9444 0.0090
-10 5 19 0.0079 0.0602
-10 5 20 2.1414 -0.0446
-10 6 1 10.3075 0.1059
-10 6 2 -5.5937 0.0924
-10 6 9 2.2957 0.0653
-10 6 10 0.6398 -0.0619
-10 6 11 -2.3599 0.0169
-10 6 12 9.4463 -0.0506
-10 6 13 -6.1339 0.0009
-10 6 14 4.0246 -0.1110
-10 6 15 0.4141 -0.0023
-10 6 16 -0.7057 -0.0540
-10 6 17 0.9760 0.0086
-10 6 18 -0.4181 -0.0029
-10 6 19 1.2452 0.0295
-10 6 20 2.3896 -0.0385
-10 7 1 -5.3785 -0.1077
-10 7 2 -6.7096 -0.3184
-10 7 3 -4.4774 -0.1243
-10 7 4 -9.5159 -0.1020
-10 7 5 -6.3298 -0.1043
-10 7 6 5.7345 0.0319
-10 7 7 5.8376 0.0383
-10 7 8 11.4806 -0.0757
-10 7 9 -12.9934 0.0031
-10 7 10 -5.4804 -0.0581
-10 7 11 -11.8452 -0.0448
-10 7 12 -2.9873 0.0416
-10 7 13 -3.1607 -0.0041
-10 7 14 2.7142 -0.0563
-10 7 15 0.3121 -0.0013
-10 7 16 2.2450 -0.0586
-10 7 17 -0.2016 0.0089
-10 7 18 -0.8845 0.0112
-10 7 19 0.1420 -0.0405
-10 7 20 -1.0988 0.0018
-10 8 1 9.2332 0.1097
-10 8 2 11.5244 0.2892
-10 8 3 1.0416 -0.0536
-10 8 4 4.7205 0.0527
-10 8 5 6.6021 0.0927
-10 8 6 17.4043 0.1140
-10 8 7 4.6836 0.0990
-10 8 8 16.7924 0.0944
-10 8 9 14.3559 -0.0924
-10 8 10 0.8622 -0.0552
-10 8 11 10.9061 -0.0365
-10 8 12 5.5940 0.0299
-10 8 13 9.2495 -0.0403
-10 8 14 6.1323 0.0545
-10 8 15 9.8338 -0.0612
-10 8 16 1.4155 0.0397
-10 8 17 2.0733 0.0263
-10 8 18 -1.0921 0.0575
-10 8 19 2.9409 0.0011
-10 8 20 2.6969 0.0984
-10 9 1 8.0987 0.0629
-10 9 2 10.9118 0.0663
-10 9 3 -23.4962 -0.0782
-10 9 4 1.8857 0.0505
-10 9 5 -4.9039 -0.0649
-10 9 6 -13.6270 0.1692
-10 9 7 -6.4366 0.1292
-10 9 8 1.8786 -0.0059
-10 9 9 14.4416 0.0896
-10 9 10 -6.4340 -0.0666
-10 9 11 -4.8939 -0.0495
-10 9 12 -12.6116 0.0671
-10 9 13 -2.6671 -0.0202
-10 9 14 -5.8371 0.0033
-10 9 15 1.2279 -0.0198
-10 9 16 -0.7203 -0.0191
-10 9 17 0.0018 -0.0417
-10 9 18 0.5738 0.0106
-10 9 19 -3.4671 -0.0101
-10 10 1 -6.2905 0.2189
-10 10 2 3.1632 -0.0015
-10 10 3 6.2365 0.0897
-10 10 4 5.4376 -0.3278
-10 10 5 -11.8053 0.0212
-10 10 6 -4.9728 -0.1087
-10 10 7 11.0551 0.0332
-10 10 8 7.1102 -0.0451
-10 10 9 10.0839 -0.0481
-10 10 10 10.8466 -0.1843
-10 10 11 2.9302 -0.0177
-10 10 12 1.7649 -0.0833
-10 10 13 4.8277 0.0450
-10 10 14 0.1592 -0.0520
-10 10 15 -2.0224 0.0114
-10 10 16 3.5371 -0.0489
-10 10 17 -1.3251 -0.0096
-10 10 18 1.7950 -0.0019
-10 10 19 0.8798 0.0633
-10 11 1 -5.3359 0.3014
-10 11 2 -1.2128 -0.2026
-10 11 3 20.6375 0.1376
-10 11 4 -7.5111 -0.2232
-10 11 5 -7.5790 0.1629
-10 11 6 -1.2417 0.0972
-10 11 7 11.8480 0.1801
-10 11 8 4.3582 0.0288
-10 11 9 -3.7991 0.0171
-10 11 10 9.0487 -0.1304
-10 11 11 3.6952 -0.0713
-10 11 12 -5.3975 0.0120
-10 11 13 -3.7013 -0.0171
-10 11 14 0.3949 -0.0034
-10 11 15 -0.2563 0.0011
-10 11 16 3.8844 -0.0378
-10 11 17 -2.1960 -0.0013
-10 11 18 -1.3414 0.0233
-10 12 1 4.5926 0.1181
-10 12 2 -0.6513 -0.1015
-10 12 3 10.7132 -0.1990
-10 12 4 -20.7884 -0.1827
-10 12 5 1.0466 -0.1008
-10 12 6 -3.3413 -0.1020
-10 12 7 -10.9739 0.0148
-10 12 8 -3.9814 0.0264
-10 12 9 5.5173 -0.1195
-10 12 10 1.5727 -0.0547
-10 12 11 1.3715 -0.0781
-10 12 12 4.2324 0.0212
-10 12 13 -0.8387 0.0196
-10 12 14 5.7810 0.1083
-10 12 15 1.1466 -0.0450
-10 12 16 -0.6387 0.0244
-10 12 17 0.4244 -0.0235
-10 13 1 8.5740 0.1325
-10 13 2 -2.8719 -0.0255
-10 13 3 4.0969 0.0274
-10 13 4 8.0240 -0.0559
-10 13 5 3.4124 0.0023
-10 13 6 -6.0738 0.1372
-10 13 7 -7.2020 -0.0186
-10 13 8 4.6064 0.0972
-10 13 9 14.4909 0.0109
-10 13 10 8.6702 -0.1560
-10 13 11 -0.0701 -0.0593
-10 13 12 6.9801 -0.0489
-10 13 13 -5.2648 -0.0682
-10 13 14 -2.0022 0.0494
-10 13 15 1.0094 0.0112
-10 13 16 -0.4905 0.0261
-10 14 1 -3.9501 -0.0718
-10 14 2 2.4329 -0.0046
-10 14 3 -5.9496 -0.0868
-10 14 4 8.5556 -0.1149
-10 14 5 -2.3944 -0.0481
-10 14 6 -12.8190 -0.1115
-10 14 7 -4.3107 0.0435
-10 14 8 2.2932 0.0538
-10 14 9 -6.1409 -0.0284
-10 14 10 -0.7198 0.0662
-10 14 11 1.4018 -0.0044
-10 14 12 2.5612 -0.0501
-10 14 13 1.0446 0.1120
-10 14 14 -1.9592 0.0033
-10 14 15 1.6062 0.0601
-10 15 1 -7.7733 0.1154
-10 15 2 5.5411 0.1239
-10 15 3 1.9116 -0.0116
-10 15 4 0.4832 -0.0735
-10 15 5 6.3029 -0.0612
-10 15 6 3.7211 0.0376
-10 15 7 -3.5099 -0.0008
-10 15 8 -4.0650 0.0443
-10 15 9 -1.3800 -0.0170
-10 15 10 1.0527 -0.0648
-10 15 11 6.9006 -0.0158
-10 15 12 0.2995 0.0079
-10 15 13 5.9429 -0.0047
-10 15 14 2.7324 0.0932
-10 16 1 2.3887 -0.0281
-10 16 2 2.8983 0.0662
-10 16 3 5.3075 -0.1737
-10 16 4 -0.5469 0.0068
-10 16 5 -1.2894 -0.1077
-10 16 6 0.0677 -0.0331
-10 16 7 -4.7864 0.0150
-10 16 8 -6.7198 0.0264
-10 16 9 0.6532 0.0046
-10 16 10 -1.8136 -0.0225
-10 16 11 -1.4254 -0.0087
-10 16 12 -1.2410 0.0321
-10 17 1 -1.9320 -0.0396
-10 17 2 -4.9082 0.0022
-10 17 3 -3.0816 -0.0043
-10 17 4 -2.6564 -0.0046
-10 17 5 0.7669 0.0271
-10 17 6 1.3996 0.0136
-10 17 7 0.2676 -0.0185
-10 17 8 4.9195 0.0717
-10 17 9 0.7484 0.0303
-10 18 1 0.6216 0.0207
-10 18 2 -2.6991 -0.0953
-10 18 3 -1.3320 -0.0165
-10 18 4 1.0910 0.0686
-10 18 5 -1.6773 -0.0296
-9 -18 1 0.8892 0.0818
-9 -17 1 3.2272 0.0165
-9 -17 2 1.1277 0.0854
-9 -17 3 -3.9697 0.1412
-9 -17 4 -0.1228 -0.0919
-9 -16 1 1.3289 0.0385
-9 -16 2 -1.9542 -0.0628
-9 -16 3 -1.8954 0.0707
-9 -16 4 3.9020 -0.0535
-9 -16 5 0.2556 0.0447
-9 -16 6 0.1574 0.0456
-9 -15 1 -6.3911 -0.0406
-9 -15 2 1.4140 -0.1790
-9 -15 3 8.1788 0.0670
-9 -15 4 2.5962 -0.0594
-9 -15 5 0.2297 -0.0311
-9 -15 6 4.2198 -0.1255
-9 -15 7 1.0446 -0.1360
-9 -15 8 -0.5316 0.0357
-9 -14 1 -0.4831 0.0848
-9 -14 2 1.3798 0.0037
-9 -14 3 2.7756 0.1070
-9 -14 4 3.7472 0.0257
-9 -14 5 -3.8534 -0.0024
-9 -14 6 3.8220 0.0299
-9 -14 7 -0.9965 -0.0333
-9 -14 8 0.3645 0.0856
-9 -14 9 -2.5032 -0.0213
-9 -14 10 -1.1212 0.0182
-9 -13 1 -2.0909 -0.1288
-9 -13 2 0.0122 -0.0691
-9 -13 3 -8.6962 -0.1303
-9 -13 4 1.1559 -0.0480
-9 -13 5 8.1373 -0.0614
-9 -13 6 4.5536 -0.0080
-9 -13 7 -1.2594 -0.0874
-9 -13 8 4.3260 -0.0531
-9 -13 9 -1.4824 0.0321
-9 -13 10 -2.7246 0.0606
-9 -13 11 -1.2009 0.1183
-9 -12 1 -1.3436 0.0090
-9 -12 2 -7.6667 0.1694
-9 -12 3 -4.1277 0.0064
-9 -12 4 -4.1618 0.2075
-9 -12 5 2.9239 -0.0411
-9 -12 6 2.3783 0.0665
-9 -12 7 2.6706 0.0309
-9 -12 8 1.8351 0.0142
-9 -12 9 3.4002 0.0388
-9 -12 10 -4.1948 -0.0025
-9 -12 11 1.6959 -0.0051
-9 -12 12 -2.8737 -0.0683
-9 -12 13 1.7264 0.0288
-9 -11 1 -7.5543 -0.2421
-9 -11 2 -2.0446 0.1424
-9 -11 3 -7.6535 -0.2578
-9 -11 4 -7.0722 0.0988
-9 -11 5 2.7557 -0.1454
-9 -11 6 -2.2634 0.0192
-9 -11 7 9.5645 0.0732
-9 -11 8 -2.1468 0.0558
-9 -11 9 3.8911 0.0196
-9 -11 10 0.6856 0.0455
-9 -11 11 -1.2340 0.0631
-9 -11 12 -0.1767 0.0476
-9 -11 13 -0.5500 0.0567
-9 -11 14 2.6618 0.0337
-9 -10 1 1.8324 -0.1173
-9 -10 2 11.1384 0.2960
-9 -10 3 3.5773 -0.0394
-9 -10 4 -1.3843 0.2081
-9 -10 5 0.6240 -0.0014
-9 -10 6 -4.7267 0.0284
-9 -10 7 -0.9291 -0.0532
-9 -10 8 5.5872 -0.0633
-9 -10 9 -1.7477 -0.0081
-9 -10 10 10.7476 -0.0317
-9 -10 11 -5.0282 0.0055
-9 -10 12 1.3646 -0.0120
-9 -10 13 -2.2834 -0.0606
-9 -10 14 -2.0395 -0.0330
-9 -10 15 -1.8576 -0.0644
-9 -9 1 8.9580 0.0558
-9 -9 2 6.7661 0.1438
-9 -9 3 1.7133 0.0390
-9 -9 4 3.4531 0.0999
-9 -9 5 -10.2169 0.0238
-9 -9 6 6.4794 0.1219
-9 -9 7 10.2555 0.0787
-9 -9 8 9.8865 -0.0028
-9 -9 9 -7.1688 0.1275
-9 -9 10 -1.8060 -0.0151
-9 -9 11 6.5879 -0.0079
-9 -9 12 -2.3245 0.0460
-9 -9 13 0.6607 -0.0020
-9 -9 14 2.7684 -0.0429
-9 -9 15 -0.6389 -0.0781
-9 -9 16 -0.7096 0.0092
-9 -8 1 -3.1491 -0.1399
-9 -8 2 -3.1122 -0.0173
-9 -8 3 -2.6994 0.0457
-9 -8 4 1.2436 -0.1001
-9 -8 5 -8.9709 -0.0478
-9 -8 6 -3.8942 -0.0562
-9 -8 7 4.9404 -0.0226
-9 -8 8 -11.5163 -0.0891
-9 -8 9 2.0772 -0.0141
-9 -8 10 -6.1182 -0.0459
-9 -8 11 7.2394 -0.0391
-9 -8 12 -1.7575 0.0156
-9 -8 13 0.3296 -0.0250
-9 -8 14 -0.4941 0.0572
-9 -8 15 2.1360 -0.0131
-9 -8 16 -6.1810 -0.0002
-9 -8 17 1.9766 0.0391
-9 -7 1 2.1248 0.4659
-9 -7 2 -4.1158 0.2784
-9 -7 3 -2.8528 0.3041
-9 -7 4 -1.4874 0.0279
-9 -7 5 18.4080 0.1321
-9 -7 6 -12.0598 -0.0204
-9 -7 7 -3.0494 0.1287
-9 -7 8 1.1255 0.0492
-9 -7 9 29.6586 0.0879
-9 -7 10 3.5498 -0.0473
-9 -7 11 -4.8909 -0.0540
-9 -7 12 0.2824 -0.0428
-9 -7 13 5.4165 -0.0547
-9 -7 14 -2.0942 0.0623
-9 -7 15 -2.5509 0.0164
-9 -7 16 3.2338 -0.0521
-9 -7 17 -1.8593 -0.1043
-9 -7 18 0.4556 0.0025
-9 -6 1 -1.4558 0.2621
-9 -6 2 -4.3948 -0.3728
-9 -6 3 11.6060 0.0177
-9 -6 4 -0.5389 -0.1907
-9 -6 5 11.0517 0.0425
-9 -6 6 -17.2662 -0.1470
-9 -6 7 -11.9700 -0.0445
-9 -6 8 -4.7730 -0.1375
-9 -6 9 5.5780 -0.0648
-9 -6 10 4.6906 -0.0529
-9 -6 11 -7.6449 -0.0298
-9 -6 12 9.5664 0.0613
-9 -6 13 1.9995 -0.0501
-9 -6 14 -2.8837 -0.0266
-9 -6 15 -4.3874 -0.0354
-9 -6 16 2.6177 0.0170
-9 -6 17 -2.0287 -0.0604
-9 -6 18 -2.0561 0.0003
-9 -5 1 -2.0927 0.3174
-9 -5 2 -0.0612 0.1509
-9 -5 3 20.5103 0.4997
-9 -5 4 -0.1833 -0.0113
-9 -5 5 -17.5925 0.1301
-9 -5 6 5.7157 -0.0002
-9 -5 7 11.9118 -0.0174
-9 -5 8 -2.2433 0.0281
-9 -5 9 -15.2828 -0.0928
-9 -5 10 10.7912 -0.0334
-9 -5 11 12.7166 -0.1089
-9 -5 12 0.1395 0.0306
-9 -5 13 -7.0066 -0.0651
-9 -5 14 2.4341 0.0383
-9 -5 15 -1.3814 -0.0176
-9 -5 16 1.0750 0.0652
-9 -5 17 -5.3986 0.0274
-9 -5 18 1.1434 0.0310
-9 -5 19 0.5756 -0.0399
-9 -4 1 1.2120 0.0391
-9 -4 2 -19.9002 0.0251
-9 -4 3 -10.0986 -0.0637
-9 -4 4 10.4846 -0.3004
-9 -4 5 -2.3788 -0.0353
-9 -4 6 28.5374 -0.1379
-9 -4 7 1.4153 0.0374
-9 -4 8 -16.4128 0.1218
-9 -4 9 -7.5479 -0.0645
-9 -4 10 2.6220 0.0841
-9 -4 11 7.2323 0.0158
-9 -4 12 -1.2676 0.0634
-9 -4 13 -3.2628 0.0437
-9 -4 14 7.1918 0.0401
-9 -4 15 4.5871 -0.0563
-9 -4 16 -3.5756 -0.0584
-9 -4 17 -2.1623 0.0162
-9 -4 18 0.2198 0.0231
-9 -4 19 -0.3684 -0.0106
-9 -4 20 -1.1323 -0.0885
-9 -3 1 -35.7283 0.3366
-9 -3 2 6.2216 0.0868
-9 -3 3 -10.2635 0.1877
-9 -3 4 6.4429 -0.0924
-9 -3 5 6.9262 0.0483
-9 -3 6 -10.2829 -0.2541
-9 -3 7 -30.9192 -0.1443
-9 -3 8 -10.5383 -0.0188
-9 -3 9 8.1908 -0.0190
-9 -3 10 -9.5890 -0.0010
-9 -3 11 10.6123 -0.0058
-9 -3 12 -3.6958 -0.1204
-9 -3 14 -7.0065 -0.0164
-9 -3 15 -2.0099 0.0906
-9 -3 16 1.1784 0.0009
-9 -3 17 0.1831 -0.0061
-9 -3 18 1.1897 -0.0083
-9 -3 19 -3.0347 0.0456
-9 -3 20 -2.2311 -0.0150
-9 -2 1 -15.3579 0.2664
-9 -2 2 -9.4928 -0.1284
-9 -2 3 -0.5090 0.0394
-9 -2 4 -14.3781 -0.2219
-9 -2 5 1.9775 -0.1037
-9 -2 6 -14.3508 0.0236
-9 -2 7 3.9380 0.0107
-9 -2 8 12.0194 0.0996
-9 -2 9 14.2367 0.0266
-9 -2 10 -21.5345 0.0199
-9 -2 15 -0.4348 -0.0149
-9 -2 16 6.2323 -0.0753
-9 -2 17 2.7745 -0.0586
-9 -2 18 -2.0422 -0.0582
-9 -2 19 1.7881 0.0072
-9 -2 20 -2.8117 0.0565
-9 -2 21 -2.0061 -0.0801
-9 -1 1 14.8895 -0.1477
-9 -1 2 -7.8380 -0.0957
-9 -1 3 -9.9400 -0.3868
-9 -1 4 -10.1607 -0.2192
-9 -1 5 18.8617 -0.3171
-9 -1 6 -8.3480 0.0011
-9 -1 7 5.7284 -0.1896
-9 -1 8 -8.5491 0.0159
-9 -1 9 -22.1092 -0.1298
-9 -1 14 4.3279 0.0133
-9 -1 15 -5.3042 0.0393
-9 -1 16 0.5136 0.0668
-9 -1 17 -4.3825 0.0788
-9 -1 18 -0.4597 0.0226
-9 -1 19 -2.3535 -0.0277
-9 -1 20 1.0208 0.0662
-9 -1 21 -5.7442 0.0455
-9 0 1 7.5215 0.1290
-9 0 2 -3.4872 0.2819
-9 0 3 5.1536 -0.1156
-9 0 4 -17.8998 0.3823
-9 0 5 1.1377 -0.0642
-9 0 6 14.7757 0.2218
-9 0 7 -10.5033 0.1270
-9 0 8 7.0050 0.1857
-9 0 9 -7.5268 0.1067
-9 0 10 28.9017 0.0753
-9 0 12 -7.5611 -0.0025
-9 0 13 -9.1103 0.0644
-9 0 14 6.6269 -0.0112
-9 0 15 1.0699 0.0393
-9 0 16 -1.4298 0.0074
-9 0 17 3.0484 0.0281
-9 0 18 2.3219 0.0281
-9 0 19 -2.8693 0.0343
-9 0 20 -0.3753 -0.0309
-9 0 21 3.9328 0.0413
-9 1 1 26.2728 -0.4836
-9 1 2 0.0218 -0.0416
-9 1 3 -24.9695 -0.3498
-9 1 4 19.6189 0.0771
-9 1 5 -12.9321 -0.1686
-9 1 6 2.8586 -0.0804
-9 1 7 -8.5353 -0.0740
-9 1 8 -3.5685 -0.0044
-9 1 9 -14.4391 0.0196
-9 1 10 -0.8923 0.0410
-9 1 11 -1.4287 0.0981
-9 1 12 -1.6485 -0.0354
-9 1 13 3.7355 0.0253
-9 1 14 -10.5970 -0.0435
-9 1 15 8.3148 0.0072
-9 1 16 -7.4338 -0.0056
-9 1 17 -0.2690 0.0140
-9 1 18 0.6133 -0.0012
-9 1 19 -0.1138 0.0185
-9 1 20 -0.6976 -0.0414
-9 1 21 0.9109 -0.0106
-9 1 22 0.4256 0.0111
-9 2 1 -3.0895 -0.0949
-9 2 2 26.6409 0.5129
-9 2 3 -16.9694 -0.0232
-9 2 4 15.3177 0.3069
-9 2 5 6.2659 0.0360
-9 2 6 -15.9946 0.0830
-9 2 7 -8.2661 0.0611
-9 2 8 -0.0744 0.0028
-9 2 9 3.6290 0.0242
-9 2 10 -3.5847 0.0203
-9 2 11 18.2312 -0.0538
-9 2 12 8.0910 -0.0387
-9 2 13 1.6860 -0.0568
-9 2 14 -5.0940 -0.0019
-9 2 15 -5.8549 0.0049
-9 2 16 -0.3496 0.0263
-9 2 17 3.0525 -0.0101
-9 2 18 1.2022 -0.0143
-9 2 19 4.1468 -0.0152
-9 2 20 1.4367 -0.0017
-9 2 21 -3.3846 -0.0391
-9 2 22 -0.3301 -0.0759
-9 3 1 8.6302 -0.2174
-9 3 2 -1.9777 0.0954
-9 3 3 -4.9921 -0.2556
-9 3 4 -13.4476 -0.0612
-9 3 5 -19.2807 -0.0345
-9 3 6 2.3572 0.0135
-9 3 7 7.6072 0.0940
-9 3 8 -18.5890 0.0582
-9 3 9 -13.5664 0.0492
-9 3 10 -6.2273 0.0972
-9 3 11 -9.2017 0.0216
-9 3 12 -2.7640 0.0292
-9 3 13 -3.5448 0.0063
-9 3 14 2.9573 -0.0412
-9 3 15 -3.1628 -0.0311
-9 3 16 -0.4886 0.0294
-9 3 17 4.1605 -0.0025
-9 3 18 -1.8647 0.0003
-9 3 19 1.2958 -0.0112
-9 3 20 -1.7574 -0.0242
-9 3 21 -1.7580 0.0427
-9 3 22 1.0354 -0.0188
-9 4 1 12.9524 0.1412
-9 4 2 9.2828 -0.2603
-9 4 3 20.5935 0.2265
-9 4 4 24.1734 -0.1436
-9 4 12 8.1362 -0.0377
-9 4 13 4.8010 -0.0364
-9 4 14 0.3643 -0.0354
-9 4 15 -3.4273 0.0572
-9 4 16 0.8950 0.0170
-9 4 17 1.9900 0.0526
-9 4 18 -1.7410 -0.0051
-9 4 19 3.1883 0.0074
-9 4 20 0.7902 -0.0118
-9 4 21 1.0235 0.0167
-9 4 22 1.3725 -0.0225
-9 5 1 8.6337 0.1981
-9 5 2 -10.3545 -0.3350
-9 5 3 -16.1088 0.1039
-9 5 13 -3.3752 -0.0378
-9 5 14 -9.0559 -0.0607
-9 5 15 -2.8683 -0.0720
-9 5 16 -6.0902 -0.0165
-9 5 17 1.5077 -0.0304
-9 5 18 1.6676 -0.0065
-9 5 19 0.8299 -0.0396
-9 5 20 2.0503 0.0108
-9 5 21 0.8017 -0.0883
-9 5 22 -0.8668 -0.0419
-9 6 1 5.1376 0.0836
-9 6 2 -2.3550 -0.4144
-9 6 3 -17.8919 -0.0969
-9 6 4 24.5491 0.0716
-9 6 5 5.7472 -0.0403
-9 6 6 12.1996 0.0483
-9 6 7 -6.9087 -0.1469
-9 6 8 -9.4829 -0.2022
-9 6 9 -14.8871 -0.1127
-9 6 10 -11.1547 -0.0091
-9 6 11 -14.6307 -0.0626
-9 6 12 -6.7357 0.0854
-9 6 13 12.9305 -0.1111
-9 6 14 4.6530 0.0567
-9 6 15 -0.5315 -0.0273
-9 6 16 -2.7601 0.0884
-9 6 17 -0.4089 0.0019
-9 6 18 1.8543 0.0727
-9 6 19 0.3642 -0.0297
-9 6 20 -3.0059 0.0072
-9 6 21 1.7445 0.0301
-9 6 22 0.4511 0.1058
-9 7 1 -13.3939 -0.0012
-9 7 2 3.5466 0.0913
-9 7 3 25.2842 0.2025
-9 7 4 -3.2879 0.2830
-9 7 5 -1.8660 0.2566
-9 7 6 21.7711 0.2590
-9 7 7 11.2371 0.0886
-9 7 8 -10.8596 0.0240
-9 7 9 6.1567 -0.0360
-9 7 10 -4.7251 0.0360
-9 7 11 19.7984 -0.0330
-9 7 12 2.5738 0.0529
-9 7 13 10.5633 -0.0332
-9 7 14 6.3865 -0.0017
-9 7 15 2.4833 0.0166
-9 7 16 -2.5396 0.0331
-9 7 17 0.9492 0.0054
-9 7 18 -3.2876 0.0409
-9 7 19 3.8864 0.0009
-9 7 20 -1.1050 -0.0222
-9 7 21 0.0184 0.0009
-9 8 1 0.7140 -0.3032
-9 8 2 4.1146 -0.1950
-9 8 3 4.0375 0.0587
-9 8 4 -29.7698 -0.3472
-9 8 5 7.9452 0.0800
-9 8 6 5.1855 -0.1171
-9 8 7 -2.9360 -0.1348
-9 8 8 -24.7891 -0.1891
-9 8 9 -15.6087 -0.0523
-9 8 10 -17.4165 -0.1291
-9 8 11 -6.0965 0.0789
-9 8 12 -9.9364 0.0102
-9 8 13 -7.9779 -0.0172
-9 8 14 -9.2738 -0.0202
-9 8 15 -2.8263 0.0026
-9 8 16 -3.3579 -0.0300
-9 8 17 -4.2012 0.0478
-9 8 18 0.1702 -0.0340
-9 8 19 -0.8479 -0.0191
-9 8 20 -0.5518 -0.0232
-9 8 21 -0.8802 -0.0115
-9 9 1 8.1628 0.3936
-9 9 2 -12.4600 -0.0362
-9 9 3 -4.3493 -0.0008
-9 9 4 -8.6357 -0.0071
-9 9 5 25.1415 0.1236
-9 9 6 -1.2833 0.0276
-9 9 7 -5.5532 0.1486
-9 9 8 21.7250 -0.1467
-9 9 9 1.4607 -0.0677
-9 9 10 5.1495 -0.0688
-9 9 11 -1.0351 -0.0494
-9 9 12 9.8466 -0.0082
-9 9 13 5.1866 0.0204
-9 9 14 10.7422 -0.0398
-9 9 15 0.5736 -0.0142
-9 9 16 2.6469 0.0252
-9 9 17 -0.1966 0.0398
-9 9 18 0.8983 0.0072
-9 9 19 1.9644 0.0260
-9 9 20 -2.7649 0.0049
-9 9 21 1.6780 0.0304
-9 10 1 16.3153 -0.1620
-9 10 2 -16.4014 -0.3082
-9 10 3 -7.8543 -0.2211
-9 10 4 8.1238 -0.0945
-9 10 5 0.4364 -0.0039
-9 10 6 -6.6581 0.1643
-9 10 7 12.8853 -0.1471
-9 10 8 24.4874 -0.0096
-9 10 9 -15.3338 -0.1094
-9 10 10 -14.3128 -0.0578
-9 10 11 -13.3879 0.0823
-9 10 12 -3.7698 0.0614
-9 10 13 -2.8451 0.0207
-9 10 14 -0.4011 0.0521
-9 10 15 -1.9239 -0.0339
-9 10 16 -0.6312 0.0319
-9 10 17 0.9388 0.0135
-9 10 18 -4.8837 0.0193
-9 10 19 1.3933 0.0272
-9 10 20 2.7306 0.0230
-9 11 2 14.2101 -0.1169
-9 11 3 1.9958 -0.2624
-9 11 4 -5.5139 0.0017
-9 11 5 -9.5779 -0.0609
-9 11 6 6.1512 0.0942
-9 11 7 7.5998 -0.0470
-9 11 8 -6.4932 -0.1004
-9 11 9 -8.9116 -0.1738
-9 11 10 -2.3142 -0.0372
-9 11 11 -0.7715 -0.0526
-9 11 12 -6.2234 0.0636
-9 11 13 -0.1299 0.0632
-9 11 14 -0.9937 -0.0059
-9 11 15 2.1932 0.0331
-9 11 16 -0.3104 0.0204
-9 11 17 1.4364 0.0157
-9 11 18 2.0371 0.0454
-9 11 19 0.6092 0.0281
-9 11 20 1.6363 0.0033
-9 12 1 7.1346 -0.3194
-9 12 2 22.3234 0.0279
-9 12 3 -1.1047 -0.1502
-9 12 4 -0.0738 0.0602
-9 12 5 -5.1518 0.1844
-9 12 6 13.5441 0.1532
-9 12 7 6.8117 0.0449
-9 12 8 -8.4978 0.0049
-9 12 9 10.4104 -0.0989
-9 12 10 17.8279 -0.0258
-9 12 11 -5.0530 0.0611
-9 12 12 -2.5778 0.0613
-9 12 13 0.4449 0.0137
-9 12 14 -4.9000 0.0265
-9 12 15 2.3645 -0.0307
-9 12 16 -2.4955 0.0032
-9 12 17 -0.2607 0.0206
-9 12 18 0.6991 -0.0094
-9 12 19 1.6787 0.0438
-9 13 1 -2.5060 -0.0873
-9 13 2 -3.7767 -0.0313
-9 13 3 -16.0743 -0.2306
-9 13 4 -0.0216 0.0421
-9 13 5 -4.4681 -0.1998
-9 13 6 -10.1348 0.0584
-9 13 7 -0.3747 -0.0614
-9 13 8 6.2781 -0.0407
-9 13 9 -0.3443 0.0121
-9 13 10 -1.8450 -0.0401
-9 13 11 -9.7905 0.0138
-9 13 12 -0.0937 0.1276
-9 13 13 0.9495 0.0554
-9 13 14 -6.4149 0.0669
-9 13 15 4.0939 0.0130
-9 13 16 -2.0425 0.0004
-9 13 17 0.6408 0.0112
-9 13 18 -3.8537 -0.0080
-9 14 1 -9.1437 -0.1382
-9 14 2 -6.8371 0.2056
-9 14 3 8.1004 -0.1188
-9 14 4 2.2107 0.0871
-9 14 5 4.6562 0.1053
-9 14 6 5.0081 0.1051
-9 14 7 8.1715 0.0464
-9 14 8 9.1001 0.1304
-9 14 9 2.7131 -0.0711
-9 14 10 -5.4354 -0.0306
-9 14 11 3.6596 0.0517
-9 14 12 4.3310 -0.0675
-9 14 13 1.5511 0.1194
-9 14 14 1.9586 0.0292
-9 14 15 3.1977 0.0112
-9 14 16 -1.1133 -0.0006
-9 14 17 1.8602 -0.0053
-9 15 1 9.1246 -0.0462
-9 15 2 0.6368 -0.1412
-9 15 3 11.7266 -0.1109
-9 15 4 -0.2469 -0.1390
-9 15 5 -11.6009 -0.1171
-9 15 6 -2.0538 -0.0059
-9 15 7 -1.3243 0.0557
-9 15 8 -6.5242 -0.0620
-9 15 9 1.5273 0.0775
-9 15 10 2.2339 -0.0123
-9 15 11 0.2179 -0.0368
-9 15 12 1.3381 0.0418
-9 15 13 -5.7890 0.0622
-9 15 14 1.5244 -0.0426
-9 15 15 -3.8088 0.0710
-9 15 16 -3.2308 -0.0807
-9 16 1 2.7955 0.1664
-9 16 2 -2.6735 -0.0164
-9 16 3 -5.3464 0.0137
-9 16 4 -0.1598 -0.0200
-9 16 5 -6.1287 0.1394
-9 16 6 2.5674 0.0489
-9 16 7 0.0061 0.1627
-9 16 8 6.0678 0.0354
-9 16 9 6.8379 0.0253
-9 16 10 3.3088 0.0220
-9 16 11 1.4030 0.0025
-9 16 12 4.6350 0.0554
-9 16 13 -3.2307 0.0207
-9 16 14 0.5744 0.0415
-9 17 2 5.3550 -0.1532
-9 17 3 3.0712 -0.0086
-9 17 4 2.3418 -0.0307
-9 17 5 3.0210 -0.0592
-9 17 7 -3.7732 -0.0631
-9 17 8 0.0878 -0.0378
-9 17 9 5.6043 0.0287
-9 17 10 -5.0708 -0.0584
-9 17 11 -2.8061 0.0047
-9 17 12 -0.1092 0.0572
-9 18 4 -2.9256 0.1012
-9 18 5 6.8914 0.0330
-9 18 6 -0.0777 -0.0242
-9 18 7 2.2027 0.0456
-9 18 8 0.8239 0.0857
-9 18 9 -2.6454 0.0026
-9 18 10 0.5714 0.0945
-8 -19 1 -1.9777 0.0279
-8 -18 1 -1.6220 0.0318
-8 -18 2 1.3107 0.0497
-8 -18 3 0.6232 0.0510
-8 -18 4 -5.3542 -0.0048
-8 -17 1 5.4792 -0.0542
-8 -17 2 -0.2354 -0.0624
-8 -17 3 -2.7402 -0.0830
-8 -17 4 0.1695 -0.0959
-8 -17 5 -0.1902 -0.1361
-8 -17 6 0.7829 0.0071
-8 -16 1 1.9918 0.0269
-8 -16 2 -6.3848 0.2552
-8 -16 3 -0.4867 -0.0456
-8 -16 4 1.2158 0.0015
-8 -16 5 0.8934 -0.0505
-8 -16 6 -3.5644 0.0344
-8 -16 7 -0.6013 -0.0170
-8 -16 8 2.0338 -0.0240
-8 -15 1 5.9008 -0.0509
-8 -15 2 -1.8317 0.0329
-8 -15 3 11.4048 -0.1642
-8 -15 4 2.9298 0.0442
-8 -15 5 -1.2732 -0.0458
-8 -15 6 -2.9001 0.0240
-8 -15 7 -4.5265 0.0256
-8 -15 8 -1.9447 -0.0029
-8 -15 9 -0.1431 0.1357
-8 -15 10 1.4499 -0.0127
-8 -14 1 0.2609 -0.0542
-8 -14 2 8.7235 0.1030
-8 -14 3 -2.2644 -0.0961
-8 -14 4 -4.9292 0.1167
-8 -14 5 -2.5368 -0.0977
-8 -14 6 0.9482 -0.1325
-8 -14 7 -3.4615 0.0705
-8 -14 8 -1.7309 -0.0190
-8 -14 9 0.6558 0.0479
-8 -14 10 6.7814 -0.0002
-8 -14 11 2.1145 0.0157
-8 -14 12 -3.5009 -0.0189
-8 -13 1 -5.0708 0.1733
-8 -13 2 -1.6361 0.2332
-8 -13 3 6.7517 -0.0802
-8 -13 4 -3.4866 0.0642
-8 -13 5 3.6354 0.0195
-8 -13 6 3.0759 0.0382
-8 -13 7 -0.3950 0.1467
-8 -13 8 -5.4931 0.0720
-8 -13 9 -1.5809 -0.0060
-8 -13 10 -2.2883 0.0285
-8 -13 11 0.6483 -0.0367
-8 -13 12 -0.5354 0.0104
-8 -13 13 -2.5854 -0.0386
-8 -12 1 -2.8972 -0.1568
-8 -12 2 -10.8329 -0.1224
-8 -12 3 7.5529 -0.0917
-8 -12 4 4.4158 0.0193
-8 -12 5 4.6384 0.0031
-8 -12 6 -6.4292 -0.0635
-8 -12 7 2.4525 -0.0380
-8 -12 8 -7.2333 -0.0673
-8 -12 9 -4.2299 0.0164
-8 -12 10 -0.3228 0.0244
-8 -12 11 1.4689 -0.0374
-8 -12 12 7.2577 0.0243
-8 -12 13 -1.8349 -0.0814
-8 -12 14 -2.1783 0.0357
-8 -11 1 -12.2370 0.1411
-8 -11 2 -5.0967 0.1223
-8 -11 3 -3.3801 0.3627
-8 -11 4 1.2957 0.0022
-8 -11 5 12.2864 0.1047
-8 -11 6 3.1646 0.0022
-8 -11 7 -5.2578 0.1508
-8 -11 8 6.8582 0.0286
-8 -11 9 -5.7470 0.0403
-8 -11 10 3.1785 -0.0210
-8 -11 11 -4.9547 -0.0755
-8 -11 12 1.9559 0.0116
-8 -11 13 -0.5615 -0.0833
-8 -11 14 -2.7998 0.0080
-8 -11 15 -0.0243 0.0093
-8 -10 1 0.6841 0.0699
-8 -10 2 9.8939 -0.2838
-8 -10 3 -5.6933 -0.0005
-8 -10 4 7.0640 -0.2236
-8 -10 5 -0.1093 0.0494
-8 -10 6 8.6071 -0.0119
-8 -10 7 -6.9339 0.0643
-8 -10 8 8.4336 -0.0597
-8 -10 9 -1.4814 0.0303
-8 -10 10 -12.3622 0.0440
-8 -10 11 -2.6980 0.0374
-8 -10 12 -1.8569 0.0028
-8 -10 13 3.5114 -0.0660
-8 -10 14 1.2702 -0.0535
-8 -10 15 -0.5581 -0.0430
-8 -10 16 -1.0381 0.0171
-8 -10 17 1.0372 0.0757
-8 -9 1 8.9518 0.6903
-8 -9 2 -0.9575 0.0507
-8 -9 3 -18.5688 0.3670
-8 -9 4 -7.8988 -0.0517
-8 -9 5 -16.4810 0.0208
-8 -9 6 -3.5601 -0.1298
-8 -9 7 12.8841 -0.0653
-8 -9 8 -3.8023 -0.0691
-8 -9 9 3.0255 0.0074
-8 -9 10 -6.3923 -0.0386
-8 -9 11 -2.1800 -0.0701
-8 -9 12 2.2451 -0.0818
-8 -9 13 -9.5168 -0.0461
-8 -9 14 -0.2863 0.0159
-8 -9 15 4.3269 0.0475
-8 -9 16 -3.5542 0.0310
-8 -9 17 2.5569 0.0791
-8 -8 1 2.4347 0.2436
-8 -8 2 2.3441 -0.4286
-8 -8 3 4.7101 0.0862
-8 -8 4 2.6192 -0.3130
-8 -8 5 10.5655 0.0685
-8 -8 6 11.8361 0.1319
-8 -8 7 12.5562 0.0374
-8 -8 8 -13.0865 0.0316
-8 -8 9 -3.9591 -0.0304
-8 -8 10 12.5379 -0.0704
-8 -8 11 -1.2841 0.0123
-8 -8 12 -6.4893 0.0457
-8 -8 13 -1.0984 -0.0039
-8 -8 14 2.6127 -0.0710
-8 -8 15 -0.3697 -0.0500
-8 -8 16 0.5499 -0.0580
-8 -8 17 -2.3568 -0.0295
-8 -8 18 -0.9476 0.0296
-8 -7 1 4.2757 -0.0369
-8 -7 2 4.4767 -0.0433
-8 -7 3 8.5964 0.0243
-8 -7 4 -7.8634 -0.0787
-8 -7 5 -7.2982 -0.0901
-8 -7 6 -1.4152 -0.0486
-8 -7 7 -18.1527 -0.1952
-8 -7 8 1.0964 -0.0773
-8 -7 9 4.3401 -0.1767
-8 -7 10 5.3876 -0.0337
-8 -7 11 2.0446 -0.0553
-8 -7 12 -8.2240 0.0172
-8 -7 13 -2.7390 0.0384
-8 -7 14 2.1841 0.0508
-8 -7 15 -11.6891 0.0159
-8 -7 16 -0.7528 0.0810
-8 -7 17 6.7171 0.0482
-8 -7 18 1.2531 0.0593
-8 -7 19 -2.3510 0.0630
-8 -6 1 0.4506 0.2390
-8 -6 2 1.8905 0.2823
-8 -6 3 3.7851 -0.2749
-8 -6 4 15.2946 0.0917
-8 -6 5 -13.7488 -0.0561
-8 -6 6 2.6430 0.1569
-8 -6 7 3.0567 0.0417
-8 -6 8 43.2186 0.2367
-8 -6 9 0.4819 -0.0369
-8 -6 10 -19.6622 0.0251
-8 -6 11 -5.9201 0.0434
-8 -6 12 -3.2839 -0.0153
-8 -6 13 -5.3275 0.0768
-8 -6 14 -5.7216 -0.0135
-8 -6 15 1.2139 -0.0304
-8 -6 16 3.7741 -0.0603
-8 -6 17 0.2518 -0.0068
-8 -6 18 -1.6238 0.0145
-8 -6 19 -2.9039 0.0281
-8 -6 20 -2.3985 -0.0061
-8 -5 1 24.9774 -0.5203
-8 -5 2 7.5028 -0.1300
-8 -5 3 -5.5771 -0.3081
-8 -5 4 13.7246 -0.0155
-8 -5 5 -13.7564 -0.2453
-8 -5 6 -1.4886 -0.1529
-8 -5 7 -5.6156 -0.3210
-8 -5 8 10.3861 -0.1196
-8 -5 9 -8.2911 0.0005
-8 -5 10 -2.6816 -0.0201
-8 -5 11 0.4479 0.1048
-8 -5 12 7.7254 -0.0563
-8 -5 13 -3.1795 0.0499
-8 -5 14 -4.9337 -0.0743
-8 -5 15 0.0344 0.0924
-8 -5 16 1.3074 -0.0002
-8 -5 17 -1.2149 0.0500
-8 -5 18 -2.1256 -0.0349
-8 -5 19 8.8914 0.0349
-8 -5 20 -0.6135 -0.0498
-8 -4 1 -15.7502 0.0259
-8 -4 2 3.8693 0.5070
-8 -4 3 -5.6493 -0.0609
-8 -4 4 -12.9626 -0.1028
-8 -4 5 8.3342 -0.0973
-8 -4 6 -3.5488 0.0813
-8 -4 7 -8.6427 0.0405
-8 -4 8 -28.6967 0.0782
-8 -4 9 9.1066 0.0064
-8 -4 10 26.8953 -0.0585
-8 -4 11 -1.9218 0.0237
-8 -4 12 -16.5042 -0.0900
-8 -4 13 3.2615 0.0533
-8 -4 14 -5.4664 -0.0365
-8 -4 15 -3.1466 -0.0105
-8 -4 16 -3.8666 -0.0531
-8 -4 17 2.8391 -0.0178
-8 -4 18 2.1616 -0.0688
-8 -4 19 1.9462 0.0169
-8 -4 20 -4.3831 0.0161
-8 -4 21 -2.1514 -0.0048
-8 -3 1 -16.4594 -0.3563
-8 -3 2 -4.7451 -0.3871
-8 -3 3 48.3698 -0.6585
-8 -3 4 -9.3240 -0.2130
-8 -3 5 20.5684 -0.2922
-8 -3 6 -9.1884 0.1036
-8 -3 7 6.1556 -0.0236
-8 -3 8 -11.4636 0.0106
-8 -3 9 22.6292 -0.0216
-8 -3 10 9.2399 -0.0123
-8 -3 11 8.6894 0.0503
-8 -3 12 -1.5098 0.0469
-8 -3 13 4.0254 0.0182
-8 -3 14 6.9920 0.0258
-8 -3 15 -4.9751 -0.0417
-8 -3 16 -5.2289 0.0250
-8 -3 17 -2.9996 0.0217
-8 -3 18 -1.4031 0.0147
-8 -3 19 3.3274 0.0001
-8 -3 20 1.6763 0.0376
-8 -3 21 3.7672 0.0440
-8 -3 22 -1.4907 0.0337
-8 -2 1 8.2884 0.0489
-8 -2 2 -16.8779 0.0856
-8 -2 3 -3.8460 -0.1333
-8 -2 4 -9.2623 0.2057
-8 -2 5 -6.7141 -0.1210
-8 -2 6 -13.7650 0.0343
-8 -2 7 11.3733 0.1156
-8 -2 8 21.0205 0.0872
-8 -2 9 -8.9920 0.0499
-8 -2 10 -0.4054 -0.0520
-8 -2 11 -6.8659 -0.0310
-8 -2 12 5.5226 0.0090
-8 -2 13 -12.6577 0.0610
-8 -2 14 -13.6527 0.0914
-8 -2 15 -2.4700 0.0798
-8 -2 16 -1.6562 0.0322
-8 -2 17 -4.5342 0.0257
-8 -2 18 -0.0980 0.0355
-8 -2 19 -3.8765 0.0318
-8 -2 20 4.6351 -0.0058
-8 -2 21 -3.7885 0.0479
-8 -2 22 -2.1787 -0.0238
-8 -1 1 -66.3442 -0.3849
-8 -1 2 -3.9623 -0.2283
-8 -1 3 -6.7227 -0.3202
-8 -1 4 12.1332 0.0233
-8 -1 5 2.3915 0.1586
-8 -1 6 23.8751 0.1757
-8 -1 7 -2.9529 0.1985
-8 -1 8 24.5721 0.0425
-8 -1 9 -12.1678 0.1033
-8 -1 10 2.2914 0.0372
-8 -1 11 10.7417 0.0633
-8 -1 12 -0.5227 0.0433
-8 -1 13 3.1529 -0.0234
-8 -1 14 -0.8785 -0.0244
-8 -1 15 2.1169 -0.0557
-8 -1 16 3.6148 -0.0366
-8 -1 17 -5.2515 -0.0213
-8 -1 18 -2.2119 -0.0033
-8 -1 19 -7.3833 0.0232
-8 -1 20 -1.5932 -0.0578
-8 -1 21 5.2163 -0.0585
-8 -1 22 2.8834 -0.0076
-8 0 1 -1.9889 -0.1581
-8 0 2 15.5702 0.1141
-8 0 3 -5.3900 -0.1470
-8 0 4 17.0146 0.1088
-8 0 5 -16.1205 -0.0052
-8 0 6 -4.4328 -0.1497
-8 0 7 -1.4909 -0.0283
-8 0 8 -19.6611 -0.0948
-8 0 9 19.0044 -0.0692
-8 0 10 -1.6437 0.0287
-8 0 11 2.9262 -0.1142
-8 0 12 -7.0883 -0.0300
-8 0 13 11.2826 -0.0380
-8 0 14 -11.7644 0.0632
-8 0 15 0.8947 0.0100
-8 0 16 -7.8793 0.0824
-8 0 17 -5.8086 -0.0464
-8 0 18 -0.8450 -0.0127
-8 0 19 3.2182 -0.0257
-8 0 20 0.6834 0.0438
-8 0 21 1.3783 -0.0330
-8 0 22 2.8196 0.0440
-8 0 23 -3.7393 -0.0197
-8 1 1 -18.6497 0.0759
-8 1 2 -5.5770 0.1623
-8 1 3 -20.1803 0.3209
-8 1 4 -21.3355 -0.0226
-8 1 5 22.8565 0.2552
-8 1 6 -25.8493 0.0967
-8 1 7 12.2838 0.2066
-8 1 8 -10.0659 0.1675
-8 1 9 29.4506 0.1163
-8 1 10 -4.5313 0.0299
-8 1 11 -1.2837 -0.0162
-8 1 12 -11.9176 0.0153
-8 1 13 5.5933 -0.0567
-8 1 14 -3.0097 0.0455
-8 1 15 1.7364 -0.0065
-8 1 16 6.6841 0.0004
-8 1 17 -1.9055 -0.0492
-8 1 18 1.5839 0.0084
-8 1 19 -2.8914 -0.0330
-8 1 20 1.5832 0.0063
-8 1 21 -4.1180 -0.0149
-8 1 22 -2.9429 -0.0589
-8 1 23 3.6090 -0.0226
-8 2 1 -4.2450 -0.0418
-8 2 2 -24.4902 -0.4152
-8 2 3 23.2391 0.2509
-8 2 4 -20.2021 -0.3944
-8 2 5 0.6231 0.1192
-8 2 6 -12.6312 -0.3871
-8 2 7 2.9865 0.0523
-8 2 8 -1.3510 -0.1748
-8 2 9 15.5945 0.0502
-8 2 10 3.5588 -0.0190
-8 2 11 -5.6558 -0.0358
-8 2 12 1.4052 -0.0751
-8 2 13 -20.0635 -0.0081
-8 2 14 4.1173 -0.0409
-8 2 15 2.5872 0.0759
-8 2 16 -3.3353 -0.0055
-8 2 17 2.0730 0.0260
-8 2 18 0.3410 -0.0223
-8 2 19 -5.8965 -0.0248
-8 2 20 -0.8143 -0.0361
-8 2 21 2.1350 0.0430
-8 2 22 0.3133 0.0303
-8 2 23 1.1152 0.0381
-8 3 1 13.8390 0.9635
-8 3 2 -7.3548 -0.3123
-8 3 3 6.9523 0.4787
-8 3 4 5.5812 -0.1367
-8 3 5 -7.7110 0.2966
-8 3 6 -6.4608 0.0079
-8 3 7 -4.0870 0.1658
-8 3 8 12.5549 -0.0222
-8 3 9 -2.4737 0.0196
-8 3 10 9.6303 -0.0843
-8 3 11 13.3804 -0.0582
-8 3 12 3.4775 -0.0927
-8 3 13 -10.4069 -0.0290
-8 3 14 5.9482 -0.0166
-8 3 15 1.5399 -0.0147
-8 3 16 2.2449 -0.0074
-8 3 17 2.7589 -0.0416
-8 3 18 0.7234 -0.0185
-8 3 19 -3.0046 -0.0355
-8 3 20 -1.9609 -0.0005
-8 3 21 -3.7922 -0.0488
-8 3 22 3.8268 0.0173
-8 3 23 -1.7337 -0.0975
-8 4 1 -20.1221 -0.0303
-8 4 2 -9.2887 -0.6983
-8 4 3 -10.9250 -0.0724
-8 4 4 -12.8644 0.0499
-8 4 5 -3.0677 -0.1286
-8 4 9 15.6452 -0.0744
-8 4 10 6.0461 0.0483
-8 4 11 13.8091 -0.0774
-8 4 12 8.0799 0.0484
-8 4 13 -6.5476 -0.0777
-8 4 14 -4.3352 0.0089
-8 4 15 -7.0050 -0.0143
-8 4 16 1.5004 0.0516
-8 4 17 -5.5469 -0.0409
-8 4 18 -2.2603 0.0501
-8 4 19 -1.8542 -0.0774
-8 4 20 3.0245 0.0475
-8 4 21 -2.9942 -0.0476
-8 4 22 1.3113 0.0141
-8 4 23 -1.4827 -0.0240
-8 5 1 24.9375 -0.3114
-8 5 2 16.8627 0.4386
-8 5 3 -1.9636 0.1884
-8 5 4 -14.8521 0.3176
-8 5 7 2.4937 -0.2198
-8 5 8 -13.8836 0.0869
-8 5 9 2.0853 -0.1110
-8 5 10 14.2696 0.0203
-8 5 11 2.8147 0.0003
-8 5 12 -16.8418 -0.0074
-8 5 13 -0.4507 -0.0117
-8 5 14 -8.6117 0.0771
-8 5 15 -0.0524 0.0653
-8 5 16 13.1973 0.0603
-8 5 17 1.0673 0.0421
-8 5 18 7.3715 -0.0026
-8 5 19 -0.8113 -0.0269
-8 5 20 -2.5330 0.0313
-8 5 21 -2.1543 0.0451
-8 5 22 -0.5022 -0.0004
-8 5 23 -0.0427 0.1002
-8 6 1 -24.0727 -0.2911
-8 6 2 -40.2164 0.0685
-8 6 3 18.8366 0.0090
-8 6 4 -2.5460 0.3370
-8 6 5 15.8777 0.0315
-8 6 6 -31.2501 -0.0658
-8 6 7 10.1171 -0.0832
-8 6 8 10.9926 -0.1483
-8 6 9 -3.9836 0.0656
-8 6 10 -0.9535 0.0471
-8 6 11 19.0910 0.0679
-8 6 12 6.8979 -0.0294
-8 6 13 2.6322 0.0095
-8 6 14 6.0937 -0.0727
-8 6 17 1.2559 0.0412
-8 6 18 -3.4974 -0.0373
-8 6 19 -1.9432 0.0217
-8 6 20 -2.7455 -0.0283
-8 6 21 0.2450 -0.0088
-8 6 22 -0.7848 -0.0571
-8 6 23 0.7430 0.0162
-8 7 1 9.5522 -0.0435
-8 7 2 -3.5537 0.0890
-8 7 3 23.2478 0.0336
-8 7 4 10.9000 0.0017
-8 7 5 -26.3557 -0.1525
-8 7 6 -20.0111 -0.2266
-8 7 7 -8.8837 -0.2680
-8 7 8 -18.9986 -0.1430
-8 7 9 -21.4515 -0.0707
-8 7 10 2.6572 -0.0275
-8 7 11 -2.1269 0.0721
-8 7 12 16.9763 -0.0992
-8 7 13 -5.7489 0.0185
-8 7 14 -15.9766 0.0251
-8 7 15 -15.6605 0.0434
-8 7 16 -6.8314 0.0372
-8 7 17 -2.6516 0.0050
-8 7 18 1.3647 -0.0290
-8 7 19 -1.6229 -0.0143
-8 7 20 1.2306 0.0148
-8 7 21 2.1224 0.0201
-8 7 22 -5.1024 0.0313
-8 7 23 -0.8115 0.0275
-8 8 1 -7.2626 -0.2948
-8 8 2 8.1137 0.0915
-8 8 3 -26.8344 0.1640
-8 8 4 -12.3447 0.1981
-8 8 5 -4.9294 0.0797
-8 8 6 27.9413 0.1742
-8 8 7 -14.6553 -0.1154
-8 8 8 -1.4618 0.0270
-8 8 9 14.5513 0.0326
-8 8 10 30.9629 0.1068
-8 8 11 3.6923 0.0573
-8 8 12 6.5117 0.0498
-8 8 13 6.8051 -0.0130
-8 8 14 11.6968 0.0000
-8 8 15 0.2760 0.0174
-8 8 16 6.3680 -0.0339
-8 8 17 -1.1864 0.0221
-8 8 18 4.3995 -0.0016
-8 8 19 0.1778 -0.0011
-8 8 20 -3.0579 0.0005
-8 8 21 3.2024 0.0146
-8 8 22 1.2345 -0.0045
-8 8 23 -0.9811 -0.0292
-8 9 1 -24.6069 -0.4848
-8 9 2 -4.0487 -0.1087
-8 9 3 -26.9526 -0.3452
-8 9 4 14.2588 -0.0727
-8 9 5 13.8177 -0.0510
-8 9 6 5.8764 -0.2302
-8 9 7 -19.8141 -0.1240
-8 9 8 -12.2574 -0.1200
-8 9 9 0.7431 -0.1312
-8 9 10 -13.2409 0.1119
-8 9 11 -13.7078 0.0568
-8 9 12 -4.1919 0.0157
-8 9 13 -0.3148 0.0724
-8 9 14 -2.0621 -0.0021
-8 9 15 0.6686 0.0324
-8 9 16 -8.5066 0.0283
-8 9 17 -3.9332 0.0554
-8 9 18 -0.0553 -0.0550
-8 9 19 -6.5570 0.0212
-8 9 20 1.5714 -0.0343
-8 9 21 -5.0370 -0.0203
-8 9 22 1.9328 0.0218
-8 10 1 -26.3396 -0.0556
-8 10 2 0.8454 -0.2828
-8 10 3 1.1881 0.0601
-8 10 4 16.4921 0.2903
-8 10 5 2.0930 0.1736
-8 10 6 -17.3201 0.1840
-8 10 7 1.2701 -0.0396
-8 10 8 1.7418 -0.0763
-8 10 9 -10.5864 0.0213
-8 10 10 -13.3026 0.0470
-8 10 11 13.1236 0.0665
-8 10 12 5.3861 0.0761
-8 10 13 2.1045 -0.0349
-8 10 14 -4.6046 0.0285
-8 10 15 1.5879 -0.0173
-8 10 16 1.0287 0.0128
-8 10 17 -0.2916 0.0112
-8 10 18 3.0583 -0.0111
-8 10 19 -3.4634 -0.0106
-8 10 20 5.5275 0.0091
-8 10 21 0.0718 -0.0425
-8 10 22 -1.7156 -0.0359
-8 11 1 -11.9451 -0.3933
-8 11 2 -3.8641 -0.0180
-8 11 3 -1.5024 -0.1389
-8 11 4 1.2495 0.1729
-8 11 5 -11.3200 -0.0194
-8 11 6 8.7632 -0.0505
-8 11 7 10.9560 -0.0845
-8 11 8 -7.9296 0.0348
-8 11 9 -11.4682 -0.0732
-8 11 10 -1.5453 0.2038
-8 11 11 11.2807 0.0748
-8 11 12 2.9592 0.0772
-8 11 13 2.0002 0.0589
-8 11 14 5.4260 0.0032
-8 11 15 0.0239 -0.0674
-8 11 16 0.8300 0.0618
-8 11 17 1.1536 -0.0380
-8 11 18 -1.0378 0.0369
-8 11 19 0.7510 -0.0192
-8 11 20 -3.1822 0.0050
-8 11 21 -1.5472 -0.0124
-8 12 1 27.4051 -0.2096
-8 12 2 0.3217 0.1538
-8 12 3 -24.4602 0.1031
-8 12 4 -13.4927 0.1537
-8 12 5 -4.7511 0.1486
-8 12 6 -5.4081 0.0739
-8 12 7 -8.6544 -0.0676
-8 12 8 -10.1115 -0.0948
-8 12 9 0.0772 0.0192
-8 12 10 -0.6361 0.0602
-8 12 11 -7.8552 0.0928
-8 12 12 -11.3827 0.1136
-8 12 13 2.9837 0.0294
-8 12 14 0.4211 -0.0259
-8 12 15 -1.8118 0.0363
-8 12 16 1.4104 -0.0263
-8 12 17 -0.5082 0.0295
-8 12 18 -3.6496 -0.0146
-8 12 19 -1.3027 0.0111
-8 12 20 -1.1822 -0.0123
-8 12 21 -2.0025 -0.0410
-8 13 1 12.8081 0.0264
-8 13 2 -7.7651 -0.0991
-8 13 3 -6.2235 0.1240
-8 13 4 -7.8968 0.0342
-8 13 5 9.6740 0.1389
-8 13 6 11.3517 -0.0614
-8 13 7 4.8898 0.1792
-8 13 8 9.0464 -0.1740
-8 13 9 12.3021 0.1000
-8 13 10 -4.8927 0.0073
-8 13 11 -3.4965 0.0137
-8 13 12 -1.8897 0.0166
-8 13 13 3.0286 0.0403
-8 13 14 4.0302 -0.0886
-8 13 15 -0.2410 0.0132
-8 13 16 4.2233 -0.0677
-8 13 17 -2.8041 0.0022
-8 13 18 2.5126 -0.0471
-8 13 19 -1.0026 0.0412
-8 13 20 2.1524 -0.0721
-8 14 1 0.5869 0.1548
-8 14 2 1.1562 -0.2570
-8 14 3 12.1060 0.1277
-8 14 4 8.7427 -0.2098
-8 14 5 -7.1923 0.1248
-8 14 6 -4.7269 0.0377
-8 14 7 -7.2875 0.0306
-8 14 8 -10.3760 0.0013
-8 14 9 -10.8955 0.0088
-8 14 10 -1.7781 -0.0702
-8 14 11 0.6580 0.0917
-8 14 12 -0.5049 0.0213
-8 14 13 -10.0739 -0.0270
-8 14 14 -2.2899 0.0366
-8 14 15 -6.0112 -0.0856
-8 14 16 0.7455 0.0010
-8 14 17 -5.8063 -0.0298
-8 14 18 2.9495 -0.0145
-8 14 19 -0.5647 0.0032
-8 15 1 -2.3443 0.1451
-8 15 2 1.1876 -0.0320
-8 15 3 -2.2892 0.0660
-8 15 4 1.5384 0.1787
-8 15 5 -6.6085 0.0561
-8 15 6 -8.9185 0.0969
-8 15 7 1.2836 0.1052
-8 15 8 7.2046 0.0204
-8 15 9 -1.1604 -0.0227
-8 15 10 6.3924 0.0493
-8 15 11 4.7618 -0.1086
-8 15 12 0.3590 0.0493
-8 15 13 -1.1606 0.0328
-8 15 14 -1.7998 -0.0351
-8 15 15 -0.5712 -0.0640
-8 15 16 1.9107 0.0247
-8 15 17 -0.0772 -0.1242
-8 15 18 0.5916 0.0776
-8 16 1 -2.8036 -0.1040
-8 16 2 -1.8486 -0.0667
-8 16 3 -1.7823 -0.0700
-8 16 4 -4.1992 -0.1279
-8 16 5 7.3841 -0.0044
-8 16 6 3.5678 0.0133
-8 16 7 6.5168 -0.0781
-8 16 8 -4.9230 -0.0148
-8 16 9 -2.0175 -0.0422
-8 16 10 -4.5745 -0.0426
-8 16 11 -3.7227 -0.0175
-8 16 12 -3.5594 -0.0026
-8 16 13 1.0678 -0.0124
-8 16 14 -4.9826 -0.0473
-8 16 15 3.1473 -0.0821
-8 16 16 -0.3377 -0.0884
-8 16 17 1.0654 -0.0363
-8 17 1 -1.8274 0.0853
-8 17 2 -2.2072 0.1060
-8 17 3 0.8944 0.1345
-8 17 4 -3.0407 0.1090
-8 17 5 0.5359 0.0713
-8 17 6 -0.5962 0.1185
-8 17 7 1.5748 0.1143
-8 17 8 -9.1886 0.0107
-8 17 9 -3.3529 0.0568
-8 17 10 -0.7789 -0.0044
-8 17 11 -1.7950 -0.0298
-8 17 12 -0.7238 0.0335
-8 17 13 3.8172 -0.0015
-8 17 14 -1.4584 0.0006
-8 17 15 1.6328 0.0453
-8 18 1 13.1584 -0.1214
-8 18 2 4.9401 0.1341
-8 18 3 -0.5224 -0.1324
-8 18 4 5.4308 -0.1199
-8 18 5 -6.5405 -0.1534
-8 18 6 -0.2424 -0.0850
-8 18 7 -3.4829 -0.0667
-8 18 8 1.3725 0.0379
-8 18 9 1.3998 -0.0574
-8 18 10 -2.6754 -0.0821
-8 18 11 2.6686 -0.0036
-8 18 12 0.3837 -0.0543
-8 18 13 1.5527 -0.0560
-8 19 1 -0.9264 0.2148
-8 19 2 3.1811 0.1735
-8 19 3 0.6929 0.0012
-8 19 4 3.5859 0.0439
-8 19 5 -6.9604 -0.1247
-8 19 6 2.8261 0.1101
-8 19 7 -1.3486 0.0719
-8 19 8 -0.5162 0.0009
-8 19 9 3.3273 0.1670
-8 19 10 -2.8399 -0.1298
-7 -19 1 -0.7618 -0.0603
-7 -19 2 -1.9154 0.0811
-7 -19 3 2.0127 -0.0817
-7 -18 1 -2.4079 -0.0846
-7 -18 2 0.4811 0.0065
-7 -18 3 -2.5909 -0.1271
-7 -18 4 -2.1189 0.0059
-7 -18 5 -1.1897 -0.0819
-7 -18 6 4.8097 -0.0325
-7 -17 1 -2.0203 -0.0839
-7 -17 2 -0.3885 0.0163
-7 -17 3 -5.9342 -0.0665
-7 -17 4 -1.3589 0.0590
-7 -17 5 2.1135 0.0469
-7 -17 6 3.7590 0.0677
-7 -17 7 2.5025 0.1919
-7 -17 8 1.0202 0.0093
-7 -16 1 4.1457 -0.0995
-7 -16 2 0.8276 -0.0811
-7 -16 3 3.4848 -0.1052
-7 -16 4 4.5313 -0.1350
-7 -16 5 -0.9465 0.0048
-7 -16 6 -0.5698 -0.0417
-7 -16 7 -1.9981 0.1169
-7 -16 8 0.1661 -0.0200
-7 -16 9 0.3126 -0.0190
-7 -16 10 -1.2741 0.0657
-7 -15 1 -6.4948 0.3244
-7 -15 2 2.0762 0.0785
-7 -15 3 -8.4237 -0.0053
-7 -15 4 0.4170 -0.0657
-7 -15 5 -11.3957 0.1290
-7 -15 6 -2.2699 -0.0026
-7 -15 7 4.6769 0.0999
-7 -15 8 3.9655 0.0487
-7 -15 9 3.4966 -0.0045
-7 -15 10 -2.6608 0.0126
-7 -15 11 -0.4660 -0.1276
-7 -15 12 -2.5016 0.0024
-7 -14 1 -1.1653 -0.1224
-7 -14 2 5.5363 -0.1931
-7 -14 3 0.7832 0.0285
-7 -14 4 -3.4291 -0.1085
-7 -14 5 0.9504 0.1215
-7 -14 6 -6.4008 0.0099
-7 -14 7 1.7351 0.0740
-7 -14 8 1.4133 0.0593
-7 -14 9 2.6306 0.0056
-7 -14 10 -2.0588 0.0217
-7 -14 11 0.9752 -0.0550
-7 -14 12 -1.7528 0.0182
-7 -14 13 2.1503 -0.0229
-7 -13 1 16.2592 0.2039
-7 -13 2 -4.4102 -0.0176
-7 -13 3 -1.8049 0.1119
-7 -13 4 1.8737 -0.0512
-7 -13 5 1.8541 -0.0411
-7 -13 6 -4.3179 -0.0229
-7 -13 7 0.2533 -0.0133
-7 -13 8 0.1713 -0.0275
-7 -13 9 4.0686 -0.0317
-7 -13 10 2.3975 -0.0374
-7 -13 11 -2.1350 -0.0517
-7 -13 12 -4.2549 -0.0242
-7 -13 13 2.8091 0.0198
-7 -13 14 -0.8968 -0.0187
-7 -12 1 3.2175 0.2689
-7 -12 2 5.7179 -0.2938
-7 -12 3 -2.1034 0.0044
-7 -12 4 2.1955 0.0523
-7 -12 5 -2.4637 0.1125
-7 -12 6 4.4649 0.1133
-7 -12 7 -7.0916 0.0474
-7 -12 8 -6.1561 0.0701
-7 -12 9 -1.8626 0.0408
-7 -12 10 8.0604 0.0408
-7 -12 11 1.9290 0.0118
-7 -12 12 2.2470 -0.0174
-7 -12 13 1.5633 -0.0252
-7 -12 14 0.8088 -0.0705
-7 -12 15 0.2377 0.0532
-7 -12 16 1.5854 0.0388
-7 -11 1 -13.4928 0.0359
-7 -11 2 6.9702 -0.1370
-7 -11 3 11.8681 0.2673
-7 -11 4 7.7178 -0.1033
-7 -11 5 -10.2349 -0.1310
-7 -11 6 7.5406 -0.1230
-7 -11 7 -7.9718 -0.2334
-7 -11 8 -5.8428 -0.0686
-7 -11 9 6.1023 -0.0245
-7 -11 10 3.1741 -0.0969
-7 -11 11 -1.9133 0.0097
-7 -11 12 -2.8728 -0.0711
-7 -11 13 -3.9342 0.0011
-7 -11 14 -0.5802 -0.0149
-7 -11 15 -2.0666 0.0918
-7 -11 16 3.5479 0.0126
-7 -11 17 2.8527 0.0372
-7 -10 1 -10.4938 0.1451
-7 -10 2 -11.7043 0.1446
-7 -10 3 -3.3088 0.0617
-7 -10 4 3.2425 -0.0783
-7 -10 5 -2.5691 0.0111
-7 -10 6 -12.6253 0.2287
-7 -10 7 3.0751 0.0862
-7 -10 8 -2.4055 0.0324
-7 -10 9 2.4997 -0.0108
-7 -10 10 -9.5157 -0.1143
-7 -10 11 0.5423 -0.0018
-7 -10 12 9.3452 -0.0442
-7 -10 13 2.0577 0.0182
-7 -10 14 2.6834 -0.0020
-7 -10 15 2.4746 0.0254
-7 -10 16 -1.1462 -0.0517
-7 -10 17 3.2848 0.0602
-7 -10 18 -2.6311 0.0995
-7 -9 1 18.5370 -0.3167
-7 -9 2 -3.4771 -0.1583
-7 -9 3 3.8692 -0.4089
-7 -9 4 4.4784 0.1479
-7 -9 5 22.3463 -0.1453
-7 -9 6 -2.8742 0.0188
-7 -9 7 11.4160 -0.1913
-7 -9 8 0.3268 -0.0444
-7 -9 9 -14.5173 -0.1172
-7 -9 10 -5.5564 0.0136
-7 -9 11 9.3611 0.0240
-7 -9 12 5.1902 -0.0235
-7 -9 13 6.4783 0.0444
-7 -9 14 -6.8652 0.0341
-7 -9 15 5.3369 0.0500
-7 -9 16 -2.5375 0.0417
-7 -9 17 -3.3010 -0.0016
-7 -9 18 2.2828 0.0203
-7 -9 19 -0.5521 0.0106
-7 -8 1 6.8584 0.0306
-7 -8 2 -18.3166 0.2615
-7 -8 3 -5.3550 -0.2876
-7 -8 4 -23.9028 0.2269
-7 -8 5 0.0578 -0.1894
-7 -8 6 9.9405 0.1293
-7 -8 7 -5.8354 -0.0517
-7 -8 8 -8.4554 0.1187
-7 -8 9 -4.1619 -0.0186
-7 -8 10 -2.5930 0.0229
-7 -8 11 4.6680 0.0259
-7 -8 12 -7.3478 0.0117
-7 -8 13 -2.2189 0.0782
-7 -8 14 10.4656 0.0680
-7 -8 15 1.1644 0.0465
-7 -8 16 0.0375 0.0442
-7 -8 17 -0.2764 0.0240
-7 -8 18 2.6429 -0.0245
-7 -8 19 2.2833 0.0677
-7 -8 20 -2.6323 0.0586
-7 -7 1 -15.8614 -1.1313
-7 -7 2 2.0722 0.0063
-7 -7 3 4.9340 -0.3766
-7 -7 4 6.4977 0.1443
-7 -7 5 -4.3846 0.1179
-7 -7 6 15.7483 0.0663
-7 -7 7 -11.2444 -0.0644
-7 -7 8 1.1547 -0.0781
-7 -7 9 17.4393 -0.0186
-7 -7 10 -0.7726 0.0536
-7 -7 11 -20.8230 0.1628
-7 -7 12 2.4652 0.0066
-7 -7 13 -4.2371 -0.0168
-7 -7 14 7.4086 -0.0874
-7 -7 15 4.4546 -0.0175
-7 -7 16 0.4173 -0.0285
-7 -7 17 0.8361 0.0486
-7 -7 18 0.3082 -0.0507
-7 -7 19 -1.8982 -0.0625
-7 -7 20 -2.6331 -0.0552
-7 -6 1 4.8362 -0.1775
-7 -6 2 23.1608 0.3768
-7 -6 3 -13.8913 -0.1492
-7 -6 4 -4.8582 -0.1400
-7 -6 5 -11.6365 -0.1338
-7 -6 6 -7.4854 -0.1968
-7 -6 7 0.9977 -0.0988
-7 -6 8 8.6192 -0.1198
-7 -6 9 -3.3520 0.0236
-7 -6 10 -10.5752 -0.0456
-7 -6 11 -11.6451 0.0156
-7 -6 12 0.2036 0.0043
-7 -6 13 3.9094 0.0280
-7 -6 14 1.8779 0.0564
-7 -6 15 -0.1706 0.0417
-7 -6 16 13.4710 0.0562
-7 -6 17 2.4463 0.0129
-7 -6 18 -0.6110 -0.0135
-7 -6 19 2.5396 0.0176
-7 -6 20 3.4663 -0.0146
-7 -6 21 2.3729 0.0469
-7 -5 1 5.3689 -0.3854
-7 -5 2 3.2472 -0.4272
-7 -5 3 -6.5251 -0.1861
-7 -5 4 -14.1235 0.0282
-7 -5 5 11.9876 0.1456
-7 -5 6 -7.1046 0.1558
-7 -5 7 19.1605 0.3236
-7 -5 8 -12.4033 0.0884
-7 -5 9 -32.7936 0.0643
-7 -5 10 -7.8424 0.0642
-7 -5 11 21.9284 -0.0176
-7 -5 12 -6.5349 0.0620
-7 -5 13 7.4391 -0.0246
-7 -5 14 2.9553 0.0090
-7 -5 15 6.2712 -0.0715
-7 -5 16 -2.7903 -0.0149
-7 -5 17 3.3923 -0.0038
-7 -5 18 -2.3404 0.0180
-7 -5 19 -4.1162 0.0210
-7 -5 20 2.4381 -0.0023
-7 -5 21 -2.1920 -0.0467
-7 -5 22 -0.2524 -0.0019
-7 -4 1 26.2999 -0.1406
-7 -4 2 2.2734 -0.2517
-7 -4 3 30.5642 0.1033
-7 -4 4 -0.7214 -0.3208
-7 -4 5 0.2394 -0.0518
-7 -4 6 -15.4068 -0.2321
-7 -4 7 10.0502 0.0033
-7 -4 8 8.6370 -0.0398
-7 -4 9 12.0466 0.0528
-7 -4 10 6.4139 0.0158
-7 -4 11 14.4775 -0.0020
-7 -4 12 -10.1529 0.0577
-7 -4 13 -4.2978 -0.0040
-7 -4 14 -8.0612 0.1036
-7 -4 15 5.8713 0.0828
-7 -4 16 -3.7063 0.0569
-7 -4 17 2.5909 0.0251
-7 -4 18 3.2566 0.0206
-7 -4 19 -0.0075 0.0155
-7 -4 20 0.8493 0.0388
-7 -4 21 3.4641 0.0392
-7 -4 22 1.0274 0.0086
-7 -3 1 24.4513 0.5543
-7 -3 2 -5.0678 -0.3920
-7 -3 3 -43.4163 -0.0068
-7 -3 4 4.7515 0.0767
-7 -3 5 -16.6412 0.4996
-7 -3 6 1.7374 0.3261
-7 -3 7 -10.0948 0.3963
-7 -3 8 18.3204 0.0226
-7 -3 9 9.8947 0.0967
-7 -3 10 -6.5178 0.0447
-7 -3 11 -45.1246 -0.0336
-7 -3 12 2.7540 0.1144
-7 -3 13 0.1345 -0.0029
-7 -3 14 -4.2291 -0.0574
-7 -3 15 4.7731 -0.1012
-7 -3 16 7.7135 -0.0233
-7 -3 17 6.5264 -0.0110
-7 -3 18 2.5446 0.0094
-7 -3 19 -2.8649 0.0071
-7 -3 20 -1.5677 -0.0165
-7 -3 21 -4.7640 -0.0357
-7 -3 22 0.2986 -0.0497
-7 -3 23 -0.1188 -0.1021
-7 -2 1 -15.8115 -0.3086
-7 -2 2 37.1367 -0.4358
-7 -2 3 -1.8148 0.0079
-7 -2 4 29.2668 0.0220
-7 -2 5 5.6624 0.1317
-7 -2 6 30.6441 -0.0818
-7 -2 7 -20.5026 -0.0773
-7 -2 8 6.2013 -0.0536
-7 -2 9 -3.7626 -0.1089
-7 -2 10 9.5646 0.0648
-7 -2 11 -5.5510 -0.0409
-7 -2 12 9.6324 0.0591
-7 -2 13 -2.3127 -0.0557
-7 -2 14 9.8109 0.0230
-7 -2 15 -11.1152 -0.0850
-7 -2 16 1.0145 0.0495
-7 -2 17 2.5774 -0.0490
-7 -2 18 6.3880 0.0271
-7 -2 19 -0.2827 -0.0520
-7 -2 20 -1.0312 0.0230
-7 -2 21 -1.6110 -0.0027
-7 -2 22 2.7795 0.0498
-7 -2 23 4.8524 -0.0036
-7 -1 1 51.2483 0.0785
-7 -1 2 7.3274 0.3837
-7 -1 3 28.5729 0.3435
-7 -1 4 9.4800 0.1699
-7 -1 5 -18.4506 0.2115
-7 -1 6 10.6968 0.1040
-7 -1 7 21.4622 0.1380
-7 -1 8 -24.0656 0.1152
-7 -1 9 -12.9141 0.0098
-7 -1 10 -6.5748 -0.0110
-7 -1 11 -1.8619 -0.0507
-7 -1 12 -7.1549 0.0325
-7 -1 13 -22.2285 0.0249
-7 -1 14 7.2710 0.0810
-7 -1 15 6.6288 0.0232
-7 -1 16 -7.9332 -0.0159
-7 -1 17 9.6630 -0.0362
-7 -1 18 -1.5282 0.0336
-7 -1 19 11.9718 -0.0046
-7 -1 20 1.3725 0.0225
-7 -1 21 1.9959 -0.0214
-7 -1 22 1.0784 -0.0211
-7 -1 23 -2.5148 0.0135
-7 -1 24 0.6632 -0.0130
-7 0 1 16.1882 -0.0954
-7 0 2 -1.1247 -0.0907
-7 0 3 3.2937 0.2714
-7 0 4 -8.3242 -0.0620
-7 0 5 16.8165 0.3032
-7 0 6 -22.4396 -0.0960
-7 0 7 19.4880 0.0579
-7 0 8 -9.1977 -0.0675
-7 0 9 -17.7184 0.0645
-7 0 10 -4.3856 -0.0643
-7 0 11 9.7907 0.0801
-7 0 12 -4.3807 -0.1021
-7 0 13 9.2823 0.0318
-7 0 14 -4.1158 -0.0977
-7 0 15 -3.4235 0.0430
-7 0 16 0.3165 -0.0346
-7 0 17 2.4367 0.0063
-7 0 18 -6.3215 -0.0527
-7 0 19 11.4059 0.0055
-7 0 20 4.7452 -0.0655
-7 0 21 0.3810 0.0345
-7 0 22 -6.1392 -0.0515
-7 0 23 -3.3848 0.0139
-7 0 24 -0.2754 -0.0419
-7 1 1 -19.8104 0.7968
-7 1 2 -9.4238 -0.3549
-7 1 3 7.0871 0.3877
-7 1 4 -11.3549 -0.3046
-7 1 5 -3.1670 -0.2169
-7 1 6 21.3274 -0.0210
-7 1 7 5.4212 -0.0863
-7 1 8 31.8758 -0.1236
-7 1 9 22.0891 -0.0079
-7 1 10 -4.7386 -0.2063
-7 1 11 -16.5019 -0.0791
-7 1 12 2.9018 -0.0603
-7 1 13 -5.2349 0.0414
-7 1 14 0.7590 -0.0149
-7 1 15 -10.1020 0.0481
-7 1 16 8.5058 -0.0643
-7 1 17 4.3092 -0.0447
-7 1 18 2.0318 -0.0382
-7 1 19 5.2634 0.0178
-7 1 20 -2.0764 -0.0276
-7 1 21 1.8732 0.0307
-7 1 22 -0.8643 -0.0360
-7 1 23 0.6303 -0.0068
-7 1 24 3.0203 0.0138
-7 2 1 3.7833 -0.0339
-7 2 2 3.0567 0.1293
-7 2 3 -10.6189 0.0293
-7 2 4 37.9048 0.2082
-7 2 5 -15.3055 -0.0247
-7 2 6 32.0332 0.2853
-7 2 7 -5.7304 0.0072
-7 2 8 6.4566 0.2440
-7 2 9 -15.7941 -0.1216
-7 2 10 -12.5248 0.0035
-7 2 11 -33.1758 -0.0897
-7 2 12 9.2515 -0.0032
-7 2 13 9.2659 -0.0081
-7 2 14 15.4059 0.0235
-7 2 15 8.5013 -0.0808
-7 2 16 1.7695 -0.0360
-7 2 17 -7.7220 -0.0468
-7 2 18 0.2284 0.0530
-7 2 19 -0.2683 -0.0307
-7 2 20 0.6631 0.0197
-7 2 21 2.4149 -0.0292
-7 2 22 6.9496 0.0115
-7 2 23 -2.1473 0.0132
-7 2 24 -2.3952 0.0037
-7 3 1 -14.4735 -0.2931
-7 3 2 19.3654 0.3952
-7 3 3 5.2567 -0.4647
-7 3 4 2.5405 0.2678
-7 3 5 -31.9825 -0.5014
-7 3 6 15.5443 -0.0189
-7 3 7 -2.4446 -0.3576
-7 3 8 15.9588 0.0282
-7 3 9 18.8484 -0.0619
-7 3 10 2.3263 -0.0201
-7 3 11 3.3344 -0.0235
-7 3 12 1.2502 0.0029
-7 3 13 -6.5678 0.0136
-7 3 14 1.1784 0.1284
-7 3 15 -0.7191 0.0826
-7 3 16 -10.4561 0.0136
-7 3 17 2.6053 0.0227
-7 3 18 -4.9995 -0.0082
-7 3 19 2.1076 0.0248
-7 3 20 4.8086 0.0466
-7 3 21 4.5666 0.0400
-7 3 22 -2.2190 0.0436
-7 3 23 -0.4829 0.0349
-7 3 24 -0.3913 0.0082
-7 4 1 26.1779 0.0187
-7 4 2 39.2507 0.5872
-7 4 3 16.8983 -0.0330
-7 4 4 -18.2585 0.6273
-7 4 5 -3.6874 0.0431
-7 4 6 19.5544 0.1906
-7 4 7 25.8637 0.0182
-7 4 8 4.7707 0.0510
-7 4 9 8.4805 0.0462
-7 4 10 -7.6727 -0.0103
-7 4 11 -8.8066 0.0567
-7 4 12 -33.9782 -0.0461
-7 4 13 -5.4412 0.0798
-7 4 14 -7.2416 -0.0099
-7 4 15 9.9362 0.0516
-7 4 16 9.2800 -0.0509
-7 4 17 9.0301 0.0131
-7 4 18 2.1952 -0.0552
-7 4 19 3.6644 0.0362
-7 4 20 -4.1605 -0.0479
-7 4 21 5.1399 0.0238
-7 4 22 -1.6681 -0.0289
-7 4 23 3.2604 -0.0009
-7 4 24 1.7308 0.0159
-7 5 1 -31.4338 -0.4632
-7 5 2 -12.4193 0.2040
-7 5 3 -3.1072 -0.0141
-7 5 4 -8.5117 -0.2889
-7 5 5 26.6900 -0.3426
-7 5 6 -8.2847 -0.2916
-7 5 7 -29.8322 -0.3792
-7 5 8 27.3271 -0.0100
-7 5 9 13.2391 0.0139
-7 5 10 -3.6506 -0.0667
-7 5 11 17.3261 0.0376
-7 5 12 -12.6887 -0.0418
-7 5 13 3.9558 -0.0183
-7 5 14 13.5801 0.0289
-7 5 15 2.6857 0.0284
-7 5 16 3.5172 -0.0167
-7 5 17 -10.2147 0.0154
-7 5 18 -4.7799 -0.0482
-7 5 19 1.9887 0.0035
-7 5 20 -6.2456 -0.0082
-7 5 21 -1.4502 0.0470
-7 5 22 1.0559 0.0117
-7 5 23 2.5417 0.0173
-7 5 24 -4.0005 -0.0146
-7 6 1 6.8641 0.0022
-7 6 2 22.7312 0.6947
-7 6 3 4.1362 0.1903
-7 6 4 32.3895 0.1109
-7 6 5 -12.6986 -0.0053
-7 6 6 -11.2551 -0.2296
-7 6 7 -17.8147 0.1029
-7 6 8 32.9138 0.0810
-7 6 9 5.2938 0.0646
-7 6 10 -2.8786 0.0804
-7 6 11 -12.8564 -0.0301
-7 6 12 2.2209 0.0190
-7 6 13 -4.6850 0.0526
-7 6 14 -10.1115 0.0536
-7 6 15 1.0066 0.0422
-7 6 16 -2.0667 0.0210
-7 6 17 -3.1934 -0.0061
-7 6 18 3.0052 -0.0337
-7 6 19 -1.1368 0.0242
-7 6 20 4.6075 0.0180
-7 6 21 0.2964 0.0065
-7 6 22 2.1511 0.0193
-7 6 23 -0.6468 0.0045
-7 6 24 1.1928 0.0431
-7 7 1 -17.1258 -0.0284
-7 7 2 29.1728 -0.1895
-7 7 3 -7.9859 0.2142
-7 7 4 -0.4363 -0.2541
-7 7 5 -17.0989 -0.1006
-7 7 6 7.1516 -0.2944
-7 7 7 29.7850 -0.0469
-7 7 8 7.3680 0.0260
-7 7 9 -8.3734 0.1726
-7 7 10 29.9425 0.0563
-7 7 11 16.8794 0.1274
-7 7 12 -9.0523 -0.0477
-7 7 13 -1.1440 0.0006
-7 7 14 -6.5099 -0.0009
-7 7 18 1.1509 -0.0362
-7 7 19 2.4259 0.0212
-7 7 20 1.8035 -0.0175
-7 7 21 -0.5922 -0.0333
-7 7 22 4.6867 0.0017
-7 7 23 -2.1591 -0.0357
-7 7 24 1.3911 0.0050
-7 8 1 0.6568 0.4469
-7 8 2 -4.4030 -0.4450
-7 8 3 10.6524 0.1716
-7 8 4 -17.0092 -0.0956
-7 8 5 9.0006 -0.0710
-7 8 6 3.4057 -0.2272
-7 8 7 19.8670 -0.0173
-7 8 8 -20.3437 -0.0347
-7 8 9 11.8382 0.0257
-7 8 10 9.1089 0.0750
-7 8 11 -6.2811 -0.0348
-7 8 12 -17.1248 -0.0513
-7 8 13 -14.9012 0.0465
-7 8 14 -14.1233 0.0280
-7 8 15 2.5570 0.0142
-7 8 16 -6.3857 0.0284
-7 8 17 3.4827 -0.0440
-7 8 18 0.1348 0.0251
-7 8 19 1.6949 -0.0347
-7 8 20 1.1390 0.0163
-7 8 21 -4.8702 -0.0105
-7 8 22 0.2645 0.0434
-7 8 23 1.0428 -0.0237
-7 8 24 0.4573 0.0542
-7 9 1 29.5562 0.1167
-7 9 2 -9.7654 0.2405
-7 9 3 20.5286 0.1614
-7 9 4 12.8913 0.1322
-7 9 5 38.9724 0.1784
-7 9 6 -14.4885 -0.0480
-7 9 7 -0.7018 0.0014
-7 9 8 3.0884 0.2619
-7 9 9 15.6817 0.0286
-7 9 10 -1.9710 0.2470
-7 9 11 -6.5751 0.0203
-7 9 12 16.0284 0.0214
-7 9 13 14.6068 -0.0822
-7 9 14 -4.1380 0.0299
-7 9 15 -2.7150 -0.0819
-7 9 16 3.5706 0.0344
-7 9 17 1.0020 -0.0627
-7 9 18 5.8844 0.0463
-7 9 19 0.4124 -0.0266
-7 9 20 2.0580 0.0474
-7 9 21 6.9629 -0.0402
-7 9 22 -3.1460 -0.0018
-7 9 23 -0.5603 -0.0044
-7 9 24 3.5241 0.0061
-7 10 1 -7.6954 -0.2071
-7 10 2 -11.5232 0.0106
-7 10 3 18.5289 -0.0060
-7 10 4 5.0118 0.1398
-7 10 5 -4.9351 -0.1566
-7 10 6 -18.5714 -0.1243
-7 10 7 -5.4715 -0.0237
-7 10 8 6.3410 -0.1169
-7 10 9 8.7708 0.1471
-7 10 10 -1.9394 0.1253
-7 10 11 8.8875 -0.0042
-7 10 12 17.0319 0.0657
-7 10 13 -2.2622 -0.0195
-7 10 14 8.1289 -0.0270
-7 10 15 -2.5940 0.0297
-7 10 16 -5.9164 -0.0086
-7 10 17 0.4538 -0.0044
-7 10 18 -2.3969 0.0120
-7 10 19 1.5626 -0.0259
-7 10 20 -3.5548 -0.0371
-7 10 21 4.2904 0.0373
-7 10 22 0.1993 0.0335
-7 10 23 -2.7884 0.0655
-7 11 1 -3.8966 0.1683
-7 11 2 11.7678 0.2141
-7 11 3 8.2463 0.5992
-7 11 4 -3.5672 0.1559
-7 11 5 -4.0777 0.3282
-7 11 6 -2.2521 -0.1168
-7 11 7 16.0753 0.0977
-7 11 8 -7.5792 -0.0343
-7 11 9 -1.1599 0.1453
-7 11 10 5.5256 -0.0055
-7 11 11 0.9862 0.1449
-7 11 12 -4.6498 -0.1413
-7 11 13 -13.3032 0.0243
-7 11 14 2.2433 -0.0769
-7 11 15 2.1661 -0.0348
-7 11 16 -4.6244 -0.0394
-7 11 17 3.1336 0.0259
-7 11 18 -0.9172 -0.0483
-7 11 19 3.5446 0.0127
-7 11 20 0.2397 -0.0297
-7 11 21 -0.7850 -0.0170
-7 11 22 0.3455 -0.0675
-7 11 23 -0.4757 -0.0573
-7 12 1 -27.3724 0.2717
-7 12 2 -12.1246 -0.3722
-7 12 3 -0.0269 0.1114
-7 12 4 -1.5811 -0.1527
-7 12 5 14.6316 -0.0801
-7 12 6 16.4337 -0.1374
-7 12 7 7.2783 0.0220
-7 12 8 6.5599 -0.1091
-7 12 9 6.3345 0.1012
-7 12 10 9.7437 0.0250
-7 12 11 4.7553 -0.0016
-7 12 12 4.9791 -0.0328
-7 12 13 5.8180 -0.0557
-7 12 14 6.5566 -0.1252
-7 12 15 1.1609 -0.0295
-7 12 16 4.2100 -0.0318
-7 12 17 1.2944 -0.0127
-7 12 18 -2.8536 0.0307
-7 12 19 -0.6062 -0.0432
-7 12 20 2.4721 -0.0257
-7 12 21 2.2420 -0.0126
-7 12 22 0.9053 -0.0418
-7 13 1 -4.1726 0.2005
-7 13 2 -8.4055 0.2421
-7 13 3 -1.5565 0.1798
-7 13 4 15.2777 0.2336
-7 13 5 1.9563 0.0697
-7 13 6 10.3356 0.0342
-7 13 7 -9.4769 0.0110
-7 13 8 -3.8370 0.0254
-7 13 9 -5.8254 -0.0437
-7 13 10 -8.3889 0.1335
-7 13 11 -5.2409 -0.0125
-7 13 12 2.6835 0.0090
-7 13 13 0.7795 -0.0761
-7 13 14 -4.4379 -0.0321
-7 13 15 -5.8786 -0.0494
-7 13 16 -4.0177 0.0236
-7 13 17 -2.0911 -0.0129
-7 13 18 -0.1655 0.0100
-7 13 19 2.6498 -0.0265
-7 13 20 1.7130 0.0093
-7 13 21 1.9131 0.0094
-7 14 1 20.7099 -0.1979
-7 14 2 3.4419 -0.0830
-7 14 3 -11.1398 -0.0480
-7 14 4 -0.8941 -0.0006
-7 14 5 5.2667 -0.1302
-7 14 6 0.4994 0.0973
-7 14 7 -4.2021 -0.1558
-7 14 8 9.6940 -0.0829
-7 14 9 11.0154 -0.0131
-7 14 10 0.3242 -0.0722
-7 14 11 3.9227 -0.0114
-7 14 12 -0.7657 0.0501
-7 14 13 5.6392 -0.0914
-7 14 14 5.0441 -0.0306
-7 14 15 7.4408 -0.0631
-7 14 16 0.7705 -0.0501
-7 14 17 5.9836 -0.0048
-7 14 18 0.7663 0.0064
-7 14 19 1.8263 -0.0103
-7 14 20 -2.0746 0.0374
-7 14 21 -2.2919 -0.0678
-7 15 1 13.4982 -0.0774
-7 15 2 -1.1564 0.1317
-7 15 3 0.8616 -0.0742
-7 15 4 -14.3412 0.1341
-7 15 5 0.1478 0.0933
-7 15 6 3.5217 0.0118
-7 15 7 2.6708 0.0331
-7 15 8 9.4230 -0.0235
-7 15 9 3.9172 -0.1173
-7 15 10 -6.8537 -0.0002
-7 15 11 -1.7160 -0.0073
-7 15 12 -8.7057 -0.0338
-7 15 13 0.3421 0.0441
-7 15 14 2.8484 -0.0227
-7 15 15 3.9251 -0.0361
-7 15 16 -0.2148 0.0383
-7 15 17 1.1515 -0.0089
-7 15 18 -2.6382 -0.0095
-7 15 19 0.2248 0.0382
-7 15 20 0.2798 -0.0085
-7 16 1 -15.0335 0.0953
-7 16 2 1.4742 0.0689
-7 16 3 10.7710 -0.0046
-7 16 4 -2.1082 0.0305
-7 16 5 -6.7839 -0.0692
-7 16 6 -0.4964 0.1433
-7 16 7 2.3181 -0.0631
-7 16 8 2.2798 0.0248
-7 16 9 -9.1568 -0.0507
-7 16 10 6.4048 -0.0686
-7 16 11 4.4646 -0.0127
-7 16 12 -1.0863 0.0473
-7 16 13 -0.5406 -0.0312
-7 16 14 -0.3512 -0.0018
-7 16 15 1.2186 0.0130
-7 16 16 1.8733 -0.0247
-7 16 17 -1.2094 0.0920
-7 16 18 1.7875 0.0626
-7 17 1 -7.5038 -0.1617
-7 17 2 9.3388 -0.0402
-7 17 3 -0.4105 -0.1849
-7 17 4 7.6043 -0.0477
-7 17 5 5.3102 -0.0699
-7 17 6 -4.6840 -0.0030
-7 17 7 -4.0840 -0.0471
-7 17 8 5.1127 -0.0243
-7 17 9 -3.5525 -0.0857
-7 17 10 11.9557 0.0028
-7 17 11 6.6793 -0.0779
-7 17 12 -0.4471 -0.0200
-7 17 13 -0.6809 -0.0015
-7 17 14 0.5019 -0.0954
-7 17 15 -0.0304 -0.0378
-7 17 16 1.5253 -0.0096
-7 17 17 -1.7373 0.0709
-7 18 1 2.1724 0.0151
-7 18 2 0.7090 0.0883
-7 18 3 -8.1453 0.1210
-7 18 4 1.2659 -0.0396
-7 18 5 2.9299 0.1274
-7 18 6 -8.1847 0.0843
-7 18 7 -2.2561 0.0385
-7 18 8 0.8807 -0.0304
-7 18 9 2.0763 0.0143
-7 18 10 3.9890 -0.0278
-7 18 11 -4.0038 0.0386
-7 18 12 0.2053 0.0394
-7 18 13 -1.7897 0.0627
-7 18 14 -0.2640 0.0208
-7 18 15 -2.0729 0.0039
-7 19 1 4.1929 0.0135
-7 19 2 -6.4570 -0.2003
-7 19 3 -3.8938 -0.2140
-7 19 4 -4.4026 -0.1921
-7 19 5 -1.3456 -0.1134
-7 19 6 4.2558 -0.0651
-7 19 7 7.0119 0.1277
-7 19 8 -2.5983 -0.1024
-7 19 9 -3.4356 -0.0598
-7 19 10 -0.9289 -0.0112
-7 19 11 -4.0806 -0.0557
-7 19 12 3.7649 0.0385
-7 19 13 4.2462 0.0093
-7 20 1 8.4385 0.1294
-7 20 2 -0.7707 -0.0013
-7 20 3 1.2390 -0.0106
-7 20 4 -0.3376 -0.0492
-7 20 5 -0.4945 0.1220
-7 20 6 0.2290 0.1885
-7 20 7 -2.0942 -0.0052
-7 20 8 -6.4037 0.1288
-7 20 9 1.3046 -0.1174
-6 -20 1 6.3049 -0.0942
-6 -20 2 0.2935 -0.1376
-6 -19 1 -1.4030 -0.1015
-6 -19 2 -0.4324 -0.0803
-6 -19 3 4.2716 -0.0240
-6 -19 4 -1.7978 -0.0377
-6 -19 5 0.9669 0.1023
-6 -18 1 -0.2488 -0.0237
-6 -18 2 -0.0090 -0.1241
-6 -18 3 5.0438 0.0048
-6 -18 4 -0.2027 -0.0626
-6 -18 5 1.9657 0.1030
-6 -18 6 2.8071 -0.0211
-6 -18 7 -0.4362 0.0893
-6 -17 1 -4.4735 0.0383
-6 -17 2 0.4225 -0.1141
-6 -17 3 0.9394 0.0611
-6 -17 4 3.8709 -0.0422
-6 -17 5 7.4842 0.0411
-6 -17 6 -0.2313 -0.0767
-6 -17 7 -0.3679 0.0270
-6 -17 8 -1.7947 0.0091
-6 -17 9 -2.6208 -0.0254
-6 -16 1 -2.7642 0.0244
-6 -16 2 0.2088 -0.0642
-6 -16 3 -4.4277 0.0901
-6 -16 4 -3.0468 0.1025
-6 -16 5 -0.3884 0.1491
-6 -16 6 -5.7206 0.1476
-6 -16 7 0.2415 0.0746
-6 -16 8 -1.0733 -0.0241
-6 -16 9 1.0467 -0.0919
-6 -16 10 2.3992 -0.0036
-6 -16 11 -1.3600 -0.0297
-6 -15 1 -4.7357 0.0364
-6 -15 2 -1.8978 -0.1651
-6 -15 3 2.3481 -0.0726
-6 -15 4 -9.2332 0.0011
-6 -15 5 7.6507 -0.0623
-6 -15 6 0.7816 0.0510
-6 -15 7 4.1572 -0.0657
-6 -15 8 -0.5182 -0.0581
-6 -15 9 -1.9769 -0.0836
-6 -15 10 0.9429 -0.0448
-6 -15 11 -1.6992 0.0344
-6 -15 12 2.9731 0.0086
-6 -15 13 -2.0574 0.0394
-6 -14 1 -0.9539 0.0873
-6 -14 2 -0.9486 0.0193
-6 -14 3 4.0057 0.0259
-6 -14 4 -2.3448 0.1950
-6 -14 5 2.3102 0.0184
-6 -14 6 6.7981 0.1861
-6 -14 7 2.3639 -0.0694
-6 -14 8 2.1430 0.0389
-6 -14 9 -2.1997 -0.0314
-6 -14 10 -3.3916 -0.0779
-6 -14 11 0.4268 -0.0154
-6 -14 12 1.7902 -0.0455
-6 -14 13 -3.9730 0.0164
-6 -14 14 1.8372 -0.0091
-6 -13 1 -0.6522 -0.4155
-6 -13 2 10.3231 0.0827
-6 -13 3 -11.2843 -0.0459
-6 -13 4 1.1450 0.0536
-6 -13 5 -8.6748 -0.0936
-6 -13 6 -4.5458 0.0471
-6 -13 7 4.5836 -0.1463
-6 -13 8 3.4891 -0.0444
-6 -13 9 -5.6739 0.0258
-6 -13 10 -2.2502 -0.0632
-6 -13 11 -0.6931 0.0337
-6 -13 12 3.7480 -0.0225
-6 -13 13 -1.8460 0.0120
-6 -13 14 5.7165 0.0112
-6 -13 15 -2.5217 0.0349
-6 -13 16 1.0999 0.0649
-6 -12 1 3.5324 0.0683
-6 -12 2 -4.3492 0.1183
-6 -12 3 -2.0072 -0.0945
-6 -12 4 7.6214 0.0424
-6 -12 5 -2.1455 -0.1303
-6 -12 6 -1.9527 0.0463
-6 -12 7 5.5004 -0.0046
-6 -12 8 6.5727 -0.0524
-6 -12 9 0.9501 0.0069
-6 -12 10 8.6185 -0.1244
-6 -12 11 -4.1661 -0.0248
-6 -12 12 -4.4447 -0.0393
-6 -12 13 -2.7059 0.0232
-6 -12 14 -0.7746 0.0333
-6 -12 15 -2.6004 0.0679
-6 -12 16 -1.5481 0.0312
-6 -12 17 -0.8137 -0.0311
-6 -11 1 4.7631 -0.2795
-6 -11 2 -6.2470 -0.1220
-6 -11 3 -0.5210 -0.0534
-6 -11 4 0.6574 0.2472
-6 -11 5 0.9486 -0.0509
-6 -11 6 -9.3260 0.0960
-6 -11 7 -8.3252 0.0245
-6 -11 8 -5.4136 0.0407
-6 -11 9 13.4754 0.0140
-6 -11 10 3.6528 0.0004
-6 -11 11 2.5117 -0.0373
-6 -11 12 -2.6528 0.0264
-6 -11 13 4.6731 0.0210
-6 -11 14 2.7264 0.0563
-6 -11 15 0.6613 0.0190
-6 -11 16 -1.3432 0.0112
-6 -11 17 1.8350 -0.0420
-6 -11 18 -2.8605 -0.0056
-6 -10 1 -1.4727 -0.2494
-6 -10 2 23.0423 0.2797
-6 -10 3 11.5939 -0.2492
-6 -10 4 -6.1048 -0.1655
-6 -10 5 7.2467 -0.2523
-6 -10 6 1.6620 -0.1961
-6 -10 7 0.8223 -0.1239
-6 -10 8 3.6906 0.0195
-6 -10 9 11.6541 -0.0707
-6 -10 10 -5.8049 0.0564
-6 -10 11 1.1172 -0.0154
-6 -10 12 1.6656 0.0748
-6 -10 13 3.0337 0.0397
-6 -10 14 -10.3040 0.1177
-6 -10 15 -0.6586 0.0142
-6 -10 16 1.0759 0.0597
-6 -10 17 -2.2420 0.0011
-6 -10 18 0.5929 -0.0094
-6 -10 19 -0.3001 -0.0430
-6 -9 1 -11.9724 -0.2302
-6 -9 2 0.4315 0.1416
-6 -9 3 8.9116 -0.0307
-6 -9 4 -3.3723 0.1315
-6 -9 5 -8.6335 0.4945
-6 -9 6 3.1256 0.0838
-6 -9 7 -3.7404 0.0815
-6 -9 8 -2.8603 -0.0101
-6 -9 9 -17.5113 0.0062
-6 -9 10 -0.2941 0.0805
-6 -9 11 13.8425 0.0726
-6 -9 12 3.5940 0.0508
-6 -9 13 0.8063 -0.0450
-6 -9 14 -1.3148 -0.0070
-6 -9 15 -8.1528 -0.0777
-6 -9 16 7.4794 -0.0074
-6 -9 17 -6.6375 0.0156
-6 -9 18 -0.4980 -0.0379
-6 -9 19 1.2874 -0.0699
-6 -9 20 -0.3474 -0.0168
-6 -8 1 5.1432 -0.1466
-6 -8 2 -28.0500 -0.3574
-6 -8 3 -1.3191 0.1009
-6 -8 4 22.6179 -0.2073
-6 -8 5 -6.1799 -0.0894
-6 -8 6 5.0947 -0.4717
-6 -8 7 -4.7911 -0.1122
-6 -8 8 -3.1031 -0.1380
-6 -8 9 -4.0072 0.0491
-6 -8 10 23.2645 0.1002
-6 -8 11 2.1149 -0.0095
-6 -8 12 3.6407 0.0101
-6 -8 13 -8.1054 -0.0266
-6 -8 14 0.0266 0.0104
-6 -8 15 -1.6103 0.0012
-6 -8 16 -4.0778 0.0143
-6 -8 17 0.6932 -0.0335
-6 -8 18 4.2983 -0.0056
-6 -8 19 -0.0563 -0.0521
-6 -8 20 0.5063 -0.0026
-6 -8 21 0.3598 -0.0356
-6 -7 1 -21.4586 0.1042
-6 -7 2 -15.0542 -0.1360
-6 -7 3 -10.9296 0.4526
-6 -7 4 11.7719 -0.0746
-6 -7 5 19.5685 0.3622
-6 -7 6 -2.5780 0.0633
-6 -7 7 0.1807 0.2654
-6 -7 8 -6.2114 0.0983
-6 -7 9 -0.2434 0.0313
-6 -7 10 -1.9719 0.0715
-6 -7 11 -14.7192 -0.0265
-6 -7 12 1.0013 0.0459
-6 -7 13 18.3242 -0.0201
-6 -7 14 3.4613 0.0081
-6 -7 15 2.2073 -0.0196
-6 -7 16 -2.0189 -0.0066
-6 -7 17 -7.5646 -0.0449
-6 -7 18 0.1101 0.0165
-6 -7 19 -3.6955 0.0061
-6 -7 20 -2.3130 -0.0257
-6 -7 21 3.6967 0.0148
-6 -6 1 -9.5192 0.0831
-6 -6 2 13.2139 -0.5477
-6 -6 3 -1.4241 0.3665
-6 -6 4 -36.0357 -0.2169
-6 -6 5 10.8590 0.1070
-6 -6 6 -12.2576 -0.2431
-6 -6 7 -0.1482 -0.0164
-6 -6 8 -0.2254 -0.0940
-6 -6 9 3.9045 0.1505
-6 -6 10 -19.6236 0.1168
-6 -6 11 15.9965 0.0221
-6 -6 12 12.3956 0.0101
-6 -6 13 12.2294 -0.0377
-6 -6 14 4.1842 -0.0141
-6 -6 15 2.2498 0.0235
-6 -6 16 -10.0505 -0.0119
-6 -6 17 -2.3422 -0.0175
-6 -6 18 -4.3729 -0.0492
-6 -6 19 0.2543 -0.0069
-6 -6 20 0.1838 0.0057
-6 -6 21 -0.5072 0.0021
-6 -6 22 -0.3952 -0.0098
-6 -5 1 -6.4424 0.6623
-6 -5 2 -10.5636 -0.5240
-6 -5 3 4.5612 0.3579
-6 -5 4 -7.0954 -0.0809
-6 -5 5 8.7578 0.2488
-6 -5 6 10.6801 0.0734
-6 -5 7 10.6852 0.2607
-6 -5 8 4.6453 -0.0002
-6 -5 9 10.5117 -0.0023
-6 -5 10 -4.8007 -0.0231
-6 -5 11 15.3642 -0.0124
-6 -5 12 -0.5251 0.0366
-6 -5 13 -5.3776 0.0483
-6 -5 14 -5.0197 -0.0124
-6 -5 15 9.4569 -0.0093
-6 -5 16 -1.3470 -0.0359
-6 -5 17 -4.4721 -0.0650
-6 -5 18 0.5402 0.0258
-6 -5 19 -7.0102 -0.0242
-6 -5 20 -3.6607 0.0312
-6 -5 21 -0.9213 -0.0440
-6 -5 22 -2.1308 -0.0115
-6 -5 23 3.7206 -0.0304
-6 -4 1 0.0911 -0.1596
-6 -4 2 -13.3319 -0.0390
-6 -4 3 -27.9744 0.2483
-6 -4 4 -8.4662 0.3961
-6 -4 5 -20.3236 0.1957
-6 -4 6 -13.9613 0.3321
-6 -4 7 -7.8620 -0.0086
-6 -4 8 -15.8371 -0.0060
-6 -4 9 -6.0741 -0.0694
-6 -4 10 28.7191 0.0776
-6 -4 11 -10.9338 -0.0121
-6 -4 12 -3.4007 0.0260
-6 -4 13 0.8129 -0.0744
-6 -4 14 5.6610 -0.0573
-6 -4 15 -6.3161 -0.0749
-6 -4 16 12.0641 -0.0004
-6 -4 17 -4.8732 -0.0393
-6 -4 18 3.8656 0.0372
-6 -4 19 -1.6888 -0.0612
-6 -4 20 4.7661 -0.0078
-6 -4 21 1.2929 -0.0482
-6 -4 22 -1.1294 0.0420
-6 -4 23 -1.4647 -0.0505
-6 -3 1 -37.7152 -0.2126
-6 -3 2 5.9864 0.7505
-6 -3 3 -3.3180 -0.3350
-6 -3 4 4.4793 0.3072
-6 -3 5 19.0714 -0.2172
-6 -3 6 22.0599 -0.0117
-6 -3 7 15.6029 -0.1522
-6 -3 8 9.8379 0.0296
-6 -3 9 -16.0223 -0.0844
-6 -3 10 9.1432 0.0239
-6 -3 11 -7.2731 -0.0280
-6 -3 12 0.0433 -0.0057
-6 -3 13 -0.6215 0.0360
-6 -3 14 12.4651 0.0233
-6 -3 15 -7.4004 0.0295
-6 -3 16 7.3371 -0.0091
-6 -3 17 -5.0451 0.0147
-6 -3 18 1.2993 0.0007
-6 -3 19 -6.7844 0.0117
-6 -3 20 1.0744 0.0117
-6 -3 21 -7.5023 0.0237
-6 -3 22 -2.0759 0.0176
-6 -3 23 1.7633 0.0469
-6 -3 24 0.2791 0.0267
-6 -2 1 15.6293 -0.0821
-6 -2 2 -18.7016 0.4672
-6 -2 3 19.3208 0.3782
-6 -2 4 27.5667 0.5564
-6 -2 5 -18.1560 0.3718
-6 -2 6 -20.3088 0.3515
-6 -2 7 -8.8113 -0.0476
-6 -2 8 -22.3496 -0.0401
-6 -2 9 -3.4246 0.0625
-6 -2 10 -34.9293 -0.1146
-6 -2 11 9.0118 0.1199
-6 -2 12 26.3799 -0.0849
-6 -2 13 1.7177 -0.0166
-6 -2 14 -10.7369 -0.1422
-6 -2 15 19.5446 0.0615
-6 -2 16 -13.6101 -0.0325
-6 -2 17 0.9704 0.0733
-6 -2 18 -7.1032 -0.0660
-6 -2 19 -2.0281 0.0435
-6 -2 20 0.1365 -0.0881
-6 -2 21 7.0937 0.0103
-6 -2 22 6.1794 -0.1103
-6 -2 23 3.8224 0.0037
-6 -2 24 -3.0044 -0.0665
-6 -1 1 45.4728 -0.2445
-6 -1 2 3.0417 -0.0197
-6 -1 3 -35.7178 -0.0316
-6 -1 4 -12.8023 -0.3212
-6 -1 5 -0.3067 -0.3807
-6 -1 6 -38.4794 -0.2497
-6 -1 7 -6.4616 -0.2300
-6 -1 8 -3.2605 -0.1900
-6 -1 9 18.6663 -0.0581
-6 -1 10 -10.2587 -0.1712
-6 -1 11 16.6767 -0.0138
-6 -1 12 -8.6405 -0.0630
-6 -1 13 22.9614 0.0535
-6 -1 14 -20.8038 -0.0969
-6 -1 15 13.1481 -0.0155
-6 -1 16 -1.7704 -0.0901
-6 -1 17 9.2079 -0.0071
-6 -1 18 2.4812 -0.0727
-6 -1 19 -6.0288 -0.0019
-6 -1 20 -0.5902 -0.0089
-6 -1 21 -5.0563 0.0471
-6 -1 22 -2.6744 -0.0298
-6 -1 23 -9.8578 0.0083
-6 -1 24 -3.8493 0.0038
-6 -1 25 3.4192 0.0184
-6 0 1 -24.1309 0.2460
-6 0 2 -28.2901 0.4495
-6 0 3 10.8490 -0.0354
-6 0 4 -40.2730 0.2724
-6 0 5 25.9266 -0.0618
-6 0 6 36.3058 0.3383
-6 0 7 -20.8767 0.0443
-6 0 8 -1.0181 0.1359
-6 0 9 9.1269 -0.1332
-6 0 10 6.4645 -0.1154
-6 0 11 14.9053 -0.0579
-6 0 12 -11.7050 0.0568
-6 0 13 2.0350 -0.0223
-6 0 14 33.6365 0.0343
-6 0 15 -13.6949 -0.0935
-6 0 16 7.1323 -0.0196
-6 0 17 3.4869 0.0024
-6 0 18 2.4024 0.0352
-6 0 19 -12.8126 -0.0054
-6 0 20 -1.6330 0.0051
-6 0 21 -8.5218 -0.0238
-6 0 22 1.7897 0.0284
-6 0 23 5.8349 -0.0211
-6 0 24 5.9120 0.0348
-6 0 25 3.3805 -0.0063
-6 1 1 33.5507 -0.1002
-6 1 2 -12.8724 0.0127
-6 1 3 -0.4143 -0.4338
-6 1 4 12.5621 0.2981
-6 1 5 -11.7096 -0.4964
-6 1 6 11.8693 -0.0192
-6 1 7 -13.8327 -0.1878
-6 1 8 -25.7830 -0.0577
-6 1 9 -53.0318 -0.0099
-6 1 10 15.2678 0.0509
-6 1 11 -17.6116 -0.0716
-6 1 12 3.3735 0.0897
-6 1 13 -12.4280 0.0047
-6 1 14 9.6851 0.0675
-6 1 15 -0.5523 0.0192
-6 1 16 4.8010 0.0122
-6 1 17 -4.1027 -0.0186
-6 1 18 6.4273 0.0288
-6 1 19 5.5238 0.0330
-6 1 20 -1.1386 0.0223
-6 1 21 -4.0614 0.0120
-6 1 22 -0.4960 0.0463
-6 1 23 1.3103 0.0244
-6 1 24 -1.3325 0.0459
-6 1 25 -7.1967 0.0314
-6 2 1 -10.6534 -0.0270
-6 2 2 -5.9557 0.3952
-6 2 3 -13.7144 -0.1100
-6 2 4 19.2099 -0.1415
-6 2 5 17.4873 0.0443
-6 2 6 -12.8723 0.1269
-6 2 7 8.5292 -0.0701
-6 2 8 19.6314 0.0107
-6 2 9 -25.2186 -0.0992
-6 2 10 1.3738 -0.0714
-6 2 11 16.1134 0.0456
-6 2 12 18.4345 0.0544
-6 2 13 20.4315 0.0569
-6 2 14 -14.4207 0.0595
-6 2 15 10.1008 0.0093
-6 2 16 -2.9999 0.0006
-6 2 17 -0.4658 0.0423
-6 2 18 -5.8650 0.0077
-6 2 19 2.0265 0.0515
-6 2 20 -7.8342 0.0264
-6 2 21 -3.1932 0.0121
-6 2 22 -3.9118 -0.0107
-6 2 23 -0.8951 0.0231
-6 2 24 2.5878 0.0231
-6 2 25 1.4610 0.0217
-6 3 1 29.4789 -0.2672
-6 3 2 7.2236 0.5296
-6 3 3 25.8427 -0.1614
-6 3 4 -11.6178 -0.1318
-6 3 5 -2.1420 0.0022
-6 3 6 -21.0933 -0.0810
-6 3 7 24.2989 0.0890
-6 3 8 -25.7755 -0.0161
-6 3 9 -9.9334 0.0145
-6 3 10 -25.5829 0.0054
-6 3 11 -10.2740 -0.0022
-6 3 12 4.4955 0.0888
-6 3 13 15.2134 -0.0531
-6 3 14 -25.5473 0.0042
-6 3 15 -1.3928 -0.0519
-6 3 16 -8.7759 -0.0250
-6 3 17 4.9893 0.0171
-6 3 18 7.7062 0.0046
-6 3 19 -1.0330 -0.0357
-6 3 20 7.2177 0.0255
-6 3 21 4.3501 -0.0360
-6 3 22 -1.7076 0.0006
-6 3 23 -6.6390 -0.0268
-6 3 24 2.8469 -0.0501
-6 3 25 3.7543 -0.0257
-6 3 26 -1.2304 -0.0029
-6 4 1 -6.7025 0.1348
-6 4 2 -46.0004 0.2181
-6 4 3 -26.9881 -0.1390
-6 4 4 -64.4636 -0.5188
-6 4 5 16.3782 -0.1720
-6 4 6 13.1419 -0.3633
-6 4 7 9.8990 0.0814
-6 4 8 -23.8374 0.0677
-6 4 9 -6.7154 0.0238
-6 4 10 -2.7751 -0.0690
-6 4 11 -7.6705 -0.0039
-6 4 12 2.0724 -0.0080
-6 4 13 5.3331 0.0569
-6 4 14 30.3425 0.0868
-6 4 15 -0.3754 -0.0376
-6 4 16 14.2396 0.0044
-6 4 17 -3.0018 -0.0197
-6 4 18 -6.3044 0.0255
-6 4 19 -5.7223 0.0336
-6 4 20 -0.9174 0.0359
-6 4 21 -7.5787 0.0537
-6 4 22 -5.3398 0.0485
-6 4 23 -1.2062 0.0434
-6 4 24 -2.5779 -0.0205
-6 4 25 0.1967 0.0653
-6 4 26 1.0509 -0.0405
-6 5 1 27.2469 0.6789
-6 5 2 -4.0817 -0.4188
-6 5 3 -2.7167 0.6877
-6 5 4 6.7328 -0.2989
-6 5 5 6.5091 0.2517
-6 5 6 26.1834 -0.0468
-6 5 7 -20.3422 0.2660
-6 5 8 -10.1844 0.0311
-6 5 9 11.3611 0.2611
-6 5 10 -13.2852 -0.0168
-6 5 11 -32.9747 0.1134
-6 5 12 18.7663 -0.0043
-6 5 13 -3.8539 0.0788
-6 5 14 21.6958 -0.0300
-6 5 15 -0.7008 -0.0108
-6 5 16 -9.4779 -0.0498
-6 5 17 -6.1436 -0.0173
-6 5 18 -8.0714 0.0108
-6 5 19 0.7932 0.0261
-6 5 20 3.1256 -0.0462
-6 5 21 6.1001 -0.0098
-6 5 22 0.7214 -0.0357
-6 5 23 6.9416 0.0034
-6 5 24 -1.7017 -0.0428
-6 5 25 -5.5430 0.0164
-6 5 26 4.4421 -0.0441
-6 6 1 11.9200 0.4559
-6 6 2 27.6292 -0.6414
-6 6 3 -15.5271 -0.1389
-6 6 4 0.7040 -0.8702
-6 6 5 -31.9466 -0.0897
-6 6 6 -31.0449 -0.4486
-6 6 7 18.8543 0.1240
-6 6 8 21.0411 0.0962
-6 6 9 -7.0069 -0.0839
-6 6 10 -12.6813 0.0180
-6 6 11 -1.6408 -0.0294
-6 6 12 -3.4319 -0.0406
-6 6 13 -1.4400 0.0341
-6 6 14 -10.6912 -0.0160
-6 6 15 -2.9908 -0.0395
-6 6 16 -1.8443 0.0310
-6 6 17 8.8910 -0.0716
-6 6 18 8.5062 0.0049
-6 6 19 2.9659 -0.0394
-6 6 20 -5.4584 0.0418
-6 6 21 3.2345 -0.0132
-6 6 22 -1.3118 0.0465
-6 6 23 0.8518 -0.0280
-6 6 24 -3.6326 -0.0446
-6 6 25 3.1678 -0.0125
-6 6 26 -0.6618 0.0379
-6 7 1 -13.6807 0.8246
-6 7 2 -9.4291 0.2647
-6 7 3 1.4777 0.0595
-6 7 4 -11.1520 0.1563
-6 7 5 -11.5813 -0.1147
-6 7 6 -2.0596 0.2604
-6 7 7 27.9020 0.1232
-6 7 8 4.7157 0.2634
-6 7 9 -14.4819 0.1007
-6 7 10 -19.0615 0.0705
-6 7 11 4.7970 -0.1055
-6 7 12 -15.7966 0.1101
-6 7 13 -12.5444 -0.0990
-6 7 14 8.3747 0.0900
-6 7 17 -0.0035 -0.0847
-6 7 18 -2.5799 0.0613
-6 7 19 -4.0567 -0.0595
-6 7 20 -0.9063 0.0394
-6 7 21 -7.3365 -0.0446
-6 7 22 -0.7890 0.0231
-6 7 23 2.7056 -0.0230
-6 7 24 -5.0866 0.0061
-6 7 25 1.4578 -0.0087
-6 8 1 29.1152 -0.3415
-6 8 2 30.1568 0.3637
-6 8 3 4.7436 -0.4078
-6 8 4 14.3366 0.0043
-6 8 5 9.0213 -0.3158
-6 8 6 13.3989 0.0030
-6 8 7 -20.4289 0.0958
-6 8 8 -21.9615 0.2692
-6 8 9 -4.3730 0.0990
-6 8 10 9.9297 0.0998
-6 8 11 -14.9103 -0.0305
-6 8 12 -6.2854 -0.0512
-6 8 13 14.1125 -0.0172
-6 8 14 10.1819 -0.0361
-6 8 15 1.6889 -0.0336
-6 8 16 9.9406 0.0215
-6 8 17 -5.9169 -0.0218
-6 8 18 0.5531 -0.0076
-6 8 19 -1.0913 0.0187
-6 8 20 2.2075 -0.0237
-6 8 21 -2.2012 0.0484
-6 8 22 2.5820 0.0047
-6 8 23 0.9736 0.0365
-6 8 24 1.4278 -0.0295
-6 8 25 0.0587 0.0289
-6 9 1 3.5593 0.0106
-6 9 2 -1.3463 0.4265
-6 9 3 -24.0845 0.2804
-6 9 4 -10.1507 0.0718
-6 9 5 -25.4593 0.0093
-6 9 6 5.5678 -0.0014
-6 9 7 -38.6385 -0.0149
-6 9 8 3.8903 0.0388
-6 9 9 9.2464 0.1006
-6 9 10 -0.2610 -0.1338
-6 9 11 -6.7868 0.0514
-6 9 12 -5.4702 -0.1238
-6 9 13 -2.4120 0.0589
-6 9 14 1.7139 -0.0553
-6 9 15 -1.7361 0.0794
-6 9 16 7.8913 -0.0634
-6 9 17 1.8715 0.0315
-6 9 18 -4.5715 -0.0525
-6 9 19 0.5204 0.0301
-6 9 20 -6.8723 -0.0578
-6 9 21 -2.5708 0.0333
-6 9 22 2.3268 -0.0618
-6 9 23 -3.0714 0.0355
-6 9 24 -1.2931 -0.0472
-6 9 25 1.3332 0.0133
-6 10 1 26.0036 0.4294
-6 10 2 6.4709 0.2143
-6 10 3 10.9565 -0.0756
-6 10 4 21.6035 0.0962
-6 10 5 -17.2072 -0.0835
-6 10 6 12.0735 -0.0446
-6 10 7 3.3662 0.2388
-6 10 8 10.5029 0.0267
-6 10 9 -6.7705 0.0636
-6 10 10 -10.9463 -0.0192
-6 10 11 1.8817 -0.1105
-6 10 12 2.9267 -0.1190
-6 10 13 -13.1757 -0.0475
-6 10 14 -19.2304 -0.1110
-6 10 15 4.2178 -0.0158
-6 10 16 -4.8229 -0.0621
-6 10 17 2.8023 -0.0013
-6 10 18 0.7320 0.0036
-6 10 19 6.7398 -0.0209
-6 10 20 0.0752 -0.0597
-6 10 21 -1.8748 0.0010
-6 10 22 -0.2022 0.0318
-6 10 23 2.8144 -0.0468
-6 10 24 2.1255 -0.0019
-6 11 1 -5.1611 -0.0033
-6 11 2 -11.3505 0.1520
-6 11 3 -4.6442 -0.0168
-6 11 4 -6.7620 -0.0385
-6 11 5 -13.3912 -0.1827
-6 11 6 0.0265 0.0034
-6 11 7 -2.8916 -0.2651
-6 11 8 11.8708 0.0578
-6 11 9 -8.1013 0.0292
-6 11 10 1.7609 -0.0626
-6 11 11 8.2066 -0.0337
-6 11 12 -1.5667 -0.0609
-6 11 13 5.7889 -0.1494
-6 11 14 -1.8690 0.0285
-6 11 15 -0.0620 0.0131
-6 11 17 5.9959 0.0352
-6 11 18 0.5543 -0.0043
-6 11 19 -3.2047 -0.0367
-6 11 20 -0.2417 0.0063
-6 11 21 0.8728 0.0162
-6 11 22 -2.0956 0.0372
-6 11 23 -3.3465 0.0044
-6 11 24 3.3054 0.0803
-6 12 1 -13.0271 0.0542
-6 12 2 5.1922 0.3097
-6 12 3 14.4177 0.0898
-6 12 4 6.7199 0.1879
-6 12 5 4.5327 -0.1375
-6 12 6 7.3922 -0.0239
-6 12 7 -3.4041 0.0219
-6 12 8 -9.9513 0.0775
-6 12 9 -12.2783 0.0003
-6 12 10 -12.5595 0.0445
-6 12 11 -6.5754 -0.1006
-6 12 12 -7.0504 -0.0627
-6 12 13 2.4552 -0.0326
-6 12 14 5.3897 -0.0518
-6 12 15 -9.8465 -0.0094
-6 12 16 -3.9505 0.0069
-6 12 17 -6.4377 0.0146
-6 12 18 1.9148 0.0062
-6 12 19 -4.3280 -0.0028
-6 12 20 -0.3891 -0.0645
-6 12 21 -0.2069 0.0092
-6 12 22 -0.1809 -0.0052
-6 12 23 -3.6316 0.0082
-6 13 1 -13.5375 -0.1068
-6 13 2 26.7552 -0.2056
-6 13 3 14.9466 -0.1238
-6 13 4 -5.4928 -0.1307
-6 13 5 6.8707 -0.1113
-6 13 6 -13.8300 -0.1029
-6 13 7 -0.5148 -0.2273
-6 13 8 -11.9812 -0.0085
-6 13 9 1.5154 -0.1543
-6 13 10 10.8188 0.0110
-6 13 11 3.5594 -0.0113
-6 13 12 2.5641 -0.0952
-6 13 13 -2.7045 -0.1062
-6 13 14 1.5458 -0.0060
-6 13 15 2.1565 0.0070
-6 13 16 8.3561 0.0383
-6 13 17 -2.8702 0.0600
-6 13 18 5.8517 0.0112
-6 13 19 3.9974 -0.0395
-6 13 20 -0.3312 0.0386
-6 13 21 -0.9124 0.0310
-6 13 22 -3.7106 0.0270
-6 13 23 0.6194 0.0163
-6 14 1 -9.8896 0.3575
-6 14 2 -4.1072 0.1600
-6 14 3 -9.3494 0.0863
-6 14 4 -12.4187 0.1646
-6 14 5 1.5363 -0.0429
-6 14 6 -5.1994 0.1218
-6 14 7 -0.0624 -0.0501
-6 14 8 1.2649 0.0273
-6 14 9 1.5162 0.0279
-6 14 10 -5.3430 0.0782
-6 14 11 -12.1508 -0.0636
-6 14 12 -2.9588 0.0118
-6 14 13 -1.3599 -0.0200
-6 14 14 -3.3039 0.0405
-6 14 15 2.7289 0.0433
-6 14 16 -0.2555 0.0417
-6 14 17 0.6858 0.0357
-6 14 18 -1.1488 0.0464
-6 14 19 -1.0958 0.0013
-6 14 20 -2.8165 0.0526
-6 14 21 1.0012 0.0310
-6 14 22 -3.5440 -0.0616
-6 15 1 -0.5003 -0.4852
-6 15 2 -15.8145 -0.0685
-6 15 3 -3.7912 -0.2072
-6 15 4 23.4402 -0.1699
-6 15 5 4.0555 0.0564
-6 15 6 0.7093 -0.1455
-6 15 7 2.1297 -0.1330
-6 15 8 -4.0968 -0.0648
-6 15 9 -3.0769 -0.1310
-6 15 10 -9.8755 -0.0093
-6 15 11 -2.9331 0.1098
-6 15 12 11.6131 -0.0881
-6 15 13 8.2629 -0.0254
-6 15 14 -2.6696 -0.0676
-6 15 15 -2.2228 -0.0159
-6 15 16 -6.1930 -0.0001
-6 15 17 -0.3333 0.0686
-6 15 18 0.0076 -0.0050
-6 15 19 -2.4132 0.0733
-6 15 20 0.2073 -0.0103
-6 15 21 2.4856 -0.0022
-6 16 1 5.2292 0.0472
-6 16 2 -4.0993 -0.1307
-6 16 3 -7.2525 0.1517
-6 16 4 -3.2988 0.0920
-6 16 5 1.6637 0.1060
-6 16 6 1.7901 -0.0550
-6 16 7 1.5553 0.0822
-6 16 8 -1.0490 -0.1682
-6 16 9 0.9320 0.0284
-6 16 10 -1.8228 -0.0355
-6 16 11 3.3701 0.0774
-6 16 12 3.3848 0.0337
-6 16 13 -2.6015 0.0569
-6 16 14 0.8000 -0.0148
-6 16 15 -2.4565 0.0799
-6 16 16 0.3127 -0.0287
-6 16 17 -2.9952 -0.0023
-6 16 18 0.1179 0.0005
-6 16 19 -0.0084 -0.0095
-6 16 20 -1.1302 0.0024
-6 17 1 8.2495 0.0835
-6 17 2 4.7966 -0.3024
-6 17 3 0.1201 -0.0105
-6 17 4 -13.2173 -0.1224
-6 17 5 3.5048 0.1471
-6 17 6 6.2551 -0.0716
-6 17 7 -3.5399 0.0171
-6 17 8 -1.1996 -0.0672
-6 17 9 4.8613 -0.0897
-6 17 10 -2.8014 0.0401
-6 17 11 -4.7344 0.0865
-6 17 12 -6.6289 -0.0014
-6 17 13 -11.4686 0.0393
-6 17 14 6.7496 0.0264
-6 17 15 1.6007 -0.0010
-6 17 16 -0.0190 0.0931
-6 17 17 -0.1013 0.0813
-6 17 18 -1.5722 0.0235
-6 17 19 1.7025 -0.0673
-6 18 1 -6.6004 -0.0999
-6 18 2 2.4092 -0.2656
-6 18 3 8.4293 -0.0024
-6 18 4 -2.7287 -0.0406
-6 18 5 -7.7555 0.0340
-6 18 6 -2.7853 -0.0449
-6 18 7 6.9295 -0.0206
-6 18 8 4.6397 -0.0611
-6 18 9 1.3359 -0.0230
-6 18 10 -1.4084 0.0025
-6 18 11 -3.5265 -0.0539
-6 18 12 -2.5947 0.0301
-6 18 13 0.2363 -0.0136
-6 18 14 6.4495 0.0063
-6 18 15 1.5524 0.0243
-6 18 16 -3.3810 0.0810
-6 18 17 4.0465 0.0270
-6 19 1 -9.8857 -0.0772
-6 19 2 4.4848 0.0756
-6 19 3 -0.4267 -0.0514
-6 19 4 4.1039 0.0770
-6 19 5 -0.1575 0.1170
-6 19 6 -3.9155 0.0090
-6 19 7 5.8617 0.1117
-6 19 8 -2.1871 -0.0059
-6 19 9 -2.6300 -0.0088
-6 19 10 2.1134 0.1134
-6 19 11 6.1235 0.0405
-6 19 12 1.6374 0.0830
-6 19 13 1.1169 0.0368
-6 19 14 -3.4433 -0.0358
-6 19 15 -2.6274 -0.0387
-6 20 1 -3.8341 -0.2100
-6 20 2 1.3085 -0.2633
-6 20 3 -6.9960 -0.1451
-6 20 4 3.2728 -0.0258
-6 20 5 6.4736 0.0027
-6 20 6 -1.8754 0.1423
-6 20 7 -6.4274 -0.0367
-6 20 8 -0.0198 -0.1196
-6 20 9 2.5611 0.0125
-6 20 10 1.5149 -0.0386
-6 20 11 1.8513 0.0479
-6 20 12 -0.9508 0.0004
-6 21 1 5.9567 0.0259
-6 21 2 -1.3736 -0.0121
-6 21 3 -4.4524 0.0519
-6 21 4 5.7084 0.1371
-6 21 5 -2.4269 0.1785
-6 21 6 3.4467 -0.0009
-6 21 7 -1.5762 0.0324
-5 -20 1 -0.7471 0.0254
-5 -20 2 1.9955 -0.0161
-5 -20 3 -4.3010 0.0609
-5 -20 4 -0.6946 0.0436
-5 -19 1 6.5059 -0.0807
-5 -19 2 0.9438 -0.0341
-5 -19 3 1.1096 0.0585
-5 -19 4 -0.0868 0.0525
-5 -19 5 -6.6535 -0.0793
-5 -19 6 4.4504 -0.0839
-5 -18 1 1.6339 0.0223
-5 -18 2 0.7949 0.1210
-5 -18 3 -0.7811 0.0500
-5 -18 4 3.6103 0.2142
-5 -18 5 -2.2122 0.0726
-5 -18 6 -3.1564 0.0905
-5 -18 7 -2.2724 -0.0003
-5 -18 8 -0.2901 0.0071
-5 -18 9 -3.3785 0.0226
-5 -17 1 5.4738 -0.0691
-5 -17 2 3.2213 0.0818
-5 -17 3 3.6872 -0.0337
-5 -17 4 -2.8651 0.1044
-5 -17 5 1.5057 -0.0674
-5 -17 6 -3.6553 0.0696
-5 -17 7 -7.4653 -0.0483
-5 -17 8 2.1790 0.0122
-5 -17 9 1.0963 -0.0532
-5 -17 10 0.0108 -0.0670
-5 -17 11 1.9821 -0.0528
-5 -16 1 -2.5400 -0.1437
-5 -16 2 -2.8678 0.1712
-5 -16 3 2.5642 0.0094
-5 -16 4 0.5857 0.1245
-5 -16 5 0.5013 -0.0527
-5 -16 6 4.2561 0.0424
-5 -16 7 3.0061 -0.1323
-5 -16 8 -3.0414 -0.0364
-5 -16 9 -2.3673 -0.0497
-5 -16 10 -0.3236 -0.0709
-5 -16 11 -1.5311 0.0433
-5 -16 12 3.4878 0.0909
-5 -15 1 2.0987 0.0646
-5 -15 2 -4.4479 0.2267
-5 -15 3 3.0050 0.0307
-5 -15 4 7.0392 0.2208
-5 -15 5 -3.1781 0.0608
-5 -15 6 5.0037 0.0752
-5 -15 7 3.2108 -0.1031
-5 -15 8 -0.7759 -0.0912
-5 -15 9 3.2562 0.0641
-5 -15 10 -0.1889 0.0122
-5 -15 11 -1.3552 0.0167
-5 -15 12 -0.3977 -0.0111
-5 -15 13 -2.1945 -0.0463
-5 -15 14 -3.8569 0.0068
-5 -14 1 -4.8315 -0.0330
-5 -14 2 1.4587 -0.2179
-5 -14 3 -6.2481 -0.0658
-5 -14 4 0.2990 -0.0994
-5 -14 5 -4.0993 -0.1307
-5 -14 6 -3.2014 -0.1140
-5 -14 7 -6.0260 -0.0624
-5 -14 8 -1.5351 -0.1147
-5 -14 9 4.7844 0.0105
-5 -14 10 -4.5456 -0.0286
-5 -14 11 -2.6699 0.0249
-5 -14 12 2.0540 0.0144
-5 -14 13 -1.1291 0.0221
-5 -14 14 4.3403 0.0770
-5 -14 15 4.7615 0.0249
-5 -13 1 14.5714 0.0396
-5 -13 2 2.2785 0.0796
-5 -13 3 1.7868 0.2974
-5 -13 4 -6.7706 0.0615
-5 -13 5 7.1183 0.0976
-5 -13 6 9.0388 -0.0050
-5 -13 7 -4.1503 0.1346
-5 -13 8 6.3524 0.0317
-5 -13 9 -1.2440 -0.0124
-5 -13 10 1.1064 -0.0137
-5 -13 11 6.2777 -0.0124
-5 -13 12 -0.0717 0.0593
-5 -13 13 -2.8265 0.0155
-5 -13 14 -0.6453 0.0313
-5 -13 15 -0.4398 0.0112
-5 -13 16 -2.3155 0.0325
-5 -13 17 0.4446 -0.0135
-5 -12 1 11.0168 -0.0246
-5 -12 2 -13.1198 0.0985
-5 -12 3 -6.1867 -0.0923
-5 -12 4 -5.8536 -0.3129
-5 -12 5 -1.6020 -0.0330
-5 -12 6 8.0422 -0.2537
-5 -12 7 1.0286 -0.0467
-5 -12 8 -6.4640 0.0179
-5 -12 9 -6.7451 -0.0475
-5 -12 10 -3.9285 0.0812
-5 -12 11 7.4114 0.0020
-5 -12 12 -6.3404 0.0623
-5 -12 13 2.5082 0.0398
-5 -12 14 4.2906 0.0522
-5 -12 15 1.1658 -0.0337
-5 -12 16 -0.9949 -0.0358
-5 -12 17 0.6305 -0.0897
-5 -12 18 -1.8354 -0.0166
-5 -11 1 -21.3654 0.2335
-5 -11 2 -0.6789 -0.1056
-5 -11 3 17.2078 0.1813
-5 -11 4 1.5854 -0.0194
-5 -11 5 0.8752 0.2486
-5 -11 6 -1.4790 -0.0129
-5 -11 7 8.7845 0.0746
-5 -11 8 1.4834 -0.0053
-5 -11 9 3.7022 -0.0893
-5 -11 10 -2.0665 0.0414
-5 -11 11 -12.8481 0.0194
-5 -11 12 -4.3305 0.0491
-5 -11 13 -0.5549 0.0459
-5 -11 14 -0.2331 0.0427
-5 -11 15 -2.9496 -0.0570
-5 -11 16 -1.3775 -0.0086
-5 -11 17 2.4257 -0.0639
-5 -11 18 1.8945 0.0429
-5 -11 19 1.8383 0.0568
-5 -10 1 2.2445 -0.0216
-5 -10 2 14.1845 -0.0160
-5 -10 3 11.8132 0.3313
-5 -10 4 -12.3818 -0.1368
-5 -10 5 -11.3323 0.0994
-5 -10 6 -11.1821 -0.1879
-5 -10 7 -1.7453 0.0364
-5 -10 8 21.2230 0.0437
-5 -10 9 3.4185 0.0125
-5 -10 10 -0.6219 0.1012
-5 -10 11 -6.0387 0.0485
-5 -10 12 -2.9775 0.0145
-5 -10 13 -1.3295 -0.0164
-5 -10 14 -1.9224 -0.0441
-5 -10 15 -6.2781 -0.0519
-5 -10 16 7.8760 -0.0665
-5 -10 17 -1.1803 -0.0632
-5 -10 18 -1.8935 -0.0468
-5 -10 19 -2.5183 -0.0774
-5 -10 20 -0.6232 0.0488
-5 -9 1 48.7111 0.3945
-5 -9 2 12.6279 0.0135
-5 -9 3 -20.0966 -0.0467
-5 -9 4 -0.0346 -0.3197
-5 -9 5 6.4562 -0.0313
-5 -9 6 6.5204 -0.0509
-5 -9 7 -8.4920 -0.0153
-5 -9 8 6.8340 0.0671
-5 -9 9 -4.1621 0.0437
-5 -9 10 -3.9073 -0.0157
-5 -9 11 10.2076 0.0043
-5 -9 12 -3.2468 -0.0384
-5 -9 13 -14.3497 0.0554
-5 -9 14 1.6127 -0.0240
-5 -9 15 2.3289 0.0423
-5 -9 16 3.7222 0.0031
-5 -9 17 4.0308 0.0004
-5 -9 18 0.0944 -0.0002
-5 -9 19 2.9989 -0.0330
-5 -9 20 0.3051 0.0407
-5 -9 21 1.6091 0.1489
-5 -8 1 -0.3684 0.3231
-5 -8 2 21.6711 -0.0002
-5 -8 3 -5.3098 0.4340
-5 -8 4 15.0102 0.3400
-5 -8 5 4.6462 0.1279
-5 -8 6 -9.9431 0.0289
-5 -8 7 -5.5082 0.0751
-5 -8 8 -11.8417 0.0944
-5 -8 9 2.8251 0.1855
-5 -8 10 21.9245 0.0223
-5 -8 11 4.7144 0.0395
-5 -8 12 -7.7622 -0.0863
-5 -8 13 0.5886 0.0172
-5 -8 14 -10.9746 -0.0856
-5 -8 15 1.0340 0.0147
-5 -8 16 -3.1464 -0.0354
-5 -8 17 -5.5408 -0.0215
-5 -8 18 0.2658 -0.0711
-5 -8 19 -1.4792 -0.0115
-5 -8 20 -3.1244 -0.0720
-5 -8 21 -0.8354 -0.0056
-5 -8 22 -0.1538 0.0153
-5 -7 1 -61.9830 0.2041
-5 -7 2 1.6053 -0.3817
-5 -7 3 24.8417 -0.0875
-5 -7 4 -7.1567 -0.2643
-5 -7 5 -11.8850 -0.4341
-5 -7 6 -10.2133 -0.0676
-5 -7 7 7.3182 -0.0241
-5 -7 8 2.0107 0.0267
-5 -7 9 -3.6573 0.0460
-5 -7 10 7.1962 -0.0950
-5 -7 11 -11.7364 -0.0740
-5 -7 12 -3.0590 -0.0787
-5 -7 13 9.1469 0.0313
-5 -7 14 -3.9389 -0.0357
-5 -7 15 -2.0663 0.0153
-5 -7 16 1.0115 -0.0411
-5 -7 17 7.8685 -0.0344
-5 -7 18 -0.6165 0.0119
-5 -7 19 6.9854 0.0430
-5 -7 20 1.8880 0.0368
-5 -7 21 -1.7988 0.0161
-5 -7 22 -1.3878 0.0860
-5 -6 1 -12.1273 0.1951
-5 -6 2 -1.8426 0.4677
-5 -6 4 31.3874 0.8794
-5 -6 5 9.0769 0.0954
-5 -6 6 10.3034 0.4051
-5 -6 7 1.5222 0.0574
-5 -6 8 -1.2555 0.0522
-5 -6 9 5.3298 -0.0420
-5 -6 10 -0.1291 0.0615
-5 -6 11 3.3838 -0.0673
-5 -6 12 23.6505 -0.0169
-5 -6 13 -2.0953 -0.0642
-5 -6 14 -15.7573 -0.0243
-5 -6 15 -7.5194 -0.0524
-5 -6 16 -15.6701 0.0182
-5 -6 17 -2.2518 0.0004
-5 -6 18 -0.5601 0.0213
-5 -6 19 1.2805 -0.0127
-5 -6 20 1.0415 0.0254
-5 -6 21 -0.0801 -0.0316
-5 -6 22 -0.5515 -0.0137
-5 -6 23 1.3316 -0.0589
-5 -5 1 64.4963 -0.3067
-5 -5 2 -11.8926 0.8444
-5 -5 3 -41.8966 -0.4639
-5 -5 4 1.4587 0.3052
-5 -5 5 -7.6459 -0.5414
-5 -5 6 -4.3015 -0.0114
-5 -5 7 4.2964 -0.3064
-5 -5 8 2.0527 0.0934
-5 -5 9 2.7522 -0.0706
-5 -5 10 1.0560 0.0476
-5 -5 11 -9.9967 0.0056
-5 -5 12 0.7480 -0.0469
-5 -5 13 -19.4772 -0.0530
-5 -5 14 3.8692 -0.0109
-5 -5 15 -8.4280 -0.0203
-5 -5 16 4.1289 0.0024
-5 -5 17 -0.9074 0.0229
-5 -5 18 4.8969 -0.0018
-5 -5 19 6.2131 0.0571
-5 -5 20 0.3421 0.0085
-5 -5 21 6.8766 0.0571
-5 -5 22 2.9082 0.0092
-5 -5 23 -4.8445 0.0408
-5 -5 24 -0.6114 0.0607
-5 -4 1 -12.2651 -0.3706
-5 -4 2 17.0411 0.8413
-5 -4 3 3.0560 0.2121
-5 -4 4 18.0831 0.4693
-5 -4 5 24.9139 0.1274
-5 -4 6 40.9224 0.1785
-5 -4 7 4.4099 -0.0895
-5 -4 8 18.4807 -0.1322
-5 -4 9 -12.5589 0.0038
-5 -4 10 -2.4864 -0.0828
-5 -4 11 -1.9233 0.0470
-5 -4 12 -7.0584 -0.0719
-5 -4 13 -6.1474 0.0070
-5 -4 14 23.6614 -0.0623
-5 -4 15 -5.1212 0.0359
-5 -4 16 -7.9401 -0.0307
-5 -4 17 -6.1099 0.0951
-5 -4 18 -13.9094 0.0008
-5 -4 19 -4.5834 0.0485
-5 -4 20 0.1054 -0.0786
-5 -4 21 -1.2979 0.0093
-5 -4 22 2.6972 -0.0520
-5 -4 23 -2.0249 0.0411
-5 -4 24 -0.5246 -0.0606
-5 -3 1 -64.1770 0.0750
-5 -3 2 5.1445 0.3486
-5 -3 3 10.1282 0.1358
-5 -3 4 6.0928 -0.2747
-5 -3 5 -35.9793 -0.0651
-5 -3 6 -4.4175 -0.3459
-5 -3 7 -19.6631 -0.1205
-5 -3 8 -9.1198 -0.1498
-5 -3 9 35.5988 -0.0244
-5 -3 10 -2.9520 -0.0771
-5 -3 11 -2.5388 0.0019
-5 -3 12 -4.1295 -0.1192
-5 -3 13 0.7055 -0.0543
-5 -3 14 -12.8298 -0.0660
-5 -3 15 8.1902 -0.0143
-5 -3 16 -9.9178 -0.0568
-5 -3 17 6.2163 -0.0164
-5 -3 18 -4.6458 -0.0565
-5 -3 19 7.0646 -0.0160
-5 -3 20 -0.3173 -0.0289
-5 -3 21 3.3041 0.0099
-5 -3 22 -1.9985 -0.0314
-5 -3 23 6.4039 -0.0172
-5 -3 24 -0.0168 -0.0532
-5 -3 25 -4.9290 -0.0045
-5 -2 1 1.5294 0.5891
-5 -2 2 46.2711 -0.7154
-5 -2 3 -16.2121 -0.1307
-5 -2 4 -6.4411 -0.3225
-5 -2 5 13.6903 -0.2827
-5 -2 6 -35.4161 -0.0807
-5 -2 7 27.3138 -0.1029
-5 -2 8 -19.9883 -0.1673
-5 -2 9 17.9874 -0.0448
-5 -2 10 11.4050 -0.0542
-5 -2 11 -0.8491 -0.0871
-5 -2 12 -10.5660 0.0354
-5 -2 13 19.8533 -0.0785
-5 -2 14 -21.2178 0.0397
-5 -2 15 4.3109 -0.0327
-5 -2 16 9.6121 0.0196
-5 -2 17 -4.6251 -0.0086
-5 -2 18 2.1603 0.0475
-5 -2 19 2.5847 0.0168
-5 -2 20 -7.6835 0.0585
-5 -2 21 0.3503 0.0014
-5 -2 22 0.0523 0.0699
-5 -2 23 -3.0253 0.0101
-5 -2 24 -0.9246 0.0910
-5 -2 25 -1.5968 0.0023
-5 -1 1 -10.6821 0.1446
-5 -1 2 -28.2466 -0.2397
-5 -1 3 57.7470 0.5604
-5 -1 4 -38.5578 0.0633
-5 -1 5 5.5130 0.2121
-5 -1 6 6.8231 -0.0253
-5 -1 7 1.0646 -0.0245
-5 -1 8 18.8600 -0.0173
-5 -1 9 12.4216 0.0013
-5 -1 10 15.5829 0.1269
-5 -1 11 41.9849 -0.0009
-5 -1 12 9.2384 0.0967
-5 -1 13 -35.5797 -0.0387
-5 -1 14 19.3031 0.0293
-5 -1 15 -27.8105 -0.0021
-5 -1 16 5.8006 0.0782
-5 -1 17 -11.5487 0.0068
-5 -1 18 0.9570 0.0505
-5 -1 19 -1.7283 -0.0217
-5 -1 20 1.0477 0.0102
-5 -1 21 5.3087 -0.0299
-5 -1 22 0.0929 0.0142
-5 -1 23 -0.8871 -0.0291
-5 -1 24 -0.5298 0.0232
-5 -1 25 5.5487 -0.0306
-5 -1 26 -0.4541 -0.0062
-5 0 1 15.9974 0.0085
-5 0 2 -40.5050 -0.5173
-5 0 3 7.0454 -0.3130
-5 0 4 40.5765 -0.6556
-5 0 5 -40.0513 -0.1246
-5 0 6 23.0002 -0.3566
-5 0 7 -11.9547 -0.1039
-5 0 8 8.6055 -0.2536
-5 0 9 -14.5126 -0.0848
-5 0 10 -20.2141 0.0068
-5 0 11 -20.2759 0.0331
-5 0 12 16.2540 0.1190
-5 0 13 -38.8571 -0.0213
-5 0 14 3.1216 0.0206
-5 0 15 1.3182 -0.0225
-5 0 16 -6.7219 0.0443
-5 0 17 0.6751 0.0180
-5 0 18 -7.0517 0.0512
-5 0 19 -1.0171 0.0312
-5 0 20 0.9253 0.0915
-5 0 21 6.0296 -0.0109
-5 0 22 -2.0035 0.0331
-5 0 23 1.2088 0.0324
-5 0 24 6.6190 0.0334
-5 0 25 -4.0340 0.0616
-5 0 26 -1.7165 0.0045
-5 1 1 -82.8994 0.4381
-5 1 2 50.0774 0.2224
-5 1 3 -34.7627 -0.0639
-5 1 4 48.0593 0.2102
-5 1 5 58.9806 0.3455
-5 1 6 -10.0119 0.0433
-5 1 7 -35.5895 0.2698
-5 1 8 24.1149 -0.0342
-5 1 9 29.1399 -0.1256
-5 1 10 13.2439 0.1082
-5 1 11 37.5334 0.0723
-5 1 12 1.1640 0.0944
-5 1 13 50.0513 0.0297
-5 1 14 -9.1596 0.0239
-5 1 15 -5.0509 -0.0706
-5 1 16 -6.4226 0.0501
-5 1 17 -6.3710 0.0012
-5 1 18 -14.9380 0.0283
-5 1 19 1.4452 -0.0570
-5 1 20 -1.7841 0.0248
-5 1 21 -3.1320 -0.0468
-5 1 22 3.5783 0.0063
-5 1 23 -1.2647 -0.0313
-5 1 24 -0.0376 -0.0237
-5 1 25 -3.7886 -0.0275
-5 1 26 1.4075 -0.0341
-5 2 1 -7.0841 -0.3519
-5 2 2 24.9170 -0.4008
-5 2 3 18.8138 -0.1593
-5 2 4 -16.5379 -0.6587
-5 2 5 5.0890 -0.2097
-5 2 6 -46.6709 -0.1225
-5 2 7 -13.9971 -0.1197
-5 2 8 -23.8322 0.0218
-5 2 9 28.7634 0.0680
-5 2 10 -7.1866 -0.0379
-5 2 11 8.0565 0.1101
-5 2 12 -44.2656 0.0135
-5 2 13 9.9732 0.0070
-5 2 14 -16.6041 -0.0231
-5 2 15 -15.3575 0.0031
-5 2 16 -5.5992 -0.0319
-5 2 17 -4.3130 0.0037
-5 2 18 15.7992 0.0078
-5 2 19 -6.6180 0.0127
-5 2 20 -1.1096 0.0373
-5 2 21 -1.5080 0.0367
-5 2 22 4.7798 0.0169
-5 2 23 2.9650 0.0066
-5 2 24 -5.8197 -0.0181
-5 2 25 4.5417 0.0010
-5 2 26 2.5647 -0.0220
-5 3 1 -7.5135 0.4032
-5 3 2 -50.1806 -0.3342
-5 3 3 -11.0204 0.3932
-5 3 4 -20.9880 -0.3528
-5 3 5 1.2784 0.5954
-5 3 6 -5.3976 -0.0002
-5 3 7 44.8438 0.3487
-5 3 8 -11.4952 -0.0488
-5 3 9 -39.3794 0.1149
-5 3 10 31.2761 -0.0497
-5 3 11 34.0788 0.0764
-5 3 12 0.1429 0.0100
-5 3 13 1.1706 0.1798
-5 3 14 11.0109 -0.0987
-5 3 15 8.2595 0.0763
-5 3 16 14.7583 -0.0194
-5 3 17 -9.7314 0.0545
-5 3 18 6.2285 0.0002
-5 3 19 -12.5983 0.0419
-5 3 20 -7.5683 -0.0574
-5 3 21 4.9754 0.0011
-5 3 22 -1.4384 -0.0557
-5 3 23 2.8790 0.0429
-5 3 24 -3.6407 -0.0240
-5 3 25 -0.0981 0.0501
-5 3 26 -5.5805 -0.0350
-5 3 27 -3.9861 0.0003
-5 4 1 -5.2777 0.4687
-5 4 2 -6.4400 -1.0421
-5 4 3 8.1681 -0.1708
-5 4 4 39.1961 -0.5947
-5 4 5 5.8123 0.0965
-5 4 6 34.4985 0.0121
-5 4 7 -16.3873 0.1433
-5 4 8 -10.1857 -0.1080
-5 4 9 -7.7401 0.0413
-5 4 10 36.0117 -0.0690
-5 4 11 6.5915 0.0640
-5 4 12 24.4948 -0.0195
-5 4 13 -16.5554 -0.0242
-5 4 14 -14.5524 -0.0339
-5 4 15 2.4743 -0.0644
-5 4 16 -17.2982 0.0033
-5 4 17 -1.4754 -0.0223
-5 4 18 -15.0237 -0.0439
-5 4 19 4.7928 -0.0042
-5 4 20 9.2160 -0.0104
-5 4 21 0.4953 -0.0481
-5 4 22 -2.8055 -0.0236
-5 4 23 0.3119 -0.0688
-5 4 24 9.7462 -0.0271
-5 4 25 -1.7531 -0.0560
-5 4 26 -0.9941 0.0064
-5 4 27 -0.4455 -0.0525
-5 5 1 -32.3110 -0.0902
-5 5 2 6.2675 -0.3353
-5 5 3 -37.5586 -0.5325
-5 5 4 34.0932 0.2099
-5 5 5 14.2831 -0.3786
-5 5 6 -5.8915 0.3838
-5 5 7 -15.9764 0.0635
-5 5 8 -2.6981 0.1033
-5 5 9 7.8219 -0.1370
-5 5 10 3.5001 0.0314
-5 5 11 -29.7702 -0.1747
-5 5 12 15.9574 0.0883
-5 5 13 23.2999 -0.0312
-5 5 14 -25.5089 0.0640
-5 5 15 -5.0623 -0.0562
-5 5 16 -12.2426 0.0751
-5 5 17 0.6821 -0.0315
-5 5 18 -0.4494 0.0731
-5 5 19 4.3926 -0.0101
-5 5 20 2.6273 0.0632
-5 5 21 -5.4412 -0.0310
-5 5 22 2.4300 0.0535
-5 5 23 -5.2023 -0.0622
-5 5 24 5.9200 0.0643
-5 5 25 0.7859 -0.0631
-5 5 26 -0.3614 0.0650
-5 5 27 1.7175 -0.0238
-5 6 1 -27.3391 -0.5905
-5 6 2 -40.4519 0.8354
-5 6 3 -5.3597 -0.4721
-5 6 4 -5.2638 0.4621
-5 6 5 27.4305 -0.0241
-5 6 6 -2.3380 0.6327
-5 6 7 5.8870 0.0284
-5 6 8 12.9194 0.4094
-5 6 9 2.7496 -0.0199
-5 6 10 -18.4339 0.1000
-5 6 11 19.2976 0.0170
-5 6 12 28.8792 0.0062
-5 6 13 7.4211 -0.0349
-5 6 14 8.2531 -0.0383
-5 6 15 3.7093 -0.0240
-5 6 16 0.9377 -0.0038
-5 6 17 -1.9237 0.0165
-5 6 18 -0.4383 -0.0211
-5 6 19 -4.4478 -0.0049
-5 6 20 3.4607 -0.0358
-5 6 21 -1.6582 0.0305
-5 6 22 3.1023 -0.0041
-5 6 23 -3.9741 -0.0308
-5 6 24 -4.3964 -0.0231
-5 6 25 -1.7871 -0.0266
-5 6 26 4.1286 0.0170
-5 6 27 -0.2936 -0.0250
-5 7 1 23.9922 -0.4480
-5 7 2 -16.3331 0.1469
-5 7 3 9.2998 -0.7440
-5 7 4 -17.2961 0.0845
-5 7 5 -0.9471 -0.3081
-5 7 6 15.7749 0.1334
-5 7 7 27.7541 0.1429
-5 7 8 -20.3604 -0.1299
-5 7 9 -17.3048 -0.0010
-5 7 10 -5.9767 -0.1108
-5 7 11 -2.5800 -0.1212
-5 7 12 -3.4800 -0.0276
-5 7 13 -9.9897 -0.0017
-5 7 14 9.9528 -0.0792
-5 7 15 3.6631 0.1056
-5 7 16 0.4965 -0.0851
-5 7 17 -5.8923 0.0468
-5 7 18 1.7452 -0.0412
-5 7 19 -13.0609 0.0845
-5 7 20 1.2518 -0.0303
-5 7 21 1.3368 0.0865
-5 7 22 -2.3419 -0.0271
-5 7 23 1.5527 0.0031
-5 7 24 3.1079 -0.0280
-5 7 25 -3.3016 0.0555
-5 7 26 1.6692 0.0020
-5 8 1 -11.5284 0.3840
-5 8 2 -13.2840 0.4538
-5 8 3 -8.2037 0.0230
-5 8 4 -36.1649 0.0280
-5 8 5 -11.4490 0.2130
-5 8 6 0.5025 0.3477
-5 8 7 2.1850 0.2264
-5 8 8 -14.7452 0.1244
-5 8 9 2.6209 -0.0299
-5 8 10 16.2961 -0.2348
-5 8 11 13.7934 -0.0226
-5 8 12 0.1228 -0.0443
-5 8 13 9.8914 -0.0172
-5 8 14 23.7509 -0.0047
-5 8 15 -13.2295 0.0023
-5 8 16 -4.2675 -0.0208
-5 8 17 -0.1654 0.0096
-5 8 18 -8.2158 -0.0472
-5 8 19 -3.0400 0.0053
-5 8 20 -5.5365 -0.0314
-5 8 21 5.5237 -0.0073
-5 8 22 3.3613 -0.0491
-5 8 23 0.8697 -0.0196
-5 8 24 -3.3259 -0.0538
-5 8 25 1.0444 0.0005
-5 8 26 -3.8825 0.0073
-5 9 1 25.6937 -0.2797
-5 9 2 14.8822 -0.3146
-5 9 3 10.8437 -0.1842
-5 9 4 10.6555 -0.2481
-5 9 5 2.2945 -0.1686
-5 9 6 -5.3529 0.0867
-5 9 7 11.0259 -0.0279
-5 9 8 14.5992 -0.0178
-5 9 9 34.0394 0.0465
-5 9 10 -0.9781 -0.1697
-5 9 11 -5.0299 -0.1456
-5 9 12 5.2619 -0.0487
-5 9 13 -6.9926 -0.1155
-5 9 14 -10.3484 -0.0126
-5 9 15 -7.7246 0.0083
-5 9 16 -7.8627 0.0070
-5 9 17 0.8792 0.0130
-5 9 18 -3.9239 0.0257
-5 9 19 10.8299 0.0096
-5 9 20 1.5126 0.0238
-5 9 21 0.1492 0.0184
-5 9 22 -1.1058 0.0387
-5 9 23 2.7441 0.0195
-5 9 24 -3.9075 0.0064
-5 9 25 0.7502 -0.0496
-5 9 26 3.3540 0.0598
-5 10 1 -10.0527 0.4401
-5 10 2 -11.1015 0.1583
-5 10 3 -34.2233 0.1744
-5 10 4 -11.4879 -0.1631
-5 10 5 10.6313 0.0795
-5 10 6 -20.1586 -0.0988
-5 10 7 -2.1280 0.0791
-5 10 8 -2.6880 0.0919
-5 10 9 -0.1654 -0.0946
-5 10 10 -10.4948 -0.0411
-5 10 11 -4.6805 -0.0348
-5 10 12 0.3442 -0.0227
-5 10 13 9.9418 0.0519
-5 10 14 5.9423 0.0641
-5 10 16 9.6034 0.0285
-5 10 17 -3.0495 -0.0063
-5 10 18 -1.6838 -0.0007
-5 10 19 -7.8973 -0.0107
-5 10 20 -3.2754 0.0290
-5 10 21 -5.6757 -0.0044
-5 10 22 1.5652 0.0343
-5 10 23 2.2834 -0.0078
-5 10 24 0.9728 -0.0166
-5 10 25 -4.1054 0.0433
-5 10 26 -0.1024 0.0196
-5 11 1 30.1706 0.1538
-5 11 2 -0.8362 -0.6504
-5 11 3 17.4685 0.0228
-5 11 4 3.1009 -0.1919
-5 11 5 16.4847 -0.0987
-5 11 6 0.4705 0.0246
-5 11 7 -5.4079 -0.1680
-5 11 8 -5.4261 -0.0661
-5 11 9 -1.5475 -0.0026
-5 11 10 4.4334 -0.0876
-5 11 11 8.5846 -0.0785
-5 11 12 -1.0308 0.0263
-5 11 13 -6.5708 -0.1106
-5 11 14 5.6230 0.0554
-5 11 15 -3.0950 -0.0205
-5 11 17 -11.1624 -0.0212
-5 11 18 6.4040 0.0303
-5 11 19 -6.8322 -0.0366
-5 11 20 4.2502 0.0435
-5 11 21 0.4994 0.0252
-5 11 22 5.2071 0.0341
-5 11 23 -1.1902 0.0128
-5 11 24 -2.4387 -0.0188
-5 11 25 -2.3814 0.0017
-5 12 1 14.5512 0.1171
-5 12 2 -15.7853 0.3159
-5 12 3 18.6628 -0.0955
-5 12 4 -6.9693 -0.1188
-5 12 5 -12.4460 -0.1320
-5 12 6 -2.3807 -0.1981
-5 12 7 2.4430 -0.0707
-5 12 8 0.4106 0.2012
-5 12 9 -8.4255 -0.1037
-5 12 10 9.6627 0.0282
-5 12 11 7.9089 -0.0549
-5 12 12 7.3431 0.0006
-5 12 13 -6.8304 0.0469
-5 12 14 -5.6392 0.1619
-5 12 15 -1.9903 0.0688
-5 12 17 3.1974 -0.0328
-5 12 18 -0.4803 -0.0058
-5 12 19 4.8810 -0.0249
-5 12 20 0.1505 0.0349
-5 12 21 -1.2113 0.0520
-5 12 22 -3.2542 0.1045
-5 12 23 1.8233 0.0058
-5 12 24 2.6192 -0.0331
-5 12 25 2.7462 0.0269
-5 13 1 -16.2491 -0.1466
-5 13 2 -6.3560 0.1362
-5 13 3 -5.0469 -0.1002
-5 13 4 -16.4508 -0.0822
-5 13 5 -10.2438 0.0309
-5 13 6 2.0478 0.0801
-5 13 7 -9.0552 0.0330
-5 13 8 1.4975 0.0571
-5 13 9 -4.8379 0.1048
-5 13 10 5.9924 -0.0639
-5 13 11 6.6597 0.0753
-5 13 12 -4.2134 -0.0307
-5 13 13 7.0611 0.0100
-5 13 14 -5.6629 0.0030
-5 13 15 0.9653 0.0554
-5 13 16 -5.5600 0.0128
-5 13 17 4.6968 0.0600
-5 13 18 -11.2175 0.0128
-5 13 19 0.7246 0.0179
-5 13 20 -2.3246 -0.0114
-5 13 21 1.1059 0.0251
-5 13 22 -0.8663 -0.0303
-5 13 23 1.2216 0.0239
-5 13 24 2.5928 -0.0090
-5 14 1 9.5535 -0.1159
-5 14 2 16.3310 -0.2079
-5 14 3 -1.7247 0.0248
-5 14 4 9.6701 -0.1158
-5 14 5 11.6489 -0.0007
-5 14 6 6.7405 -0.3194
-5 14 7 3.6212 0.0187
-5 14 8 -0.5823 -0.1392
-5 14 9 5.9324 0.0913
-5 14 10 -2.2197 -0.0032
-5 14 11 -0.9442 0.0428
-5 14 12 -3.4347 -0.1159
-5 14 13 12.7531 0.0935
-5 14 14 5.3324 0.0176
-5 14 15 0.6691 0.1075
-5 14 16 -7.0969 0.0207
-5 14 17 -2.7907 0.0333
-5 14 18 2.5875 -0.0565
-5 14 19 -2.9373 -0.0098
-5 14 20 -2.5779 -0.0224
-5 14 21 -2.2311 0.0277
-5 14 22 4.0440 -0.0269
-5 14 23 -0.8812 -0.0148
-5 15 1 -10.8110 0.2546
-5 15 2 4.1599 -0.1356
-5 15 3 -5.7379 0.2791
-5 15 4 -6.8033 -0.0154
-5 15 5 -2.7700 0.2914
-5 15 6 -13.2005 -0.0027
-5 15 7 2.9510 -0.0157
-5 15 8 -4.2335 0.0821
-5 15 9 -9.5636 0.1156
-5 15 10 3.4378 0.0246
-5 15 11 -1.1924 0.1239
-5 15 12 9.1331 0.0514
-5 15 13 1.7109 0.0399
-5 15 14 -0.3588 0.0881
-5 15 15 -4.4357 0.0173
-5 15 16 5.7575 0.0401
-5 15 17 -4.2758 -0.0074
-5 15 18 2.1158 0.0402
-5 15 19 -3.5077 -0.0141
-5 15 20 0.4428 0.0231
-5 15 21 -2.4214 -0.0839
-5 15 22 2.1215 -0.0186
-5 16 1 -1.0042 -0.2548
-5 16 2 8.1471 -0.0809
-5 16 3 5.8306 -0.1025
-5 16 4 0.6365 0.1172
-5 16 5 -6.5825 -0.1217
-5 16 6 4.9468 -0.1974
-5 16 7 -2.2103 -0.0844
-5 16 8 1.4035 -0.0870
-5 16 9 -1.6342 -0.0078
-5 16 10 4.1998 0.1397
-5 16 11 -0.6778 -0.0417
-5 16 12 1.5824 0.0193
-5 16 13 -8.0617 -0.0393
-5 16 14 -8.8947 0.0230
-5 16 15 1.4838 0.0139
-5 16 16 5.5664 0.0535
-5 16 17 2.9364 -0.0150
-5 16 18 -0.9627 0.0656
-5 16 19 2.1353 -0.0296
-5 16 20 4.8569 -0.0467
-5 16 21 1.4239 0.0267
-5 17 1 2.4648 -0.0774
-5 17 2 -15.0663 0.1739
-5 17 3 -8.6715 0.0936
-5 17 4 15.4623 0.1969
-5 17 5 -4.9098 0.0020
-5 17 6 -1.0408 0.1053
-5 17 7 -4.3185 -0.0412
-5 17 8 -0.0641 0.0638
-5 17 9 7.4427 0.0579
-5 17 10 -5.7133 0.0791
-5 17 11 -2.4887 0.1418
-5 17 12 -1.4007 -0.0151
-5 17 13 5.8776 0.0080
-5 17 14 -2.9842 0.0454
-5 17 15 9.9529 -0.0208
-5 17 16 -5.7139 -0.0661
-5 17 17 -0.5214 -0.0452
-5 17 18 1.8582 -0.0352
-5 17 19 -0.7971 0.0131
-5 17 20 -1.0287 -0.0451
-5 18 1 1.2849 -0.1841
-5 18 2 -11.5377 -0.0999
-5 18 3 -2.0973 -0.0434
-5 18 4 4.6550 0.2177
-5 18 5 0.6122 -0.0097
-5 18 6 -2.3901 -0.0014
-5 18 7 1.4102 -0.0525
-5 18 8 -0.5691 0.0246
-5 18 9 -2.9088 0.0063
-5 18 10 -8.4504 0.0865
-5 18 11 4.3637 0.0365
-5 18 12 0.2859 0.0019
-5 18 13 8.9084 0.0212
-5 18 14 -0.4817 0.0007
-5 18 15 0.4919 0.0256
-5 18 16 -4.2547 0.0171
-5 18 17 -2.2759 -0.0396
-5 18 18 3.2101 -0.0562
-5 19 1 1.6494 -0.1705
-5 19 2 6.1218 0.1360
-5 19 3 6.5352 0.0119
-5 19 4 -15.8936 0.1129
-5 19 5 1.3266 0.0184
-5 19 6 9.2195 0.0095
-5 19 7 -2.1822 -0.0672
-5 19 8 -2.7288 0.0642
-5 19 9 -1.9109 -0.0847
-5 19 10 1.9970 0.0605
-5 19 11 2.2486 0.0060
-5 19 12 -4.3086 -0.0110
-5 19 13 -3.4073 -0.0356
-5 19 14 -0.0654 -0.0172
-5 19 15 -2.4220 0.0133
-5 19 16 2.3927 -0.0007
-5 19 17 1.5694 -0.0435
-5 20 1 3.0861 -0.0771
-5 20 2 5.4302 0.0829
-5 20 3 3.5398 0.1147
-5 20 4 -7.0933 0.2289
-5 20 5 -0.4995 0.0437
-5 20 6 7.4216 0.1141
-5 20 7 -0.1702 0.0065
-5 20 8 0.2870 -0.0671
-5 20 9 3.5291 0.0652
-5 20 10 4.0953 0.0305
-5 20 11 -3.1794 0.0300
-5 20 12 -1.6718 0.0122
-5 20 13 -2.8736 -0.0457
-5 20 14 4.0453 -0.0376
-5 21 1 1.6546 -0.1300
-5 21 2 1.2811 0.0030
-5 21 3 -0.8215 0.1166
-5 21 4 2.1177 0.0675
-5 21 5 1.1311 0.0520
-5 21 6 -11.6944 -0.0750
-5 21 7 -0.0384 -0.1038
-5 21 8 2.3068 -0.0398
-5 21 9 -4.0725 -0.0114
-5 21 10 1.3443 0.0088
-4 -21 1 -1.3647 0.0488
-4 -21 2 1.3904 0.1035
-4 -20 1 1.4391 -0.0368
-4 -20 2 -1.1987 0.0085
-4 -20 3 2.5192 -0.0138
-4 -20 4 1.0166 0.1302
-4 -20 5 2.1803 -0.0106
-4 -19 1 -7.4393 -0.0003
-4 -19 2 -5.2400 0.2389
-4 -19 3 -10.8458 0.0859
-4 -19 4 -0.4540 0.0859
-4 -19 5 1.6197 -0.0379
-4 -19 6 -1.1423 0.0355
-4 -19 7 1.0630 0.0086
-4 -19 8 0.1152 0.0305
-4 -18 1 0.3045 -0.0560
-4 -18 2 9.2572 0.0546
-4 -18 3 -0.1938 -0.0407
-4 -18 4 -2.5916 -0.0363
-4 -18 5 2.4196 -0.1070
-4 -18 6 3.6521 -0.0346
-4 -18 7 -1.7043 -0.0764
-4 -18 8 -1.3851 -0.0872
-4 -18 9 3.6671 -0.0319
-4 -18 10 -2.8859 0.0441
-4 -17 1 -2.3975 0.3036
-4 -17 2 -3.7972 0.1304
-4 -17 3 -6.6685 0.2592
-4 -17 4 -3.1742 0.0695
-4 -17 5 -12.2822 0.0535
-4 -17 6 -0.2564 -0.0288
-4 -17 7 6.1645 -0.0346
-4 -17 8 -0.4179 -0.0520
-4 -17 9 5.3752 0.0022
-4 -17 10 -1.6794 -0.0176
-4 -17 11 1.5864 0.0137
-4 -17 12 -3.9017 0.0278
-4 -16 1 11.4474 0.0475
-4 -16 2 -4.6124 -0.0789
-4 -16 3 0.1502 0.1017
-4 -16 4 9.6813 -0.2682
-4 -16 5 4.8678 -0.0446
-4 -16 6 -8.5150 -0.0747
-4 -16 7 1.4114 0.0070
-4 -16 8 1.1015 -0.0919
-4 -16 9 -2.0206 0.0268
-4 -16 10 2.5572 0.0146
-4 -16 11 7.0196 0.0735
-4 -16 12 -1.7888 0.1039
-4 -16 13 0.2113 0.0436
-4 -15 1 -2.6855 0.2056
-4 -15 2 -5.0006 0.0843
-4 -15 3 -0.2293 0.0843
-4 -15 4 1.5328 -0.1703
-4 -15 5 3.4207 0.0303
-4 -15 6 -3.9736 -0.1984
-4 -15 7 -6.9948 -0.0428
-4 -15 8 -5.3797 -0.0192
-4 -15 9 -0.6200 0.0205
-4 -15 10 3.5451 0.0378
-4 -15 11 -2.3095 -0.0108
-4 -15 12 1.0837 0.0019
-4 -15 13 -1.3442 0.0151
-4 -15 14 -2.3805 0.0222
-4 -15 15 0.3712 0.0682
-4 -14 1 -6.1165 0.2210
-4 -14 2 9.7603 -0.2402
-4 -14 3 10.9020 0.0292
-4 -14 4 -1.7558 -0.0127
-4 -14 5 -4.4253 0.0743
-4 -14 6 11.0638 -0.1325
-4 -14 7 4.0924 0.0023
-4 -14 8 -1.7017 0.1033
-4 -14 9 0.6421 0.0498
-4 -14 10 0.2683 0.0455
-4 -14 11 -4.0393 0.0186
-4 -14 12 7.8118 0.0447
-4 -14 13 3.3797 0.0813
-4 -14 14 -1.9644 0.0227
-4 -14 15 0.8014 -0.0519
-4 -14 16 -2.3513 -0.0398
-4 -13 1 -0.8700 -0.3264
-4 -13 2 -3.0796 -0.2868
-4 -13 3 -13.5484 -0.0931
-4 -13 4 1.4314 -0.1947
-4 -13 5 -5.5973 -0.0292
-4 -13 6 5.3239 -0.1101
-4 -13 7 10.4190 -0.0077
-4 -13 8 -0.6459 -0.0483
-4 -13 9 -5.0920 -0.1016
-4 -13 10 -13.6059 0.0181
-4 -13 11 -1.4157 0.0347
-4 -13 12 -1.9158 0.0086
-4 -13 13 2.8307 0.0282
-4 -13 14 -1.2375 -0.0209
-4 -13 15 4.3201 -0.0520
-4 -13 16 -1.4832 -0.0373
-4 -13 17 -0.3872 -0.0042
-4 -13 18 -0.7935 -0.0363
-4 -12 1 -2.1147 0.0652
-4 -12 2 -16.7976 0.4639
-4 -12 3 -6.6773 0.0936
-4 -12 4 6.4909 0.0692
-4 -12 5 14.0322 0.1228
-4 -12 6 -12.3792 0.2025
-4 -12 7 -8.1830 0.0689
-4 -12 8 -2.5836 0.0960
-4 -12 9 -0.5912 -0.0095
-4 -12 10 5.0976 0.0273
-4 -12 11 8.5590 0.0873
-4 -12 12 -3.2790 0.0058
-4 -12 13 0.7474 0.0133
-4 -12 14 2.1177 -0.0435
-4 -12 15 -2.3150 -0.0221
-4 -12 16 -7.6756 -0.0389
-4 -12 17 -1.4790 -0.0209
-4 -12 18 2.5898 0.0157
-4 -12 19 1.2560 0.0839
-4 -11 1 -4.5502 0.0353
-4 -11 2 -18.5747 0.0632
-4 -11 3 12.0713 -0.5219
-4 -11 4 -2.4425 -0.1320
-4 -11 5 2.2498 -0.2966
-4 -11 6 3.6215 -0.0485
-4 -11 7 -4.9423 -0.0865
-4 -11 8 7.3847 0.0383
-4 -11 9 7.1799 0.0500
-4 -11 10 6.5448 -0.0233
-4 -11 11 -4.0355 0.0461
-4 -11 12 -7.1219 -0.0569
-4 -11 13 4.0678 -0.0143
-4 -11 14 -1.6902 -0.0805
-4 -11 15 1.8890 0.0036
-4 -11 16 1.1077 -0.0481
-4 -11 17 5.1137 0.0732
-4 -11 18 4.2242 -0.0570
-4 -11 19 -3.9073 0.0723
-4 -11 20 -2.2070 -0.0418
-4 -10 1 1.0523 0.1454
-4 -10 2 18.3420 0.3417
-4 -10 3 -0.7687 0.2383
-4 -10 4 -16.5666 0.1787
-4 -10 5 -10.0843 -0.0180
-4 -10 6 11.3576 0.2366
-4 -10 7 2.9703 0.0537
-4 -10 8 -17.4714 0.0571
-4 -10 9 -11.1559 0.0957
-4 -10 10 -20.8644 -0.0229
-4 -10 11 -8.0200 0.0429
-4 -10 12 13.1664 -0.0636
-4 -10 13 3.9995 0.0334
-4 -10 14 7.1749 -0.0765
-4 -10 15 4.0728 0.0580
-4 -10 16 3.5791 -0.0657
-4 -10 17 0.8214 0.0600
-4 -10 18 -6.6338 0.0227
-4 -10 19 1.0470 0.0693
-4 -10 20 0.6199 -0.0673
-4 -10 21 4.0593 0.1015
-4 -9 1 -11.9080 -0.0218
-4 -9 2 11.0315 -0.1819
-4 -9 3 -36.7304 -0.3993
-4 -9 4 -13.3235 -0.1252
-4 -9 5 -0.0216 -0.4184
-4 -9 6 2.1882 0.0871
-4 -9 7 18.5592 0.1003
-4 -9 8 0.7837 -0.0028
-4 -9 9 0.0334 0.1012
-4 -9 10 3.2610 -0.0434
-4 -9 11 -8.8519 -0.0972
-4 -9 12 8.4235 -0.0371
-4 -9 13 -8.7974 -0.0739
-4 -9 14 2.2178 -0.0431
-4 -9 15 4.3505 -0.0531
-4 -9 16 0.3024 -0.0542
-4 -9 17 -2.9586 -0.0141
-4 -9 18 0.2481 -0.0197
-4 -9 19 0.1675 0.0746
-4 -9 20 1.3075 -0.0017
-4 -9 21 -4.4761 0.0290
-4 -9 22 -0.7029 -0.0102
-4 -8 1 8.5470 0.1418
-4 -8 2 -20.5255 0.1839
-4 -8 3 -5.0596 -0.4708
-4 -8 4 6.3190 0.4153
-4 -8 5 -3.3394 -0.0982
-4 -8 6 -25.0952 0.1658
-4 -8 7 -7.9743 0.0247
-4 -8 8 11.9800 0.0962
-4 -8 9 -6.8169 -0.1285
-4 -8 10 1.8434 -0.0230
-4 -8 11 -0.5949 -0.1311
-4 -8 12 -17.7172 0.0475
-4 -8 13 3.0150 -0.0439
-4 -8 14 13.1875 0.0525
-4 -8 15 3.0069 -0.0179
-4 -8 16 7.0575 0.0513
-4 -8 17 4.0570 0.0175
-4 -8 18 3.4286 0.0441
-4 -8 19 -0.8417 0.0568
-4 -8 20 2.5554 0.1194
-4 -8 21 2.4419 0.0352
-4 -8 22 -1.0839 0.0511
-4 -8 23 4.4175 0.0024
-4 -7 2 -11.8210 0.7438
-4 -7 3 17.1615 -0.1969
-4 -7 4 -4.8579 0.3419
-4 -7 5 -7.8165 -0.1444
-4 -7 6 3.8941 0.1330
-4 -7 7 3.2490 -0.0664
-4 -7 8 9.1648 0.1344
-4 -7 9 26.6575 -0.0160
-4 -7 10 -3.5353 0.0285
-4 -7 11 11.0621 -0.0225
-4 -7 12 -14.6815 0.0222
-4 -7 13 -1.1064 -0.0549
-4 -7 14 -11.6632 0.0376
-4 -7 15 -2.4351 -0.0352
-4 -7 16 -7.3514 0.0282
-4 -7 17 3.6370 0.0152
-4 -7 18 1.9865 0.0006
-4 -7 19 -2.7733 0.0130
-4 -7 20 2.3943 -0.0078
-4 -7 21 -1.0109 0.0282
-4 -7 22 -2.9010 -0.0120
-4 -7 23 -0.6138 -0.0244
-4 -6 3 8.4730 -0.1468
-4 -6 4 -13.1119 -0.2202
-4 -6 5 -1.4504 -0.0195
-4 -6 6 -2.8625 -0.2603
-4 -6 7 -1.3379 -0.0298
-4 -6 8 -34.4920 -0.0618
-4 -6 9 -0.0963 -0.1525
-4 -6 10 -9.6912 -0.0880
-4 -6 11 -8.0748 -0.0259
-4 -6 12 3.7903 0.0177
-4 -6 13 -0.4531 0.0114
-4 -6 14 -6.1419 0.0079
-4 -6 15 4.9425 0.0402
-4 -6 16 13.1267 -0.0066
-4 -6 17 3.3305 0.0966
-4 -6 18 5.4675 0.0433
-4 -6 19 -0.8178 0.0421
-4 -6 20 -2.5885 -0.0021
-4 -6 21 -4.2598 0.0348
-4 -6 22 5.4661 0.0032
-4 -6 23 2.6246 0.0545
-4 -6 24 -0.4460 -0.0248
-4 -5 1 -5.9451 1.0726
-4 -5 2 26.6223 0.1174
-4 -5 3 24.5551 0.6809
-4 -5 4 10.2876 -0.1833
-4 -5 5 -7.4592 0.2555
-4 -5 6 5.6359 -0.1752
-4 -5 7 -5.0242 -0.0106
-4 -5 8 9.3804 -0.0580
-4 -5 9 -21.3345 0.0740
-4 -5 10 3.1591 -0.0665
-4 -5 11 2.7333 -0.0142
-4 -5 12 10.7275 -0.0609
-4 -5 13 -10.8375 -0.0435
-4 -5 14 1.8233 0.0210
-4 -5 15 -2.4587 0.0224
-4 -5 16 0.1339 0.0212
-4 -5 17 3.5498 -0.0195
-4 -5 18 1.7371 -0.0284
-4 -5 19 2.4215 -0.0458
-4 -5 20 6.1049 -0.0469
-4 -5 21 -6.0064 -0.0657
-4 -5 22 4.2027 -0.0526
-4 -5 23 -5.0448 -0.0232
-4 -5 24 -3.0706 -0.0511
-4 -5 25 0.8462 -0.0433
-4 -4 1 -19.0915 0.4606
-4 -4 2 -92.7846 -1.1318
-4 -4 3 -0.5397 -0.0116
-4 -4 4 9.2864 -1.0022
-4 -4 5 -20.8929 -0.2565
-4 -4 6 13.2125 -0.5166
-4 -4 7 -18.6527 -0.0686
-4 -4 8 -9.4664 -0.0614
-4 -4 9 -11.0584 0.0295
-4 -4 10 -18.7224 0.0012
-4 -4 11 5.1971 -0.1176
-4 -4 12 0.1958 -0.0382
-4 -4 13 5.7869 -0.0523
-4 -4 14 3.9633 0.0287
-4 -4 15 5.9962 -0.0200
-4 -4 16 -4.2928 0.0301
-4 -4 17 8.0191 -0.0372
-4 -4 18 4.8172 0.0542
-4 -4 19 6.3112 -0.0177
-4 -4 20 2.8931 0.0611
-4 -4 21 -1.0541 0.0199
-4 -4 22 -7.9292 0.0323
-4 -4 23 -0.2564 0.0518
-4 -4 24 5.5963 0.0607
-4 -4 25 3.8803 0.0106
-4 -3 1 83.3597 0.5878
-4 -3 2 -1.6770 -0.3480
-4 -3 3 13.5046 0.5008
-4 -3 4 -21.6358 -0.2918
-4 -3 5 42.3974 0.4186
-4 -3 6 -25.1310 -0.0386
-4 -3 7 13.3837 0.0652
-4 -3 8 -5.9626 0.0239
-4 -3 9 -11.4657 0.0406
-4 -3 10 -2.7421 0.0384
-4 -3 11 -13.5437 0.0805
-4 -3 12 -20.2430 0.0585
-4 -3 13 28.8163 0.0365
-4 -3 14 -3.7053 0.0758
-4 -3 15 -6.6648 0.0771
-4 -3 16 0.8636 0.1129
-4 -3 17 -1.7254 0.0343
-4 -3 18 1.2393 0.0655
-4 -3 19 13.0637 -0.0534
-4 -3 20 1.8124 0.0168
-4 -3 21 8.3998 -0.0096
-4 -3 22 0.0797 0.0056
-4 -3 23 -1.1331 -0.0048
-4 -3 24 0.3051 -0.0012
-4 -3 25 -3.3228 -0.0233
-4 -3 26 -1.9395 0.0068
-4 -2 1 7.7187 0.2805
-4 -2 2 0.8145 -0.9375
-4 -2 3 16.4089 -0.3732
-4 -2 4 -73.7625 -0.0966
-4 -2 5 27.8687 -0.2196
-4 -2 6 14.8879 -0.3331
-4 -2 7 1.8323 0.0265
-4 -2 8 58.3004 -0.1487
-4 -2 9 -10.3721 0.0360
-4 -2 10 -7.8316 0.1274
-4 -2 11 -3.4252 -0.0076
-4 -2 12 -6.2953 -0.0016
-4 -2 13 -0.3538 0.0456
-4 -2 14 16.8890 0.0105
-4 -2 15 -10.4739 -0.0015
-4 -2 16 12.3736 0.0266
-4 -2 17 -3.3340 -0.0051
-4 -2 18 -2.3477 0.0426
-4 -2 19 -0.4205 -0.0292
-4 -2 20 -7.0100 0.0268
-4 -2 21 -4.1376 -0.0374
-4 -2 22 3.9992 0.0063
-4 -2 23 -0.4423 -0.0248
-4 -2 24 -4.8818 -0.0055
-4 -2 25 2.9195 0.0233
-4 -2 26 5.8713 -0.0275
-4 -1 1 22.2680 -0.1368
-4 -1 2 17.2528 -0.1072
-4 -1 3 -31.3827 -0.1450
-4 -1 4 53.5607 0.2187
-4 -1 5 -77.8025 -0.0671
-4 -1 6 32.0278 0.0614
-4 -1 7 -6.3381 -0.1271
-4 -1 13 -30.8008 0.0615
-4 -1 14 -9.7757 0.0734
-4 -1 15 24.5658 0.0226
-4 -1 16 -7.7321 0.0938
-4 -1 17 3.2688 0.0065
-4 -1 18 4.3929 0.0465
-4 -1 19 -5.7187 -0.0240
-4 -1 20 7.2293 0.0207
-4 -1 21 8.2283 -0.0225
-4 -1 22 7.8746 0.0429
-4 -1 23 1.8414 0.0198
-4 -1 24 1.7863 0.0020
-4 -1 25 -2.4687 0.0041
-4 -1 26 0.4844 -0.0100
-4 -1 27 -1.3568 -0.0628
-4 0 1 -34.6093 -1.0661
-4 0 2 116.9515 0.5405
-4 0 3 -46.3617 -0.1474
-4 0 4 3.5609 0.2864
-4 0 5 -2.0155 0.0585
-4 0 6 4.1641 0.0816
-4 0 7 19.1800 -0.0195
-4 0 8 -4.6009 0.2160
-4 0 9 11.2707 0.1906
-4 0 10 47.4196 0.2366
-4 0 11 -5.9057 0.1319
-4 0 12 -11.4990 -0.0246
-4 0 13 18.5557 -0.0169
-4 0 14 -9.9817 -0.0595
-4 0 15 22.1829 0.0407
-4 0 18 8.4974 -0.0373
-4 0 19 3.6045 -0.0065
-4 0 20 8.4031 -0.0347
-4 0 21 -2.4897 0.0074
-4 0 22 -12.0660 -0.0488
-4 0 23 -7.5617 0.0243
-4 0 24 1.5253 -0.0239
-4 0 25 1.8581 -0.0139
-4 0 26 -4.8369 0.0213
-4 0 27 4.4609 -0.0149
-4 1 1 6.9252 -0.6842
-4 1 2 -7.7776 0.0817
-4 1 3 66.2658 -0.1925
-4 1 5 -8.1323 0.1612
-4 1 6 -33.2437 -0.0895
-4 1 7 -28.5292 0.0783
-4 1 8 -19.3294 -0.0509
-4 1 9 1.2406 0.0557
-4 1 10 -22.4948 -0.0521
-4 1 11 -5.4398 0.1876
-4 1 12 -25.8823 -0.1272
-4 1 13 -36.4398 0.0737
-4 1 14 3.6345 -0.1214
-4 1 15 -13.7626 0.0971
-4 1 16 -3.7786 -0.0461
-4 1 17 4.1488 0.1286
-4 1 18 -1.1584 -0.0479
-4 1 19 8.1130 0.1010
-4 1 20 2.3500 -0.0562
-4 1 21 -0.7236 0.0574
-4 1 22 -1.5324 -0.0366
-4 1 23 14.9609 0.0531
-4 1 24 0.3868 -0.0011
-4 1 25 1.6801 0.0166
-4 1 26 -2.0121 -0.0456
-4 1 27 -3.0069 -0.0054
-4 2 1 49.4046 0.4906
-4 2 2 -11.2253 -0.8131
-4 2 3 24.2794 0.3841
-4 2 4 27.3483 0.3007
-4 2 5 -15.5987 0.1683
-4 2 6 -43.7502 0.3833
-4 2 7 27.9947 0.1168
-4 2 8 58.3326 -0.1237
-4 2 9 0.2392 0.2035
-4 2 10 -12.6078 0.0629
-4 2 11 7.0411 0.0922
-4 2 12 36.9598 -0.0061
-4 2 13 -18.6891 0.0144
-4 2 14 1.8368 -0.0843
-4 2 15 -6.2321 -0.0036
-4 2 16 13.4338 -0.0595
-4 2 17 5.6734 -0.0061
-4 2 18 12.5597 -0.0617
-4 2 19 14.2887 -0.0212
-4 2 20 -8.9135 -0.0837
-4 2 21 8.2360 -0.0578
-4 2 22 3.3279 -0.0707
-4 2 23 1.2338 -0.0638
-4 2 24 -5.5317 -0.0344
-4 2 25 -4.8855 -0.0381
-4 2 26 6.6655 0.0093
-4 2 27 -2.2644 0.0031
-4 3 1 -41.4967 -0.6732
-4 3 2 33.7843 -0.6421
-4 3 3 -25.3397 -0.8732
-4 3 4 37.8885 0.1136
-4 3 5 -14.9616 -0.2625
-4 3 6 22.9455 0.1235
-4 3 7 -13.7169 -0.2136
-4 3 8 28.7193 0.0776
-4 3 9 0.4681 -0.2923
-4 3 10 -6.9774 0.1109
-4 3 11 -4.6797 -0.1710
-4 3 12 1.4422 -0.0054
-4 3 13 -19.6193 -0.0906
-4 3 14 -0.2792 0.0149
-4 3 15 -12.3342 -0.1009
-4 3 16 0.0261 0.0294
-4 3 17 6.4888 -0.0751
-4 3 18 -8.1377 0.0367
-4 3 19 -5.1361 -0.0037
-4 3 20 -0.3545 0.0353
-4 3 21 2.6166 -0.0103
-4 3 22 5.4666 0.0339
-4 3 23 -6.2593 -0.0508
-4 3 24 3.4880 0.0578
-4 3 25 5.7963 -0.0296
-4 3 26 4.5935 0.0248
-4 3 27 -1.6069 -0.0848
-4 4 1 -20.2084 -0.5948
-4 4 2 56.1322 0.4702
-4 4 3 -4.0741 -0.2631
-4 4 4 42.4991 1.1742
-4 4 5 -24.5892 0.2690
-4 4 6 18.7362 0.6115
-4 4 7 -24.2871 0.0252
-4 4 8 -50.4611 0.0587
-4 4 9 16.4528 -0.0669
-4 4 10 30.4958 0.2150
-4 4 11 -25.3995 -0.0280
-4 4 12 -44.2289 0.1801
-4 4 13 11.4399 -0.0973
-4 4 14 7.4932 0.0222
-4 4 15 -7.4397 0.0205
-4 4 16 -13.1543 0.0441
-4 4 17 2.5780 0.0189
-4 4 18 13.2222 -0.0183
-4 4 19 0.1907 -0.0081
-4 4 20 20.7772 -0.0194
-4 4 21 2.1001 -0.0248
-4 4 22 -2.6056 -0.0114
-4 4 23 -2.8606 0.0040
-4 4 24 -5.4767 0.0355
-4 4 25 2.4857 -0.0073
-4 4 26 -4.2139 0.0056
-4 4 27 3.9487 0.0058
-4 5 1 43.2849 -0.9378
-4 5 2 3.7170 0.1581
-4 5 3 20.5110 -0.4248
-4 5 4 -16.7978 0.3465
-4 5 5 -0.5627 0.0350
-4 5 6 -15.8564 0.0436
-4 5 7 -7.8662 0.0370
-4 5 8 9.8168 -0.1251
-4 5 9 33.7212 -0.0680
-4 5 10 7.5095 -0.0026
-4 5 11 23.2625 -0.0529
-4 5 12 -16.8459 -0.0396
-4 5 13 7.8335 0.0100
-4 5 14 5.1604 -0.0932
-4 5 15 2.5923 -0.0169
-4 5 16 15.0524 -0.0517
-4 5 17 8.3281 0.0015
-4 5 18 10.3697 -0.0688
-4 5 19 10.0860 0.0231
-4 5 20 -1.5850 -0.0289
-4 5 21 -8.8931 0.0418
-4 5 22 -1.4295 -0.0487
-4 5 23 5.4900 0.0130
-4 5 24 -1.7370 -0.0125
-4 5 25 1.8130 0.0379
-4 5 26 -4.6442 0.0039
-4 5 27 0.7184 0.0230
-4 6 1 22.9058 -0.0823
-4 6 2 -29.8778 0.1488
-4 6 3 41.3247 0.3726
-4 6 4 28.5318 -0.1244
-4 6 5 -0.1850 0.2861
-4 6 6 -10.8442 0.1422
-4 6 7 -4.9250 -0.0512
-4 6 8 -6.2938 -0.2154
-4 6 9 -7.7664 -0.0878
-4 6 10 -42.9297 -0.2451
-4 6 11 3.7831 -0.0365
-4 6 12 2.3845 0.0204
-4 6 13 -21.9813 0.0222
-4 6 14 -35.3573 0.0281
-4 6 15 2.2382 0.0244
-4 6 16 2.0719 -0.0439
-4 6 17 -13.6017 0.0242
-4 6 18 -5.0422 0.0035
-4 6 19 6.3152 0.0186
-4 6 20 -0.5077 0.0044
-4 6 21 3.2611 -0.0293
-4 6 22 2.7970 -0.0471
-4 6 23 0.6840 0.0099
-4 6 24 5.8766 0.0022
-4 6 25 -2.6856 0.0249
-4 6 26 -3.3566 0.0185
-4 6 27 -0.9962 0.0262
-4 7 1 -49.5088 0.0641
-4 7 2 -7.7577 -0.3328
-4 7 3 6.3357 0.3035
-4 7 4 20.3387 0.0027
-4 7 5 -0.3884 0.5075
-4 7 6 -6.4908 -0.0024
-4 7 7 -10.4835 0.2769
-4 7 8 8.8836 -0.1667
-4 7 9 -13.1756 -0.0764
-4 7 10 21.8142 -0.0693
-4 7 11 39.7071 -0.0849
-4 7 12 10.3998 -0.0534
-4 7 13 8.2758 0.0090
-4 7 14 1.9724 -0.0609
-4 7 15 -4.9448 0.0222
-4 7 16 -0.5964 -0.0193
-4 7 17 1.7586 -0.0181
-4 7 18 1.7215 -0.0105
-4 7 19 13.7915 -0.0247
-4 7 20 -2.4025 0.0226
-4 7 21 8.5428 0.0053
-4 7 22 0.6523 -0.0359
-4 7 23 -6.1148 -0.0108
-4 7 24 1.9604 -0.0299
-4 7 25 4.2332 0.0325
-4 7 26 0.8334 -0.0136
-4 7 27 0.7629 0.0766
-4 8 1 -37.6658 0.2947
-4 8 2 -8.3160 -1.0154
-4 8 3 1.7460 0.2806
-4 8 4 28.3068 -0.6465
-4 8 5 11.8001 0.2319
-4 8 6 42.3091 -0.0813
-4 8 7 -9.3200 -0.0742
-4 8 8 7.9644 -0.4000
-4 8 9 1.1217 -0.0095
-4 8 10 1.5266 -0.2386
-4 8 11 -13.2637 0.0263
-4 8 12 -12.2163 -0.0110
-4 8 13 -7.2983 0.0279
-4 8 14 -5.1739 0.0946
-4 8 15 -1.7624 0.0343
-4 8 16 -18.4776 0.0169
-4 8 17 7.9450 0.0082
-4 8 18 -8.3873 0.0046
-4 8 19 3.4904 0.0260
-4 8 20 3.7208 0.0457
-4 8 21 5.1697 0.0073
-4 8 22 -0.6810 -0.0208
-4 8 23 0.1074 0.0175
-4 8 24 -2.0904 0.0531
-4 8 25 -0.5235 0.0378
-4 8 26 5.3198 0.0419
-4 8 27 1.1976 -0.0016
-4 9 1 -78.7407 0.5371
-4 9 2 2.7404 -0.5347
-4 9 3 -29.7427 0.2706
-4 9 4 -14.5901 -0.0043
-4 9 5 -0.2279 0.3170
-4 9 6 7.3474 0.0994
-4 9 7 -4.8069 0.1003
-4 9 8 -11.1916 -0.1531
-4 9 9 -11.1954 -0.1603
-4 9 10 -2.6673 -0.0585
-4 9 11 -17.5489 -0.0596
-4 9 12 -5.0442 0.0885
-4 9 13 17.6360 0.0235
-4 9 14 -7.9799 0.0815
-4 9 15 6.5590 -0.0182
-4 9 16 4.7355 0.0532
-4 9 17 4.5612 -0.0761
-4 9 18 5.1093 0.0403
-4 9 19 -3.8641 -0.0669
-4 9 20 6.7311 0.0450
-4 9 21 1.0519 -0.0754
-4 9 22 -4.1511 0.0264
-4 9 23 -1.6133 -0.0650
-4 9 24 4.6417 0.0323
-4 9 25 -5.7472 -0.0527
-4 9 26 -1.5924 0.0521
-4 9 27 1.6063 -0.0337
-4 10 1 17.7663 -0.2973
-4 10 2 43.7926 0.0563
-4 10 3 6.8963 -0.3988
-4 10 4 -16.2743 -0.2537
-4 10 5 11.6953 -0.2755
-4 10 6 11.0722 -0.1226
-4 10 7 12.5231 -0.2964
-4 10 8 22.2929 0.0418
-4 10 9 2.4914 -0.2115
-4 10 10 3.7422 -0.0767
-4 10 11 2.1598 -0.0614
-4 10 12 -8.2851 0.0462
-4 10 13 -2.1576 -0.0036
-4 10 14 2.5173 0.1528
-4 10 15 -1.2815 -0.0070
-4 10 16 6.3642 0.1103
-4 10 17 -4.7238 -0.0533
-4 10 18 11.9025 0.0307
-4 10 19 -5.4124 -0.0040
-4 10 20 0.1032 0.0851
-4 10 21 4.2438 0.0044
-4 10 22 3.3771 0.0447
-4 10 23 -0.4867 -0.0075
-4 10 24 1.2372 0.0085
-4 10 25 -1.9728 0.0227
-4 10 26 1.8286 0.0573
-4 10 27 0.6840 -0.0528
-4 11 1 28.3119 -0.2501
-4 11 2 -10.8821 0.1930
-4 11 3 -13.7301 -0.1101
-4 11 4 15.4420 0.2038
-4 11 5 -9.4446 -0.0299
-4 11 6 -16.1748 0.2171
-4 11 7 -2.3344 0.2724
-4 11 8 7.8322 0.0424
-4 11 9 -0.7755 0.1054
-4 11 10 -4.7852 0.0394
-4 11 11 -1.7098 0.0203
-4 11 12 6.2341 0.0825
-4 11 13 0.6341 0.1479
-4 11 14 -3.0678 0.0202
-4 11 15 -8.3040 0.0494
-4 11 16 -5.7486 -0.0383
-4 11 17 -1.8809 0.0480
-4 11 18 -1.6862 -0.0149
-4 11 19 6.1101 0.0775
-4 11 20 -1.1807 -0.0248
-4 11 21 4.2702 0.0330
-4 11 22 1.7337 -0.0320
-4 11 23 1.0103 0.0178
-4 11 24 -4.9846 -0.0774
-4 11 25 1.0259 0.0161
-4 11 26 3.2453 -0.0145
-4 12 1 -16.1324 -0.6384
-4 12 2 -10.0414 -0.0859
-4 12 3 -23.8682 -0.0117
-4 12 4 4.9363 -0.3305
-4 12 5 -10.7086 0.0372
-4 12 6 -16.6688 -0.2159
-4 12 7 2.7036 -0.0027
-4 12 8 3.2284 0.0268
-4 12 9 15.8434 0.0736
-4 12 10 8.7713 -0.1100
-4 12 11 3.6162 0.1253
-4 12 12 -5.0330 -0.1423
-4 12 13 -2.9866 0.0806
-4 12 14 -8.3350 -0.0679
-4 12 15 7.5498 0.0506
-4 12 16 -4.8798 -0.0435
-4 12 18 -5.4677 -0.0621
-4 12 19 3.9398 0.0648
-4 12 20 1.3241 0.0084
-4 12 21 -0.9679 0.0338
-4 12 22 -4.8219 -0.0341
-4 12 23 2.7006 -0.0112
-4 12 24 -3.4142 -0.0968
-4 12 25 1.9686 0.0260
-4 12 26 -0.0918 0.0303
-4 13 1 -4.7389 0.1731
-4 13 2 9.3673 0.0979
-4 13 3 9.3386 -0.0755
-4 13 4 14.4365 -0.0342
-4 13 5 20.4094 -0.0689
-4 13 6 18.6173 0.0760
-4 13 7 11.6838 0.2236
-4 13 8 -9.1370 0.0480
-4 13 9 9.6414 0.1324
-4 13 10 1.0176 -0.0169
-4 13 11 -2.2548 0.0014
-4 13 12 -8.3697 0.1332
-4 13 13 -7.2321 0.1133
-4 13 14 5.1089 0.0658
-4 13 15 12.1074 0.0587
-4 13 16 -4.9542 -0.0445
-4 13 17 -4.5355 -0.0619
-4 13 18 0.8872 -0.0269
-4 13 19 0.4834 -0.0145
-4 13 20 1.6908 0.0234
-4 13 21 -3.1010 0.0072
-4 13 22 1.5942 0.0038
-4 13 23 4.2424 -0.0850
-4 13 24 0.4762 0.0213
-4 13 25 0.0562 -0.0574
-4 14 1 -4.2535 -0.0814
-4 14 2 -13.0577 0.2906
-4 14 3 5.5967 -0.1383
-4 14 4 0.4508 0.1343
-4 14 5 -13.9832 -0.0518
-4 14 6 -15.2811 0.0539
-4 14 7 -10.3400 -0.0505
-4 14 8 -5.3666 0.0859
-4 14 9 -2.6757 -0.0083
-4 14 10 8.5982 0.0595
-4 14 11 1.8475 -0.0262
-4 14 12 10.7579 0.0251
-4 14 13 -6.6959 -0.0518
-4 14 14 -0.3708 0.0135
-4 14 15 -8.8202 0.0056
-4 14 16 0.3505 0.0700
-4 14 17 -2.4339 -0.0498
-4 14 18 5.3606 -0.0146
-4 14 19 2.2610 -0.0384
-4 14 20 5.9161 -0.0261
-4 14 21 -1.2742 -0.0447
-4 14 22 2.0482 0.0251
-4 14 23 0.2901 -0.0309
-4 14 24 -2.9571 0.0183
-4 15 1 10.0757 0.0244
-4 15 2 2.0512 -0.0004
-4 15 3 13.3986 -0.0339
-4 15 4 0.7084 -0.0323
-4 15 5 -2.1763 -0.2839
-4 15 6 15.6212 -0.0334
-4 15 7 4.5519 -0.1177
-4 15 8 12.1979 0.1246
-4 15 9 -0.7784 0.1334
-4 15 10 3.2946 0.0369
-4 15 11 6.6105 -0.0956
-4 15 12 0.8699 0.0631
-4 15 13 -2.7317 -0.0086
-4 15 14 -4.4516 0.0458
-4 15 15 -12.4206 -0.0300
-4 15 16 3.1024 -0.0498
-4 15 17 7.2915 -0.0794
-4 15 18 -2.2969 -0.0511
-4 15 19 -0.0383 -0.0031
-4 15 20 2.6780 -0.0245
-4 15 21 5.2234 -0.0093
-4 15 22 1.3342 -0.0151
-4 15 23 -1.1830 0.0899
-4 16 1 9.0590 0.0252
-4 16 2 0.4336 0.2627
-4 16 3 -10.1117 0.1007
-4 16 4 -4.4880 0.2442
-4 16 5 11.8543 0.1000
-4 16 6 9.2769 -0.0123
-4 16 7 -3.9618 0.1002
-4 16 8 -14.2572 0.1980
-4 16 9 5.8563 0.0233
-4 16 10 -0.2640 0.1449
-4 16 11 3.7957 -0.0228
-4 16 12 -1.0316 0.0176
-4 16 13 3.2882 -0.0336
-4 16 14 5.7015 -0.0736
-4 16 15 0.8086 -0.0334
-4 16 16 -0.3104 -0.0348
-4 16 17 -1.2695 -0.0097
-4 16 18 -7.7046 -0.0157
-4 16 19 2.2051 0.0030
-4 16 20 -2.9711 -0.0394
-4 16 21 0.5544 -0.0166
-4 16 22 -0.6268 0.0098
-4 17 1 -0.7219 0.0677
-4 17 2 -4.5227 0.1794
-4 17 3 -9.6222 -0.0097
-4 17 4 -5.4866 -0.0307
-4 17 5 13.5370 -0.2490
-4 17 6 -9.1571 -0.0729
-4 17 7 4.0252 -0.1617
-4 17 8 3.2042 -0.0048
-4 17 9 1.6740 0.0980
-4 17 10 -3.8161 -0.0161
-4 17 11 -3.7698 -0.0408
-4 17 12 3.4573 0.0319
-4 17 13 1.5980 -0.0789
-4 17 14 5.7723 0.0209
-4 17 15 -1.0445 -0.0333
-4 17 16 3.3732 -0.0291
-4 17 17 -3.9519 0.0218
-4 17 18 0.4562 0.0020
-4 17 19 6.5807 -0.0233
-4 17 20 -2.0732 0.0314
-4 17 21 -0.9570 -0.0085
-4 18 1 -9.5233 0.1225
-4 18 2 -3.6409 0.2656
-4 18 3 15.9305 0.1971
-4 18 4 5.0509 0.1273
-4 18 5 -3.3830 0.0637
-4 18 6 -2.1848 0.0544
-4 18 7 7.6437 0.0279
-4 18 8 9.7689 0.0925
-4 18 9 -7.9994 0.0412
-4 18 10 -1.7109 0.0018
-4 18 11 2.4714 0.0050
-4 18 12 6.8047 -0.0362
-4 18 13 -5.3910 -0.0245
-4 18 14 1.6202 -0.0620
-4 18 15 -3.2717 -0.0640
-4 18 16 3.9271 -0.0536
-4 18 17 -1.5168 -0.0233
-4 18 18 -0.0895 0.0453
-4 18 19 -2.8632 -0.0392
-4 18 20 -0.8506 -0.0909
-4 19 1 -6.2246 0.0125
-4 19 2 -4.2326 -0.0496
-4 19 3 4.8473 0.2396
-4 19 4 3.5813 -0.0683
-4 19 5 -12.5488 -0.0280
-4 19 6 4.1783 -0.1398
-4 19 7 2.0605 -0.0601
-4 19 8 0.7247 -0.0164
-4 19 9 -1.7475 0.0354
-4 19 10 6.1755 -0.0641
-4 19 11 1.9690 0.0547
-4 19 12 -0.6542 -0.0812
-4 19 13 -0.1513 -0.0064
-4 19 14 0.1156 -0.0081
-4 19 15 0.6807 0.0529
-4 19 16 1.1945 -0.0553
-4 19 17 -2.8209 -0.0354
-4 19 18 3.1961 0.0184
-4 20 1 2.5944 0.3657
-4 20 2 5.6750 0.0029
-4 20 3 -9.3664 0.1071
-4 20 4 4.3023 -0.0242
-4 20 5 3.2301 -0.0175
-4 20 6 2.0169 -0.1242
-4 20 7 -3.7372 0.0572
-4 20 8 -4.1793 -0.0575
-4 20 9 1.0025 0.0465
-4 20 10 0.4124 -0.0262
-4 20 11 -4.4228 -0.0555
-4 20 12 -5.9066 -0.0507
-4 20 13 4.1106 -0.0724
-4 20 14 -1.3487 -0.0174
-4 20 15 0.9665 0.0345
-4 20 16 -0.6445 -0.0733
-4 21 1 0.8477 0.1019
-4 21 2 0.0338 0.1089
-4 21 3 -7.4113 0.1433
-4 21 4 -3.8455 -0.0603
-4 21 5 6.5136 -0.0402
-4 21 6 5.5178 -0.0513
-4 21 7 -2.7602 -0.1429
-4 21 8 3.1567 0.0323
-4 21 9 4.7127 0.0013
-4 21 10 -2.2413 0.0478
-4 21 11 1.0668 0.0174
-4 21 12 -3.4868 -0.0325
-4 21 13 5.0530 -0.0508
-4 22 4 -0.7726 -0.0203
-4 22 5 -5.0546 -0.0452
-3 -21 1 4.3322 0.1805
-3 -21 2 6.8702 0.1186
-3 -21 3 1.5280 0.0284
-3 -20 1 -8.1538 0.1433
-3 -20 2 -6.4941 -0.1534
-3 -20 3 -1.6586 -0.0337
-3 -20 4 -1.0706 -0.0346
-3 -20 5 -2.9944 -0.0377
-3 -20 6 0.8971 -0.0898
-3 -19 1 -4.7060 0.0053
-3 -19 2 6.8819 -0.0558
-3 -19 3 10.3325 0.1504
-3 -19 4 6.1488 -0.1380
-3 -19 5 2.2208 -0.0463
-3 -19 6 -0.9487 -0.0981
-3 -19 7 2.1651 0.0056
-3 -19 8 -2.0188 0.0010
-3 -19 9 1.2757 0.0479
-3 -18 1 -11.5103 0.1808
-3 -18 2 -8.8763 0.0113
-3 -18 3 -5.4376 0.0598
-3 -18 4 -2.9565 -0.1925
-3 -18 5 -2.7245 0.0171
-3 -18 6 -2.8294 -0.0013
-3 -18 7 1.2460 0.0910
-3 -18 8 -2.8703 -0.0298
-3 -18 9 2.8133 0.0043
-3 -18 10 -2.3349 -0.0256
-3 -18 11 -1.8280 -0.0241
-3 -17 1 12.6615 0.1062
-3 -17 2 9.4688 -0.2143
-3 -17 3 -0.1295 -0.0401
-3 -17 4 -1.4711 -0.1671
-3 -17 5 15.0628 -0.1820
-3 -17 6 2.5655 -0.2020
-3 -17 7 0.3637 -0.0964
-3 -17 8 0.0945 -0.0035
-3 -17 9 -1.5473 0.0694
-3 -17 10 -1.6637 0.0802
-3 -17 11 -3.6096 0.0524
-3 -17 12 7.0810 0.0136
-3 -17 13 -1.5657 0.0261
-3 -16 1 -2.6716 0.1939
-3 -16 2 0.3510 -0.0003
-3 -16 3 -3.5582 -0.0343
-3 -16 4 -8.2467 -0.0420
-3 -16 5 0.0267 -0.0593
-3 -16 6 7.1748 0.0433
-3 -16 7 -7.8333 0.0381
-3 -16 8 3.7230 0.0825
-3 -16 9 -3.6915 0.0021
-3 -16 10 1.8790 0.0501
-3 -16 11 -3.2167 -0.0068
-3 -16 12 -0.4541 -0.0308
-3 -16 13 -4.8335 -0.0252
-3 -16 14 4.9821 -0.0183
-3 -15 1 -13.9092 -0.2865
-3 -15 2 9.1392 -0.1311
-3 -15 3 12.7319 -0.3585
-3 -15 4 12.0910 -0.1500
-3 -15 5 -13.8462 -0.0258
-3 -15 6 -3.1208 0.0549
-3 -15 7 1.1736 -0.0961
-3 -15 8 10.4503 0.0371
-3 -15 9 -0.9676 -0.0063
-3 -15 10 8.3431 0.0884
-3 -15 11 -3.0534 0.0708
-3 -15 12 -8.0341 0.0083
-3 -15 13 -1.1098 -0.0359
-3 -15 14 1.5977 -0.0546
-3 -15 15 -0.2019 -0.0537
-3 -15 16 1.3224 -0.0114
-3 -14 1 2.2626 -0.0094
-3 -14 2 5.2606 0.1371
-3 -14 3 -2.3999 -0.2523
-3 -14 4 2.3815 0.1706
-3 -14 5 0.8776 -0.0538
-3 -14 6 -12.5843 0.0988
-3 -14 7 0.4750 0.0252
-3 -14 8 4.8770 0.1345
-3 -14 9 -3.7737 0.0088
-3 -14 10 -0.3758 -0.0050
-3 -14 11 -0.7704 -0.0014
-3 -14 12 -3.3626 -0.0057
-3 -14 13 4.6521 -0.0168
-3 -14 14 -3.5733 -0.0056
-3 -14 15 2.2615 -0.0766
-3 -14 16 5.8626 -0.0183
-3 -14 17 -2.0809 0.0329
-3 -13 1 5.0345 -0.5885
-3 -13 2 0.4108 0.0387
-3 -13 3 -10.6232 -0.0004
-3 -13 4 -14.4019 0.2334
-3 -13 5 26.0875 -0.0621
-3 -13 6 0.8377 0.0930
-3 -13 7 -8.6387 -0.0080
-3 -13 8 -9.4214 0.0949
-3 -13 9 -2.5160 0.0425
-3 -13 10 2.7866 0.0595
-3 -13 11 14.4904 0.0561
-3 -13 12 9.1906 -0.0022
-3 -13 13 -3.9122 -0.0308
-3 -13 14 -4.2116 -0.0968
-3 -13 15 -6.5276 -0.0423
-3 -13 16 1.2314 -0.0502
-3 -13 17 -8.7966 0.0302
-3 -13 18 1.5324 0.0174
-3 -12 1 7.2855 -0.1872
-3 -12 2 -1.8881 0.0550
-3 -12 3 16.7699 -0.0331
-3 -12 4 19.6428 -0.1098
-3 -12 5 5.2151 -0.1324
-3 -12 6 9.3460 0.0163
-3 -12 7 -3.6249 -0.0423
-3 -12 8 -7.6934 -0.1539
-3 -12 9 2.7133 0.0549
-3 -12 10 3.4566 -0.0234
-3 -12 11 3.7362 0.0001
-3 -12 12 2.6018 -0.0147
-3 -12 13 -4.6726 -0.0430
-3 -12 14 -0.2697 -0.0375
-3 -12 15 1.0500 0.0253
-3 -12 16 0.2160 0.0147
-3 -12 17 0.8195 0.0653
-3 -12 18 11.8560 0.0137
-3 -12 19 -1.7858 0.0445
-3 -12 20 1.2242 0.0145
-3 -11 1 -21.6455 0.3882
-3 -11 2 -4.6029 -0.1671
-3 -11 3 -1.3239 -0.0169
-3 -11 4 13.6566 0.0622
-3 -11 5 -32.9973 0.1951
-3 -11 6 -15.2648 0.1832
-3 -11 7 13.3388 0.2296
-3 -11 8 1.8280 0.0256
-3 -11 9 -7.1543 0.0555
-3 -11 10 -4.4838 0.0236
-3 -11 11 -17.4721 -0.0589
-3 -11 12 -3.9991 0.0407
-3 -11 13 5.1501 -0.0953
-3 -11 14 1.3207 -0.0148
-3 -11 15 -2.5897 -0.0151
-3 -11 16 1.9394 -0.0146
-3 -11 17 1.8242 -0.0241
-3 -11 18 1.8485 0.0138
-3 -11 19 -7.3465 -0.0487
-3 -11 20 0.6605 0.0173
-3 -11 21 1.5875 -0.0735
-3 -10 1 -30.3609 -0.0766
-3 -10 2 10.5189 -0.5042
-3 -10 3 -0.0242 -0.4150
-3 -10 4 4.4434 -0.2140
-3 -10 5 10.8161 -0.1360
-3 -10 6 9.0572 0.0006
-3 -10 7 3.5770 -0.0254
-3 -10 8 6.3379 -0.0795
-3 -10 9 -12.3828 -0.1262
-3 -10 10 15.1373 -0.0755
-3 -10 11 -0.9388 -0.1561
-3 -10 12 15.4267 0.0181
-3 -10 13 8.5848 -0.0543
-3 -10 14 1.0682 0.0574
-3 -10 15 3.6867 -0.0412
-3 -10 16 -5.9586 0.1124
-3 -10 17 -1.0864 -0.0393
-3 -10 18 -6.7696 0.0797
-3 -10 19 -3.8792 0.0450
-3 -10 20 7.1416 0.0528
-3 -10 21 -1.8092 -0.0009
-3 -10 22 -1.1934 0.1071
-3 -9 1 23.4062 0.0191
-3 -9 2 -1.7403 0.3493
-3 -9 3 -16.2498 0.0398
-3 -9 4 -10.9618 0.2611
-3 -9 5 18.3467 0.4514
-3 -9 6 2.6421 0.1804
-3 -9 7 -22.0130 0.1715
-3 -9 8 -2.1338 0.0064
-3 -9 9 4.9631 -0.0370
-3 -9 10 7.2396 0.0531
-3 -9 11 17.2097 -0.0532
-3 -9 12 -0.0634 0.0530
-3 -9 13 0.8221 0.0141
-3 -9 14 -9.8321 0.0744
-3 -9 15 5.7146 0.0110
-3 -9 16 -9.3439 0.0733
-3 -9 17 0.8823 0.0431
-3 -9 18 0.2258 0.0372
-3 -9 19 3.8086 -0.0471
-3 -9 20 0.4380 -0.0003
-3 -9 21 1.0439 -0.0882
-3 -9 22 -1.3429 -0.0396
-3 -9 23 -1.1729 -0.0188
-3 -8 1 0.5601 -0.3700
-3 -8 2 -49.7431 -0.3354
-3 -8 3 -8.7945 -0.0995
-3 -8 4 8.1559 -0.4132
-3 -8 5 18.0177 0.1936
-3 -8 6 21.0490 -0.1146
-3 -8 7 22.1446 -0.0131
-3 -8 8 -6.8421 -0.1531
-3 -8 9 18.9972 -0.1096
-3 -8 10 -25.2303 -0.1659
-3 -8 11 7.9750 0.0174
-3 -8 12 -5.4925 -0.0408
-3 -8 13 2.6903 -0.0102
-3 -8 14 -0.7773 0.0256
-3 -8 15 4.7771 -0.0150
-3 -8 16 -7.5325 0.0291
-3 -8 17 0.9920 0.0123
-3 -8 18 -9.2913 0.0457
-3 -8 19 -1.3898 -0.0038
-3 -8 20 -10.5609 0.0092
-3 -8 21 1.4623 -0.0017
-3 -8 22 3.3569 -0.0614
-3 -8 23 -3.6099 0.0155
-3 -7 1 -49.6558 0.2308
-3 -7 2 -8.5330 -0.3237
-3 -7 3 7.4161 0.7974
-3 -7 4 3.5248 -0.2574
-3 -7 5 -15.8502 0.2631
-3 -7 6 -6.0504 -0.1490
-3 -7 7 19.8586 0.1288
-3 -7 8 -12.6440 -0.0757
-3 -7 9 -1.6691 0.0237
-3 -7 10 0.7929 -0.1049
-3 -7 11 -17.7357 0.0264
-3 -7 12 3.9717 0.0212
-3 -7 13 2.2472 0.0232
-3 -7 14 12.2408 0.0696
-3 -7 15 -3.0231 0.0524
-3 -7 16 11.4873 0.0468
-3 -7 17 0.9592 0.0196
-3 -7 18 0.4530 0.0103
-3 -7 19 1.5458 -0.0293
-3 -7 20 -1.4786 -0.0187
-3 -7 21 -1.6063 -0.0509
-3 -7 22 0.8286 -0.0645
-3 -7 23 1.0495 -0.0645
-3 -7 24 -1.7614 -0.0096
-3 -6 1 -17.9687 0.2295
-3 -6 2 41.4682 -0.1791
-3 -6 3 -11.4753 0.2258
-3 -6 4 3.6451 -0.7836
-3 -6 5 -15.8699 0.0253
-3 -6 6 -2.5850 -0.2035
-3 -6 7 -15.3197 0.0472
-3 -6 8 37.0625 0.1189
-3 -6 9 -17.5255 0.0807
-3 -6 10 18.0666 -0.0928
-3 -6 11 -19.0028 0.0606
-3 -6 12 7.4428 -0.0914
-3 -6 13 -7.7909 0.0103
-3 -6 14 11.2833 -0.0517
-3 -6 15 -4.3352 0.0011
-3 -6 16 7.9168 -0.0087
-3 -6 17 -0.4389 -0.0541
-3 -6 18 0.9560 -0.0051
-3 -6 19 -5.5202 -0.0535
-3 -6 20 0.9658 -0.0231
-3 -6 21 -2.3326 -0.0030
-3 -6 22 -0.8395 -0.0143
-3 -6 23 1.7220 -0.0109
-3 -6 24 0.6969 -0.0015
-3 -6 25 -2.6993 0.0000
-3 -5 2 24.6496 -0.7748
-3 -5 3 -50.9682 -0.3799
-3 -5 4 2.8616 -0.3561
-3 -5 5 -28.1022 -0.2622
-3 -5 6 -0.7184 -0.0314
-3 -5 7 -31.7310 0.0295
-3 -5 8 2.7089 -0.1262
-3 -5 9 17.7565 0.1166
-3 -5 10 7.3403 -0.0578
-3 -5 11 30.4949 0.0767
-3 -5 12 11.2092 0.0015
-3 -5 13 -6.3147 0.0898
-3 -5 14 -9.7798 0.0584
-3 -5 15 3.5279 0.1049
-3 -5 16 -6.2675 0.0589
-3 -5 17 -0.0703 0.0438
-3 -5 18 0.2007 0.0050
-3 -5 19 -4.8765 0.0087
-3 -5 20 -1.0068 -0.0020
-3 -5 21 2.8216 0.0285
-3 -5 22 -3.0188 0.0344
-3 -5 23 -1.5525 0.0220
-3 -5 24 -1.9146 -0.0051
-3 -5 25 2.5148 0.0343
-3 -4 1 33.5602 0.3315
-3 -4 2 32.6265 -0.2934
-3 -4 3 0.6443 -0.1590
-3 -4 4 6.4156 0.3194
-3 -4 5 13.6779 -0.1411
-3 -4 6 -1.6475 0.2537
-3 -4 7 23.3920 0.1163
-3 -4 8 -39.6538 0.2183
-3 -4 9 21.4209 0.0337
-3 -4 10 1.3814 0.0683
-3 -4 11 20.1375 0.0475
-3 -4 12 -20.2233 0.0013
-3 -4 13 -2.1485 0.1118
-3 -4 14 -6.9176 -0.0095
-3 -4 15 6.5802 0.0272
-3 -4 16 -0.8009 0.0115
-3 -4 17 8.7271 -0.0513
-3 -4 18 -0.6995 -0.0193
-3 -4 19 0.0762 -0.0138
-3 -4 20 -5.7190 -0.0451
-3 -4 21 -2.3432 -0.0308
-3 -4 22 -2.1764 -0.0215
-3 -4 23 1.7804 -0.0590
-3 -4 24 2.4780 -0.0120
-3 -4 25 2.0544 -0.0267
-3 -4 26 -2.4572 0.0144
-3 -3 1 -183.0947 -1.0144
-3 -3 2 -48.2384 0.0257
-3 -3 3 55.3487 -1.0834
-3 -3 4 -18.1871 0.0764
-3 -3 5 40.8302 -0.5851
-3 -3 6 13.8941 0.1278
-3 -3 7 -14.2433 -0.3537
-3 -3 8 1.9323 0.1462
-3 -3 9 -9.6890 -0.1097
-3 -3 10 -2.6155 0.0136
-3 -3 11 38.6291 -0.1027
-3 -3 12 7.9616 0.0340
-3 -3 13 21.0408 0.0070
-3 -3 14 17.6381 0.0656
-3 -3 15 -17.4034 0.0025
-3 -3 16 1.1228 0.0429
-3 -3 17 -8.8453 0.0102
-3 -3 18 -5.6896 -0.0129
-3 -3 19 -7.7964 0.0131
-3 -3 20 -4.3177 -0.0096
-3 -3 21 -14.9930 0.0157
-3 -3 22 1.9204 0.0460
-3 -3 23 3.4189 0.0212
-3 -3 24 3.2980 0.0375
-3 -3 25 -4.1443 -0.0389
-3 -3 26 -1.1313 0.0459
-3 -2 1 7.5314 -1.2454
-3 -2 2 -60.0874 1.6813
-3 -2 3 14.7483 -0.4593
-3 -2 4 65.8964 1.1106
-3 -2 5 -19.4354 0.1466
-3 -2 6 -2.4798 0.2719
-3 -2 7 -27.5377 0.0772
-3 -2 8 -14.0126 0.4783
-3 -2 9 -19.6346 0.1107
-3 -2 10 -16.6142 0.2705
-3 -2 11 -14.1534 0.1386
-3 -2 12 25.8080 0.0676
-3 -2 13 -5.0286 0.0578
-3 -2 14 -6.5910 0.0407
-3 -2 15 -11.5543 0.0272
-3 -2 16 3.1384 -0.0488
-3 -2 17 0.2429 0.0190
-3 -2 18 11.3968 -0.1035
-3 -2 19 4.5602 -0.0038
-3 -2 20 8.7733 -0.0386
-3 -2 21 -3.0586 0.0238
-3 -2 22 2.1857 -0.0271
-3 -2 23 -2.0034 0.0170
-3 -2 24 -1.9017 -0.0239
-3 -2 25 -4.1850 0.0163
-3 -2 26 3.4791 0.0163
-3 -2 27 0.7479 0.0239
-3 -1 1 74.8096 -1.1103
-3 -1 2 28.8384 0.0996
-3 -1 3 -99.7890 -0.1090
-3 -1 4 -0.7823 -0.0369
-3 -1 5 45.6066 -0.1861
-3 -1 6 -25.9353 -0.0124
-3 -1 7 70.5249 -0.0816
-3 -1 8 1.4921 0.0954
-3 -1 9 -48.0131 0.2435
-3 -1 10 26.0687 -0.1107
-3 -1 11 -0.7463 0.0896
-3 -1 12 8.7402 -0.1338
-3 -1 13 48.7295 -0.0339
-3 -1 14 -7.2469 -0.0634
-3 -1 15 16.5954 0.0378
-3 -1 16 6.4841 -0.0985
-3 -1 17 -8.1238 0.0661
-3 -1 18 1.1304 -0.0881
-3 -1 19 -8.2065 0.0858
-3 -1 20 -7.0733 -0.0508
-3 -1 21 5.7527 0.0493
-3 -1 22 -6.0961 -0.0415
-3 -1 23 -11.0793 0.0405
-3 -1 24 -3.8623 -0.0251
-3 -1 25 4.5959 0.0082
-3 -1 26 0.5857 -0.0602
-3 -1 27 -4.7843 0.0413
-3 0 1 22.5384 0.5227
-3 0 2 -92.2487 0.1135
-3 0 3 26.5888 0.8483
-3 0 4 -107.3793 0.0951
-3 0 5 27.7151 0.2363
-3 0 6 17.1909 -0.1113
-3 0 7 -3.9189 0.1275
-3 0 8 -29.5476 0.0157
-3 0 9 -9.3334 0.0824
-3 0 10 -30.8508 0.0167
-3 0 11 7.8603 -0.0253
-3 0 12 -27.5795 -0.0131
-3 0 13 8.8874 0.0576
-3 0 14 5.0392 -0.0131
-3 0 15 0.5263 0.0667
-3 0 16 -11.9210 -0.0349
-3 0 17 -1.8833 0.0256
-3 0 18 -11.7211 -0.0505
-3 0 19 -3.5291 -0.0387
-3 0 20 0.4590 -0.0839
-3 0 21 1.1813 -0.0001
-3 0 22 -2.7841 -0.0116
-3 0 23 -0.8931 -0.0462
-3 0 24 1.8269 -0.0256
-3 0 25 2.6381 -0.0217
-3 0 26 -0.4158 -0.0589
-3 0 27 -4.2368 0.0376
-3 0 28 1.9349 0.0013
-3 1 1 99.7415 0.2811
-3 1 4 8.8628 -0.1049
-3 1 5 9.1761 -0.1830
-3 1 6 29.6465 -0.0328
-3 1 7 34.4625 -0.0792
-3 1 8 4.0954 0.1503
-3 1 9 74.1182 -0.0120
-3 1 10 -13.4233 0.0806
-3 1 11 -31.5598 -0.2091
-3 1 12 19.9705 -0.0169
-3 1 13 23.8031 -0.2097
-3 1 14 9.0112 0.0392
-3 1 15 24.6343 -0.0983
-3 1 16 0.7221 0.0079
-3 1 17 3.7531 -0.1223
-3 1 18 2.2918 0.0085
-3 1 19 -1.4303 -0.0624
-3 1 20 0.5308 0.0147
-3 1 21 -17.0848 -0.0543
-3 1 22 2.6886 0.0257
-3 1 23 8.2297 -0.0359
-3 1 24 5.6279 0.0063
-3 1 25 -8.0352 -0.0246
-3 1 26 -0.2537 -0.0208
-3 1 27 5.1576 -0.0681
-3 1 28 0.0747 0.0541
-3 2 1 -41.4264 -0.1271
-3 2 2 12.6335 -0.0281
-3 2 3 -37.3733 -0.1926
-3 2 4 -56.6032 0.8674
-3 2 5 7.9811 0.0458
-3 2 6 -5.2827 0.1402
-3 2 7 -5.3269 -0.0209
-3 2 8 6.2818 -0.1698
-3 2 9 -8.8710 -0.1299
-3 2 10 -14.2359 0.1763
-3 2 11 -10.7327 -0.1721
-3 2 12 10.8044 0.0757
-3 2 13 -5.5481 -0.0866
-3 2 14 -2.3804 0.0511
-3 2 15 3.1628 -0.0386
-3 2 16 5.9825 0.1112
-3 2 17 -3.3675 -0.0243
-3 2 18 -10.1478 0.1034
-3 2 19 -1.3303 -0.0200
-3 2 20 -7.9157 0.0274
-3 2 21 -7.7455 -0.0079
-3 2 22 7.3743 0.0714
-3 2 23 -3.4045 0.0451
-3 2 24 -5.9229 0.0444
-3 2 25 -5.3461 0.0057
-3 2 26 -4.2295 0.0165
-3 2 27 3.9883 0.0122
-3 2 28 -0.2179 0.0305
-3 3 1 49.4112 -0.2650
-3 3 2 36.5151 0.5887
-3 3 3 40.7039 0.7585
-3 3 4 -24.2138 0.4730
-3 3 5 -47.0507 0.5380
-3 3 6 2.0901 0.0350
-3 3 7 34.7795 -0.0142
-3 3 8 -17.0587 0.0842
-3 3 9 -37.2939 -0.0075
-3 3 10 12.6883 0.0552
-3 3 11 9.4735 0.0864
-3 3 12 -7.5866 -0.0958
-3 3 13 -38.9270 -0.0465
-3 3 14 7.1691 -0.0100
-3 3 15 28.4562 -0.0333
-3 3 16 -0.7582 0.0072
-3 3 17 11.9060 -0.0326
-3 3 18 6.9610 -0.0090
-3 3 19 -1.3611 -0.0465
-3 3 20 -3.5511 0.0086
-3 3 21 8.3466 -0.0347
-3 3 22 -6.5397 -0.0102
-3 3 23 -7.0513 -0.0229
-3 3 24 -3.3921 -0.0151
-3 3 25 6.6164 0.0313
-3 3 26 0.9272 0.0144
-3 3 27 -2.4111 0.0321
-3 3 28 -1.1820 -0.0283
-3 4 1 40.8614 -0.2545
-3 4 2 18.0205 -0.3429
-3 4 3 2.9742 0.2506
-3 4 4 -28.1376 -0.0852
-3 4 5 16.3912 -0.0504
-3 4 6 -25.3254 -0.5685
-3 4 7 29.5640 -0.1802
-3 4 8 24.6062 -0.2788
-3 4 9 -7.1380 -0.1614
-3 4 10 3.2097 -0.1221
-3 4 11 17.8729 -0.0808
-3 4 12 7.2360 -0.0431
-3 4 13 12.6927 0.0125
-3 4 14 17.3189 -0.0041
-3 4 15 8.0215 -0.0193
-3 4 16 4.4867 -0.0859
-3 4 17 6.3718 0.0365
-3 4 18 -2.0133 0.0723
-3 4 19 -8.2125 -0.0110
-3 4 20 -14.3035 0.0153
-3 4 21 0.9617 0.0009
-3 4 22 -8.4260 0.0145
-3 4 23 2.6849 0.0532
-3 4 24 6.4122 0.0395
-3 4 25 2.2454 0.0242
-3 4 26 0.1352 -0.0265
-3 4 27 -5.2252 0.0464
-3 4 28 -2.9002 -0.0050
-3 5 1 31.2738 0.3419
-3 5 2 1.8773 0.3585
-3 5 3 16.3956 1.2333
-3 5 4 -18.1044 0.2592
-3 5 5 0.4573 0.7499
-3 5 6 -10.0776 -0.1464
-3 5 7 -34.0567 0.0018
-3 5 8 -0.8251 -0.1022
-3 5 9 27.8908 0.1362
-3 5 10 -38.3316 -0.0451
-3 5 11 -48.5301 0.1103
-3 5 12 5.1099 -0.0870
-3 5 13 2.0679 0.0087
-3 5 14 -16.9986 0.0196
-3 5 15 -31.3365 0.0711
-3 5 16 0.0624 -0.0165
-3 5 17 6.4691 0.0029
-3 5 18 -5.5126 -0.0145
-3 5 19 -4.0029 0.0017
-3 5 20 0.6187 -0.0303
-3 5 21 -7.0396 0.0090
-3 5 22 -4.3216 -0.0373
-3 5 23 0.0656 0.0095
-3 5 24 -0.4193 -0.0197
-3 5 25 -1.5613 0.0307
-3 5 26 2.2582 -0.0480
-3 5 27 0.2250 0.0191
-3 5 28 2.5485 -0.0222
-3 6 1 15.2859 0.2305
-3 6 2 18.8595 -1.2672
-3 6 3 -22.9327 0.5118
-3 6 4 -20.0510 -0.4865
-3 6 5 -8.0286 0.0303
-3 6 6 6.4582 -0.3457
-3 6 7 6.2955 -0.0543
-3 6 8 28.7732 -0.3919
-3 6 9 7.9554 0.1383
-3 6 10 24.9172 -0.1890
-3 6 11 -2.4193 0.0937
-3 6 12 12.3537 -0.0500
-3 6 13 18.5319 0.0496
-3 6 14 34.1843 -0.0954
-3 6 15 1.1383 0.0138
-3 6 16 18.4277 -0.0530
-3 6 17 5.8022 0.0102
-3 6 18 5.6822 0.0396
-3 6 19 2.1538 0.0361
-3 6 20 -9.0061 0.0322
-3 6 21 -4.8538 -0.0036
-3 6 22 -1.3453 -0.0130
-3 6 23 2.9191 0.0754
-3 6 24 -4.2046 0.0508
-3 6 25 1.3960 0.0422
-3 6 26 -0.1376 -0.0536
-3 6 27 2.6214 0.0090
-3 6 28 0.4997 -0.0152
-3 7 1 122.2302 0.6704
-3 7 2 14.2377 -0.1062
-3 7 3 20.4754 0.1671
-3 7 4 -1.1775 -0.0080
-3 7 5 -12.5226 0.1796
-3 7 6 -2.9606 -0.1734
-3 7 7 -19.1441 -0.0897
-3 7 8 -0.6518 -0.1580
-3 7 9 -21.8856 -0.2157
-3 7 10 -1.0727 0.0226
-3 7 11 1.0241 0.1386
-3 7 12 -16.9826 0.0667
-3 7 13 -39.6345 0.0936
-3 7 14 5.2415 0.0654
-3 7 15 2.1534 -0.0568
-3 7 16 -14.5553 0.0974
-3 7 17 -3.9844 -0.0072
-3 7 18 1.1189 0.0449
-3 7 19 3.9583 -0.0607
-3 7 20 -0.8581 0.0330
-3 7 21 -4.6587 -0.0564
-3 7 22 -3.8054 0.0350
-3 7 23 0.3433 -0.0434
-3 7 24 -8.0122 0.0420
-3 7 25 -3.3236 -0.0220
-3 7 26 -1.2057 0.0520
-3 7 27 1.0085 -0.0488
-3 7 28 0.2714 0.0501
-3 8 1 2.5236 -0.1691
-3 8 2 -37.0107 0.0081
-3 8 3 24.9072 -0.2393
-3 8 4 3.1053 0.4937
-3 8 5 -12.5170 -0.4728
-3 8 6 -41.4412 0.1698
-3 8 7 14.9377 -0.4265
-3 8 8 -10.5302 -0.0203
-3 8 9 -1.6796 -0.1769
-3 8 10 14.4441 0.1887
-3 8 11 -3.9730 -0.1023
-3 8 12 -4.9402 0.1425
-3 8 13 2.1696 -0.0438
-3 8 14 -11.9037 0.1164
-3 8 15 12.2477 -0.0866
-3 8 16 17.7769 -0.0058
-3 8 17 -1.2688 -0.0536
-3 8 18 10.5937 0.0238
-3 8 19 -3.3847 -0.0029
-3 8 20 4.7160 0.0619
-3 8 21 -6.1603 -0.0649
-3 8 22 -6.6159 0.0107
-3 8 23 -1.5531 -0.0289
-3 8 24 7.0854 0.0887
-3 8 25 4.2618 -0.0458
-3 8 26 -1.9245 0.0513
-3 8 27 -3.1825 -0.0726
-3 8 28 -2.1466 -0.0373
-3 9 1 -41.0656 -0.9039
-3 9 2 18.1011 0.4646
-3 9 3 76.4924 -0.6903
-3 9 4 0.8153 0.3647
-3 9 5 27.7303 -0.1005
-3 9 6 -8.5749 0.0932
-3 9 7 4.3934 -0.2291
-3 9 8 -1.8974 0.1111
-3 9 9 -12.8421 -0.1619
-3 9 10 1.8348 0.1711
-3 9 11 8.1999 0.1403
-3 9 12 7.1689 0.1126
-3 9 13 6.1542 0.2169
-3 9 14 6.8861 0.0223
-3 9 15 -6.5194 0.0273
-3 9 16 9.3641 -0.0201
-3 9 17 -11.4514 0.0315
-3 9 18 1.8388 -0.0164
-3 9 19 0.2864 0.0853
-3 9 20 0.0640 -0.0125
-3 9 21 1.6136 0.0712
-3 9 22 3.7592 -0.0256
-3 9 23 -4.4332 0.0753
-3 9 24 0.3408 -0.0029
-3 9 25 2.3021 0.0548
-3 9 26 -1.2204 -0.0258
-3 9 27 -0.7023 0.0262
-3 9 28 3.7451 -0.0375
-3 10 1 -0.3383 -0.5597
-3 10 2 0.2995 0.2387
-3 10 3 -1.1972 0.0801
-3 10 4 -7.9326 0.1726
-3 10 5 1.4274 0.2733
-3 10 6 3.3821 0.1538
-3 10 7 -21.0753 0.0851
-3 10 8 -11.5508 -0.0201
-3 10 9 -0.6514 0.1318
-3 10 10 -11.0858 0.0494
-3 10 11 -10.5632 0.1875
-3 10 12 7.5889 0.0015
-3 10 13 -6.5157 0.1140
-3 10 14 2.6008 -0.0785
-3 10 15 -5.4933 0.0284
-3 10 16 -8.2433 -0.1432
-3 10 17 -1.4762 0.0757
-3 10 18 -3.9955 -0.0975
-3 10 19 3.3606 0.0814
-3 10 20 -7.1550 -0.0953
-3 10 21 -3.4171 -0.0122
-3 10 22 -3.1190 -0.1209
-3 10 23 -1.8287 0.0276
-3 10 24 -5.5540 -0.0666
-3 10 25 0.5475 0.0035
-3 10 26 2.4594 -0.0610
-3 10 27 4.4887 0.0158
-3 11 1 -3.8187 0.2220
-3 11 2 -10.8132 -0.0332
-3 11 3 -42.1446 -0.3482
-3 11 4 -9.6940 -0.2307
-3 11 5 3.6260 -0.2130
-3 11 6 14.9322 -0.1301
-3 11 7 14.5406 0.1523
-3 11 8 -3.5741 -0.0361
-3 11 9 -1.2829 -0.0562
-3 11 10 -8.2202 0.0301
-3 11 11 -9.6031 0.0166
-3 11 12 4.7484 0.0419
-3 11 13 12.2254 0.1179
-3 11 14 5.6158 -0.0236
-3 11 15 9.2438 0.0227
-3 11 16 1.6599 -0.0739
-3 11 17 18.0679 -0.0312
-3 11 18 -6.3823 -0.0383
-3 11 19 -6.5172 0.0215
-3 11 20 1.5431 -0.0103
-3 11 21 4.2677 -0.0023
-3 11 22 -5.0490 -0.0076
-3 11 23 3.1452 -0.0094
-3 11 24 -1.2837 0.0129
-3 11 25 0.3269 -0.0129
-3 11 26 -0.3063 0.0139
-3 11 27 1.2857 0.0072
-3 12 1 6.6608 0.2457
-3 12 2 26.2876 0.1661
-3 12 3 13.1547 0.4483
-3 12 4 3.0664 0.2229
-3 12 5 5.5717 0.2803
-3 12 6 12.4486 0.4100
-3 12 7 11.9304 0.0531
-3 12 8 0.4163 0.0566
-3 12 9 -5.4255 0.0535
-3 12 10 -0.7046 0.0655
-3 12 11 -2.3645 -0.0207
-3 12 12 -10.2320 0.0849
-3 12 13 -8.2232 -0.0110
-3 12 14 -7.6746 0.0368
-3 12 15 1.0019 -0.0480
-3 12 16 3.5567 0.0308
-3 12 17 -3.2587 0.0037
-3 12 18 2.3660 0.0231
-3 12 19 -5.0382 -0.0266
-3 12 20 3.1912 -0.0210
-3 12 21 1.2798 -0.0799
-3 12 22 -2.2458 -0.0532
-3 12 23 -5.5552 -0.0708
-3 12 24 2.3739 -0.0035
-3 12 25 -1.7639 -0.0133
-3 12 26 0.7970 0.0270
-3 13 1 1.7063 -0.1231
-3 13 2 -7.9105 -0.1369
-3 13 3 -17.0117 -0.0666
-3 13 4 -2.7809 -0.2356
-3 13 5 -17.9917 -0.2366
-3 13 6 -20.9866 -0.1239
-3 13 7 -10.5774 0.2061
-3 13 8 9.5301 -0.0358
-3 13 9 1.3857 -0.1098
-3 13 10 -6.4571 0.0509
-3 13 11 -13.8624 -0.1996
-3 13 12 -0.5544 0.0134
-3 13 13 -1.9864 -0.0368
-3 13 14 10.6257 -0.0652
-3 13 15 -0.9064 -0.0582
-3 13 16 11.4576 -0.0391
-3 13 17 -8.7791 -0.0749
-3 13 18 7.0423 -0.0039
-3 13 19 -0.9862 -0.0614
-3 13 20 -2.6623 0.0217
-3 13 21 -7.3474 -0.0250
-3 13 22 5.4722 0.0075
-3 13 23 -0.2104 -0.0679
-3 13 24 1.8804 0.0097
-3 13 25 -0.8353 0.0705
-3 13 26 1.4849 0.0331
-3 14 1 4.3611 0.4182
-3 14 2 14.0182 0.0653
-3 14 3 11.9756 0.1032
-3 14 4 25.5943 0.0197
-3 14 5 2.0773 0.2216
-3 14 6 -8.1967 0.3308
-3 14 7 1.1614 0.2110
-3 14 8 15.7125 0.0828
-3 14 9 4.7498 0.0029
-3 14 10 -2.0226 0.0111
-3 14 11 -2.7166 -0.0065
-3 14 12 -0.6678 0.0808
-3 14 13 -2.6198 -0.0643
-3 14 14 1.1868 0.0149
-3 14 15 -10.3312 -0.0945
-3 14 16 -2.3367 -0.0202
-3 14 17 0.4356 -0.0737
-3 14 18 5.7072 -0.0323
-3 14 19 0.3575 0.0220
-3 14 20 -4.4147 0.0362
-3 14 21 2.8153 -0.0262
-3 14 22 1.2924 -0.0221
-3 14 23 1.9731 0.0018
-3 14 24 -0.9870 0.0468
-3 14 25 -1.8703 -0.0080
-3 15 1 -4.5292 0.3970
-3 15 2 9.9527 0.1096
-3 15 3 7.6739 -0.0145
-3 15 4 -11.2685 -0.0043
-3 15 5 -20.6157 -0.1730
-3 15 6 6.8737 0.0535
-3 15 7 3.7412 -0.0060
-3 15 8 -11.4088 0.0532
-3 15 9 -1.0661 0.0303
-3 15 10 -0.5828 -0.0540
-3 15 11 1.2000 -0.1040
-3 15 12 -13.3160 -0.0504
-3 15 13 -8.4614 -0.0599
-3 15 14 1.3994 -0.0325
-3 15 15 12.1088 0.0004
-3 15 16 0.0399 -0.0460
-3 15 17 10.1399 -0.0261
-3 15 18 -3.6349 -0.0434
-3 15 19 1.0746 -0.0087
-3 15 20 -4.4967 -0.0321
-3 15 21 -1.2070 0.0867
-3 15 22 -5.6647 0.0061
-3 15 23 -1.8043 0.0267
-3 15 24 0.3671 -0.0227
-3 16 1 -2.5819 0.0138
-3 16 2 2.7856 0.1118
-3 16 3 -2.5050 0.0204
-3 16 4 -5.4579 -0.3042
-3 16 5 4.7152 0.0271
-3 16 6 6.8467 -0.0282
-3 16 7 -8.8224 0.0802
-3 16 8 -10.2464 0.0824
-3 16 9 3.1575 0.0008
-3 16 10 8.0409 -0.1403
-3 16 11 -2.0975 0.0056
-3 16 12 -6.1213 -0.1137
-3 16 13 2.5499 0.0285
-3 16 14 -8.6389 -0.0842
-3 16 15 7.3145 -0.0111
-3 16 16 -4.5157 -0.0183
-3 16 17 1.9832 0.0131
-3 16 18 -1.2797 0.0033
-3 16 19 2.0878 0.0485
-3 16 20 8.4910 -0.0144
-3 16 21 -1.7307 -0.0164
-3 16 22 -2.3382 -0.0279
-3 16 23 -0.4023 0.0312
-3 17 1 8.6421 0.2931
-3 17 2 -0.0011 0.0331
-3 17 3 8.5667 0.2420
-3 17 4 14.8672 -0.0173
-3 17 5 11.0976 0.0669
-3 17 6 -5.4092 -0.0517
-3 17 7 -16.2178 0.1674
-3 17 8 7.4047 -0.0680
-3 17 9 7.5169 0.1633
-3 17 10 -0.4802 -0.1080
-3 17 11 1.1861 -0.0816
-3 17 12 3.8150 -0.0634
-3 17 13 2.6109 -0.0822
-3 17 14 -10.7253 -0.0727
-3 17 15 -5.9992 0.0017
-3 17 16 0.1398 0.0134
-3 17 17 -0.3746 0.0487
-3 17 18 3.0370 0.0111
-3 17 19 -3.4573 -0.0287
-3 17 20 1.6857 -0.0173
-3 17 21 -1.3951 -0.0740
-3 17 22 -1.0043 -0.0229
-3 18 1 1.2577 0.2182
-3 18 2 -9.3062 -0.0843
-3 18 3 -6.9984 -0.1378
-3 18 4 5.3689 -0.3580
-3 18 5 -2.5904 -0.1660
-3 18 6 -5.9797 -0.1468
-3 18 7 -2.9219 -0.0384
-3 18 8 0.1876 -0.0120
-3 18 9 -6.4803 0.0837
-3 18 10 -4.3518 -0.1096
-3 18 11 4.6269 -0.0065
-3 18 12 3.0584 -0.0591
-3 18 13 -2.3526 -0.0397
-3 18 14 0.0293 -0.0347
-3 18 15 -2.2169 -0.0224
-3 18 16 -0.5225 0.1014
-3 18 17 -1.0539 -0.0178
-3 18 18 -1.0426 -0.0463
-3 18 19 2.9913 0.0689
-3 18 20 -2.4693 0.0344
-3 18 21 1.9501 0.0801
-3 19 1 1.1937 0.2780
-3 19 2 11.1967 0.1646
-3 19 3 5.1226 0.0699
-3 19 4 2.1168 0.0091
-3 19 5 5.8860 0.0111
-3 19 6 3.9245 0.0574
-3 19 7 7.1961 0.0156
-3 19 8 -5.9175 0.0068
-3 19 9 -9.6615 0.0160
-3 19 10 -0.3896 -0.0634
-3 19 11 2.6813 -0.0329
-3 19 12 -1.6897 -0.0151
-3 19 13 -2.5975 -0.0438
-3 19 14 3.6138 -0.0347
-3 19 15 -1.4317 -0.0336
-3 19 16 -4.7637 0.0287
-3 19 17 1.0836 -0.0027
-3 19 18 -5.3056 -0.0140
-3 19 19 4.0468 -0.0534
-3 20 1 -3.7932 -0.1203
-3 20 2 2.2079 0.0156
-3 20 3 4.0128 -0.1762
-3 20 4 -12.8832 -0.1002
-3 20 5 1.8428 -0.1709
-3 20 6 -3.0303 -0.1252
-3 20 7 5.3096 -0.0090
-3 20 8 -0.4347 0.0381
-3 20 9 -0.4310 -0.0915
-3 20 10 1.3916 0.0281
-3 20 11 -2.2376 -0.0434
-3 20 12 0.3514 0.0253
-3 20 13 -1.3514 0.0139
-3 20 14 2.3388 0.0633
-3 20 15 1.5273 0.0466
-3 20 16 -1.0829 0.0562
-3 20 17 2.4120 -0.0341
-3 21 1 -0.6703 -0.0322
-3 21 2 -6.7335 -0.0082
-3 21 3 6.2886 -0.0328
-3 21 4 2.4036 -0.0279
-3 21 5 0.1312 -0.0652
-3 21 6 -1.7071 0.0903
-3 21 7 1.9938 -0.0136
-3 21 8 -5.5508 0.0242
-3 21 9 -1.7438 -0.0130
-3 21 10 -3.1387 -0.0818
-3 21 11 -5.0078 -0.0212
-3 21 12 4.0420 -0.0229
-3 21 13 1.0530 -0.0297
-3 21 14 1.6648 0.1000
-3 22 1 0.3914 -0.0247
-3 22 2 0.1764 0.0365
-3 22 3 1.1066 -0.1605
-3 22 4 5.3151 -0.1955
-3 22 5 2.2073 -0.0458
-3 22 6 -2.5925 -0.1315
-3 22 7 0.7539 -0.0160
-3 22 8 -0.2435 -0.0014
-3 22 9 2.0621 0.0948
-3 22 10 5.8017 0.0093
-2 -21 1 5.9635 -0.0132
-2 -21 2 -7.4209 -0.0979
-2 -21 3 -5.7739 -0.1074
-2 -21 4 -5.6948 -0.1143
-2 -20 1 7.5611 0.0714
-2 -20 2 0.2502 -0.0968
-2 -20 3 1.3132 -0.1244
-2 -20 4 7.4287 -0.0189
-2 -20 5 3.9595 0.0311
-2 -20 6 0.8913 0.0565
-2 -20 7 2.6879 0.0548
-2 -19 1 2.4429 -0.2058
-2 -19 2 -2.7577 -0.2055
-2 -19 3 2.8125 0.0220
-2 -19 4 -5.6813 0.0420
-2 -19 5 -6.2767 -0.1342
-2 -19 6 -4.0098 -0.0216
-2 -19 7 -2.7271 -0.0400
-2 -19 8 0.7023 -0.0022
-2 -19 9 0.8992 -0.0165
-2 -18 1 10.2916 0.0212
-2 -18 2 4.8119 0.0815
-2 -18 3 14.1833 -0.1869
-2 -18 4 -0.0632 -0.1070
-2 -18 5 1.9695 -0.0790
-2 -18 6 3.8593 0.0738
-2 -18 7 7.5235 0.0373
-2 -18 8 -1.6964 0.1118
-2 -18 9 -3.7563 -0.0170
-2 -18 10 2.0077 0.0521
-2 -18 11 -4.0776 0.0209
-2 -17 1 -7.0083 -0.1313
-2 -17 2 -15.4574 0.0404
-2 -17 3 -2.4654 -0.2786
-2 -17 4 -1.5132 0.1139
-2 -17 5 -6.9177 0.1136
-2 -17 6 2.7397 0.2128
-2 -17 7 -3.7484 -0.0005
-2 -17 8 0.1938 0.0835
-2 -17 9 1.3118 0.0232
-2 -17 10 2.9392 0.0320
-2 -17 11 6.2390 0.0025
-2 -17 12 1.0761 -0.0607
-2 -17 13 0.1893 0.0022
-2 -16 1 2.9594 -0.3478
-2 -16 2 -5.7286 -0.0312
-2 -16 3 -3.1895 -0.2544
-2 -16 4 12.9107 -0.0381
-2 -16 5 -1.8126 -0.1611
-2 -16 6 -0.2775 0.0106
-2 -16 7 -6.0614 0.0407
-2 -16 8 -2.8558 0.1210
-2 -16 9 5.6449 0.0172
-2 -16 10 -6.3968 0.0206
-2 -16 11 4.5446 -0.0322
-2 -16 12 -2.4665 -0.0379
-2 -16 13 2.2637 -0.0225
-2 -16 14 -3.3089 -0.0194
-2 -16 15 5.9925 -0.0147
-2 -15 1 8.4668 -0.3161
-2 -15 2 -2.3923 0.1466
-2 -15 3 -0.2888 0.0952
-2 -15 4 -18.4720 0.2625
-2 -15 5 3.4196 0.2292
-2 -15 6 -1.9058 0.1928
-2 -15 7 2.5150 0.1150
-2 -15 8 3.1505 0.0381
-2 -15 9 9.5784 0.0372
-2 -15 10 -6.8108 0.0206
-2 -15 11 2.6735 0.0193
-2 -15 12 -4.5718 0.0090
-2 -15 13 6.5361 -0.0579
-2 -15 14 0.8438 -0.0213
-2 -15 15 -0.3891 -0.0068
-2 -15 16 -1.1388 0.0001
-2 -15 17 5.6411 0.1138
-2 -14 1 -7.0038 -0.1470
-2 -14 2 17.8487 -0.2585
-2 -14 3 14.7844 0.0439
-2 -14 4 -29.0631 -0.0577
-2 -14 5 0.5870 0.0923
-2 -14 6 7.8425 -0.1897
-2 -14 7 4.8776 -0.0020
-2 -14 8 -6.2588 -0.1057
-2 -14 9 -4.1551 0.0779
-2 -14 10 -11.6094 -0.0145
-2 -14 11 -1.4226 -0.0454
-2 -14 12 1.3125 -0.0506
-2 -14 13 6.4461 -0.1149
-2 -14 14 6.8080 -0.0203
-2 -14 15 -3.8805 0.0371
-2 -14 16 -1.1900 -0.0274
-2 -14 17 -1.1584 0.0305
-2 -14 18 -9.5565 0.0260
-2 -13 1 11.2248 0.4320
-2 -13 2 17.8045 -0.1777
-2 -13 3 6.3753 0.5459
-2 -13 4 9.8276 0.0400
-2 -13 5 -5.3549 0.2286
-2 -13 6 -2.6182 0.0116
-2 -13 7 -1.2107 0.2261
-2 -13 8 0.8277 0.0124
-2 -13 9 10.3356 0.0307
-2 -13 10 9.8933 -0.0283
-2 -13 11 1.1951 -0.0663
-2 -13 12 -0.8228 0.0044
-2 -13 13 -12.7625 -0.0288
-2 -13 14 -4.2585 0.0133
-2 -13 15 1.1486 -0.0005
-2 -13 16 -1.1897 0.1097
-2 -13 17 3.6787 -0.0392
-2 -13 18 4.7128 0.1077
-2 -13 19 12.0965 0.0665
-2 -12 1 4.8662 0.0866
-2 -12 2 -10.4065 -0.3776
-2 -12 3 -34.3638 0.1478
-2 -12 4 25.0403 -0.0736
-2 -12 5 -0.4434 0.0342
-2 -12 6 -33.3069 -0.0829
-2 -12 7 -8.9561 0.0882
-2 -12 8 5.1607 -0.0345
-2 -12 9 2.4838 -0.0147
-2 -12 10 4.9658 0.0214
-2 -12 11 -12.9696 -0.1443
-2 -12 12 -10.7489 -0.0282
-2 -12 13 -5.2720 -0.0871
-2 -12 14 2.6750 0.0116
-2 -12 15 7.9225 -0.0263
-2 -12 16 5.6746 0.0733
-2 -12 17 -1.8290 -0.0166
-2 -12 18 -0.7535 0.0221
-2 -12 19 -0.2473 -0.0687
-2 -12 20 -18.1518 0.0233
-2 -11 1 -3.8129 0.1878
-2 -11 2 10.4340 -0.0951
-2 -11 3 14.0726 0.0421
-2 -11 4 -2.2456 0.1061
-2 -11 5 5.0140 0.2256
-2 -11 6 0.0265 0.0125
-2 -11 7 3.3209 -0.0502
-2 -11 8 11.8673 -0.1226
-2 -11 9 -0.4427 -0.0631
-2 -11 10 8.1743 -0.0143
-2 -11 11 16.3392 0.0060
-2 -11 12 12.2577 -0.0253
-2 -11 13 4.5134 0.0656
-2 -11 14 3.4351 0.0552
-2 -11 15 -7.2591 0.0596
-2 -11 16 -0.4156 0.0705
-2 -11 17 -1.3664 0.0347
-2 -11 18 -3.5004 0.0584
-2 -11 19 2.5166 -0.0159
-2 -11 20 0.0450 0.0369
-2 -11 21 6.4002 0.0465
-2 -10 1 -11.4424 -0.0064
-2 -10 2 7.4173 -0.3158
-2 -10 3 22.4247 0.2757
-2 -10 4 -22.0010 0.1432
-2 -10 5 -9.7105 0.3413
-2 -10 6 22.1794 0.1573
-2 -10 7 5.6255 0.0166
-2 -10 8 -22.9024 -0.0989
-2 -10 9 1.5993 -0.0413
-2 -10 10 -12.3040 -0.0438
-2 -10 11 10.3549 0.0850
-2 -10 12 1.2232 -0.0470
-2 -10 13 -1.8230 0.0234
-2 -10 14 -9.1267 0.0219
-2 -10 15 -2.2177 -0.0081
-2 -10 16 1.3637 -0.0032
-2 -10 17 -2.7216 0.0020
-2 -10 18 3.1549 -0.0517
-2 -10 19 -3.3488 -0.0281
-2 -10 20 2.0864 -0.0453
-2 -10 21 -1.8992 -0.0888
-2 -10 22 -6.8093 -0.0460
-2 -9 1 35.5168 -0.4350
-2 -9 2 3.8741 -0.0897
-2 -9 3 11.1011 -0.0463
-2 -9 4 1.7906 -0.1784
-2 -9 5 -0.4965 0.0644
-2 -9 6 -9.8534 -0.2041
-2 -9 7 4.9879 -0.2614
-2 -9 8 -12.0077 -0.0901
-2 -9 9 21.2050 -0.1523
-2 -9 10 -3.0106 -0.0904
-2 -9 11 -0.4740 0.0795
-2 -9 12 -5.1406 0.0086
-2 -9 13 -4.3333 0.0792
-2 -9 14 -1.2553 -0.0015
-2 -9 15 -8.7581 0.0472
-2 -9 16 -1.3465 -0.0067
-2 -9 17 -5.8541 -0.0036
-2 -9 18 2.0987 0.0182
-2 -9 19 2.3544 -0.0179
-2 -9 20 2.1495 0.0153
-2 -9 21 1.0850 0.0092
-2 -9 22 3.2342 0.0054
-2 -9 23 -1.0362 0.0502
-2 -8 1 12.6625 0.1839
-2 -8 2 -17.8844 0.1853
-2 -8 3 -3.3423 0.3865
-2 -8 4 27.4045 0.2434
-2 -8 5 13.7509 0.1939
-2 -8 6 -0.8480 0.1398
-2 -8 7 -2.3884 -0.0668
-2 -8 8 8.8116 0.0230
-2 -8 9 -12.8511 0.1610
-2 -8 10 3.8378 -0.0176
-2 -8 11 -14.1717 0.1123
-2 -8 12 -2.4084 -0.0002
-2 -8 13 -10.0724 0.0662
-2 -8 14 20.1445 -0.0141
-2 -8 15 -0.6402 0.0533
-2 -8 16 7.6904 -0.0478
-2 -8 17 4.4833 0.0099
-2 -8 18 2.4348 -0.0930
-2 -8 19 1.6039 -0.0325
-2 -8 20 5.6620 -0.0919
-2 -8 21 -4.9329 -0.0197
-2 -8 22 0.2398 -0.0649
-2 -8 23 -2.6909 -0.0458
-2 -8 24 -1.1010 0.0118
-2 -7 1 -47.7542 -0.2141
-2 -7 2 5.4504 -0.7465
-2 -7 3 26.6021 -0.1927
-2 -7 4 27.1080 -0.1276
-2 -7 5 5.8066 -0.4441
-2 -7 6 8.4300 -0.0476
-2 -7 7 -43.3380 -0.1478
-2 -7 8 7.7590 -0.1678
-2 -7 9 -27.6543 -0.0149
-2 -7 10 3.9727 -0.0493
-2 -7 11 1.3402 0.0314
-2 -7 12 5.5476 -0.0319
-2 -7 13 0.7312 0.1049
-2 -7 14 8.2678 -0.0678
-2 -7 15 -6.1068 0.0593
-2 -7 16 -6.9152 -0.0715
-2 -7 17 -12.2270 0.0117
-2 -7 18 -7.9152 -0.0401
-2 -7 19 -4.0061 0.0299
-2 -7 20 4.2993 -0.0346
-2 -7 21 4.2923 0.0144
-2 -7 22 3.5761 0.0144
-2 -7 23 0.3597 0.0394
-2 -7 24 1.4233 0.0545
-2 -7 25 1.1486 0.0699
-2 -6 1 -42.6792 0.2405
-2 -6 2 25.1796 0.3131
-2 -6 3 -7.2533 -0.0420
-2 -6 4 -36.7376 0.2106
-2 -6 5 -7.6811 -0.0948
-2 -6 6 14.6624 0.4876
-2 -6 7 6.4802 0.0279
-2 -6 8 18.7880 0.0565
-2 -6 9 20.1572 -0.0622
-2 -6 10 -17.7139 0.0187
-2 -6 11 11.4866 -0.0042
-2 -6 12 0.2411 0.0867
-2 -6 14 -18.8948 0.0708
-2 -6 15 2.2937 0.0340
-2 -6 16 1.3982 0.0253
-2 -6 17 -2.7301 -0.0537
-2 -6 18 1.1252 -0.0496
-2 -6 19 2.2768 -0.0169
-2 -6 20 -6.2532 -0.0205
-2 -6 21 2.8530 -0.0260
-2 -6 22 -0.7455 -0.0073
-2 -6 23 -5.4272 -0.0337
-2 -6 24 -3.1144 0.0039
-2 -6 25 -0.7492 -0.0525
-2 -5 1 1.7368 -0.5118
-2 -5 2 -21.7815 0.5969
-2 -5 3 -12.5086 -1.2792
-2 -5 4 -40.4056 0.3871
-2 -5 5 26.3698 -0.3990
-2 -5 6 -18.8901 0.2512
-2 -5 7 72.6430 0.0442
-2 -5 8 -8.0123 0.1622
-2 -5 9 9.6345 -0.2634
-2 -5 10 -12.4180 0.0859
-2 -5 11 -13.1993 -0.1744
-2 -5 12 -23.0910 0.0607
-2 -5 13 -5.2812 -0.0603
-2 -5 14 -13.7484 0.0059
-2 -5 15 15.9572 -0.0830
-2 -5 16 10.0136 -0.0427
-2 -5 17 7.5808 -0.0468
-2 -5 18 -3.9526 -0.0328
-2 -5 19 -2.0635 -0.0233
-2 -5 20 -9.1051 0.0394
-2 -5 21 5.3440 0.0015
-2 -5 22 0.1284 0.0330
-2 -5 23 5.4635 -0.0282
-2 -5 24 2.3790 0.0357
-2 -5 25 1.3715 -0.0243
-2 -5 26 1.9124 0.0547
-2 -4 1 4.0863 -1.3314
-2 -4 2 -81.0117 1.0637
-2 -4 3 19.0612 -0.4926
-2 -4 4 -26.2540 0.4844
-2 -4 5 26.7427 0.0954
-2 -4 6 -31.6850 0.3796
-2 -4 7 14.3176 -0.0415
-2 -4 8 20.0855 0.1651
-2 -4 9 -0.3503 -0.0676
-2 -4 10 25.3276 0.1069
-2 -4 11 -8.4306 0.0767
-2 -4 12 -13.1042 0.0915
-2 -4 13 -14.5823 0.0379
-2 -4 14 16.9274 0.1160
-2 -4 15 4.3055 -0.0068
-2 -4 16 -4.0819 0.0022
-2 -4 17 -7.8973 -0.0001
-2 -4 18 -5.0383 -0.0705
-2 -4 19 -4.7975 0.0225
-2 -4 20 3.0885 0.0011
-2 -4 21 6.7864 0.0411
-2 -4 22 -4.0962 0.0502
-2 -4 23 1.6999 0.0464
-2 -4 24 -0.4345 0.0065
-2 -4 25 -2.4642 0.0471
-2 -4 26 -3.3310 -0.0087
-2 -4 27 -1.4350 0.0470
-2 -3 1 167.7573 -0.9975
-2 -3 2 28.8104 0.2528
-2 -3 3 31.5340 0.6740
-2 -3 4 49.4962 0.0536
-2 -3 5 -49.3423 0.4496
-2 -3 6 9.5387 0.1547
-2 -3 7 -84.0680 0.4321
-2 -3 8 -3.1308 0.1736
-2 -3 9 22.8718 0.2877
-2 -3 10 17.1877 0.0346
-2 -3 11 -24.5321 -0.0271
-2 -3 12 11.4136 -0.0209
-2 -3 13 -35.5679 -0.0306
-2 -3 14 5.0026 -0.0676
-2 -3 15 -17.0656 -0.0285
-2 -3 16 -3.1363 -0.1613
-2 -3 17 10.5059 -0.0113
-2 -3 18 5.3666 -0.0542
-2 -3 19 9.9034 0.0147
-2 -3 20 4.9947 -0.0130
-2 -3 21 4.9105 -0.0019
-2 -3 22 0.2345 -0.0526
-2 -3 23 4.6091 0.0087
-2 -3 24 -0.1977 -0.0498
-2 -3 25 -1.8988 0.0493
-2 -3 26 -1.8545 -0.0692
-2 -3 27 2.6312 0.0188
-2 -2 1 -58.7664 0.8194
-2 -2 2 210.2556 -0.4212
-2 -2 3 -60.1534 0.7173
-2 -2 4 55.6649 -0.9190
-2 -2 5 -34.2674 0.4655
-2 -2 6 -28.1712 -0.4984
-2 -2 7 -18.3332 0.1399
-2 -2 8 26.6287 -0.2477
-2 -2 9 3.4148 -0.0498
-2 -2 10 45.8095 -0.3233
-2 -2 11 9.6715 -0.0564
-2 -2 12 9.4301 -0.0599
-2 -2 13 3.2609 -0.0389
-2 -2 14 -27.4461 -0.0477
-2 -2 15 -1.8531 0.0204
-2 -2 16 -7.5440 0.0149
-2 -2 17 3.5829 -0.0281
-2 -2 18 -4.4850 -0.0063
-2 -2 19 -2.5411 -0.0436
-2 -2 20 -10.4771 0.0301
-2 -2 21 -0.2719 0.0075
-2 -2 22 2.8908 0.0160
-2 -2 23 2.6324 0.0152
-2 -2 24 -5.7611 -0.0192
-2 -2 25 -2.4658 0.0044
-2 -2 26 2.0451 -0.0081
-2 -2 27 1.2700 -0.0044
-2 -2 28 0.0268 0.0026
-2 -1 1 -274.0540 2.2092
-2 -1 2 1.4272 -0.1767
-2 -1 3 19.3744 1.1580
-2 -1 4 -34.0092 -0.1383
-2 -1 5 -7.1304 0.0270
-2 -1 6 -3.7396 -0.0949
-2 -1 7 0.6206 0.3150
-2 -1 8 2.9116 0.0117
-2 -1 9 -21.5259 0.2949
-2 -1 10 -18.7004 -0.0218
-2 -1 11 61.2664 -0.1524
-2 -1 12 -27.4242 0.0095
-2 -1 13 -9.6605 -0.1139
-2 -1 14 -12.7491 0.0008
-2 -1 15 -6.5190 -0.0781
-2 -1 16 4.7410 -0.0023
-2 -1 17 -1.4045 -0.1197
-2 -1 18 1.8224 0.0100
-2 -1 19 -0.4751 -0.0842
-2 -1 20 -6.7881 0.0150
-2 -1 21 -0.6671 -0.0715
-2 -1 22 -0.1098 0.0007
-2 -1 23 -0.0815 -0.0607
-2 -1 24 2.7539 -0.0022
-2 -1 25 9.3900 -0.0313
-2 -1 26 5.1255 0.0260
-2 -1 27 0.5280 -0.0094
-2 -1 28 -0.7557 0.0099
-2 0 1 -9.3764 0.2692
-2 0 2 -131.9020 -0.3870
-2 0 3 34.4751 -0.0988
-2 0 4 169.9691 -0.4916
-2 0 5 33.6319 -0.2460
-2 0 6 36.5895 -0.0948
-2 0 7 32.6755 -0.0079
-2 0 8 -80.4984 0.0753
-2 0 9 24.6536 -0.2211
-2 0 10 13.4603 -0.1444
-2 0 11 7.7595 -0.1841
-2 0 12 19.2783 -0.0550
-2 0 13 -0.2272 -0.0479
-2 0 14 19.1686 -0.0367
-2 0 15 -6.9798 -0.1056
-2 0 16 -5.8262 0.0773
-2 0 17 -10.6122 -0.0919
-2 0 18 -2.2136 0.0932
-2 0 19 -5.7284 -0.0282
-2 0 20 16.9411 0.0465
-2 0 21 6.4402 0.0210
-2 0 22 -3.6929 0.0945
-2 0 23 6.0307 0.0257
-2 0 24 2.1700 0.0329
-2 0 25 2.6315 0.0072
-2 0 26 -9.4090 0.0220
-2 0 27 -1.4597 -0.0201
-2 0 28 0.4282 0.0673
-2 1 1 -4.6355 1.2416
-2 1 2 -7.7127 0.5824
-2 1 3 -94.7661 0.4748
-2 1 4 23.3378 0.4943
-2 1 6 -22.0200 0.1433
-2 1 7 -57.6312 0.0428
-2 1 8 -9.3750 0.1012
-2 1 9 -22.9947 0.0790
-2 1 10 25.2412 0.0315
-2 1 11 -29.2431 -0.0138
-2 1 12 22.5844 0.0051
-2 1 13 9.9448 0.0019
-2 1 14 -2.6357 0.0609
-2 1 15 -36.0158 -0.0067
-2 1 16 -3.9171 0.0683
-2 1 17 -0.1701 -0.0347
-2 1 18 -6.1566 0.0079
-2 1 19 5.2577 -0.0184
-2 1 20 6.0175 0.0467
-2 1 21 1.0389 -0.0019
-2 1 22 -8.7017 0.0092
-2 1 23 -1.8451 -0.0308
-2 1 24 -5.3508 -0.0048
-2 1 25 -4.2449 -0.0180
-2 1 26 -2.2362 0.0622
-2 1 27 3.5194 0.0373
-2 1 28 2.0625 0.0165
-2 1 29 -0.8174 0.0338
-2 2 1 -10.8697 -0.0543
-2 2 2 -22.2541 0.7179
-2 2 3 -6.0397 -0.4321
-2 2 4 55.3911 -0.2685
-2 2 5 -23.9215 -0.2763
-2 2 6 107.8442 -0.4918
-2 2 7 -25.5546 -0.0998
-2 2 8 45.8105 -0.0047
-2 2 9 -22.0954 -0.1508
-2 2 10 -29.4870 -0.1998
-2 2 11 -6.9180 -0.0187
-2 2 12 23.3791 -0.1329
-2 2 13 -5.8927 -0.0167
-2 2 14 -11.6427 -0.0575
-2 2 15 9.4845 -0.0504
-2 2 16 -1.4970 -0.0145
-2 2 17 8.6046 -0.0019
-2 2 18 -9.3317 0.0117
-2 2 19 2.8440 -0.0075
-2 2 20 -2.0772 -0.0096
-2 2 21 -1.3979 -0.0055
-2 2 22 21.9488 0.0123
-2 2 23 1.3456 -0.0019
-2 2 24 -1.7339 0.0043
-2 2 25 -1.0531 -0.0202
-2 2 26 5.2948 -0.0234
-2 2 27 -1.1286 0.0136
-2 2 28 -1.9596 0.0128
-2 2 29 -2.1137 0.0180
-2 3 1 -59.5289 -0.1539
-2 3 2 -20.0960 0.8415
-2 3 3 -60.1293 0.7769
-2 3 4 10.0979 -0.0085
-2 3 5 20.4401 -0.2073
-2 3 6 8.6940 -0.2406
-2 3 7 6.4529 -0.4735
-2 3 8 8.1563 -0.1268
-2 3 9 11.8310 0.2551
-2 3 10 -3.7219 -0.1790
-2 3 13 23.7940 0.0348
-2 3 14 -1.9574 0.0147
-2 3 15 12.4392 0.1399
-2 3 16 -6.6727 -0.0076
-2 3 17 -29.1118 0.1100
-2 3 18 0.1242 -0.0241
-2 3 19 -7.7733 0.0559
-2 3 20 -6.6108 -0.0393
-2 3 21 -7.4519 0.0750
-2 3 22 8.1672 -0.0020
-2 3 23 -5.1503 0.0916
-2 3 24 1.0549 -0.0103
-2 3 25 -1.3118 0.0200
-2 3 26 5.3214 0.0057
-2 3 27 3.3522 0.0666
-2 3 28 -0.4320 -0.0046
-2 3 29 -2.4129 -0.0029
-2 4 1 -60.6805 0.5568
-2 4 2 -62.2445 0.6310
-2 4 3 -5.2608 0.5246
-2 4 4 -77.9593 -0.1157
-2 4 5 33.3145 0.0292
-2 4 6 16.0257 -0.1934
-2 4 7 -4.7964 0.1416
-2 4 8 -45.1857 -0.0461
-2 4 9 14.4554 0.2184
-2 4 10 -21.0686 -0.0747
-2 4 11 -7.6357 0.1234
-2 4 12 -50.5459 -0.0979
-2 4 13 -2.1679 0.1158
-2 4 14 6.3382 -0.1204
-2 4 15 -12.8353 0.0680
-2 4 16 -0.2321 -0.1089
-2 4 17 -13.4371 0.0824
-2 4 18 -0.6554 -0.0241
-2 4 19 -5.1686 0.0570
-2 4 20 4.5012 -0.0861
-2 4 21 5.7161 0.0369
-2 4 22 3.6884 -0.0415
-2 4 23 4.9211 0.0113
-2 4 24 11.4099 -0.0173
-2 4 25 -2.0371 0.0147
-2 4 26 -6.4569 -0.0079
-2 4 27 -2.7979 -0.0411
-2 4 28 0.5481 -0.0685
-2 4 29 -0.7592 0.0103
-2 5 1 -136.6341 1.2410
-2 5 2 2.4440 -0.7572
-2 5 3 9.0928 -0.0764
-2 5 4 -2.8944 -0.4762
-2 5 5 -17.8797 -0.7563
-2 5 6 9.6830 -0.2887
-2 5 7 39.9308 -0.4780
-2 5 8 -10.4400 -0.1917
-2 5 9 -0.2469 -0.1239
-2 5 10 29.9784 0.0206
-2 5 11 35.4198 0.1026
-2 5 12 15.9043 0.0351
-2 5 13 19.2882 -0.0244
-2 5 14 15.7727 0.0250
-2 5 15 13.6865 -0.0505
-2 5 16 7.7888 0.0751
-2 5 17 -3.1939 0.0325
-2 5 18 -5.6323 0.0307
-2 5 19 0.0065 -0.0129
-2 5 20 2.3468 0.0185
-2 5 21 7.6117 0.0105
-2 5 22 -1.1787 0.1027
-2 5 23 -1.8530 0.0136
-2 5 24 0.6372 0.0573
-2 5 25 -3.9157 -0.0461
-2 5 26 -2.2489 0.0483
-2 5 27 -1.7941 -0.0466
-2 5 28 1.9991 0.0782
-2 5 29 3.3573 0.0148
-2 6 1 19.7907 0.3218
-2 6 2 105.8844 1.0289
-2 6 3 -46.8212 -0.1983
-2 6 4 -24.8532 1.0007
-2 6 5 -10.9954 -0.6584
-2 6 6 -7.0286 0.0422
-2 6 7 -3.6648 -0.2954
-2 6 8 16.6266 0.3803
-2 6 9 -19.5212 -0.1704
-2 6 10 -41.5588 0.2883
-2 6 11 0.0934 -0.1213
-2 6 12 1.3102 0.1408
-2 6 13 -30.4651 -0.0303
-2 6 14 -35.7764 0.1580
-2 6 15 1.8739 -0.0873
-2 6 16 -10.8806 0.0750
-2 6 17 7.0861 -0.0728
-2 6 18 -5.4897 0.0897
-2 6 19 -5.4697 -0.0777
-2 6 20 -7.3287 -0.0042
-2 6 21 -5.0935 -0.0433
-2 6 22 3.4017 0.0298
-2 6 23 0.2835 -0.0633
-2 6 24 5.7520 0.0006
-2 6 25 1.9716 -0.0691
-2 6 26 4.8385 0.0114
-2 6 27 -1.0961 -0.0532
-2 6 28 -3.5671 0.1036
-2 6 29 -1.6999 -0.0920
-2 7 1 33.5272 -1.9703
-2 7 2 -9.7350 0.7099
-2 7 3 -93.5865 -0.9148
-2 7 4 22.2431 0.0662
-2 7 5 38.1495 -0.4195
-2 7 6 5.7039 0.0508
-2 7 7 9.6497 -0.4311
-2 7 8 4.2976 0.2921
-2 7 9 21.6235 -0.2166
-2 7 10 -6.3685 0.2101
-2 7 11 -5.6151 0.0583
-2 7 12 19.3200 0.0805
-2 7 13 41.1766 -0.0385
-2 7 14 -9.0301 0.0077
-2 7 15 4.3737 -0.0582
-2 7 16 0.2838 0.0032
-2 7 17 6.9198 0.0594
-2 7 18 0.7298 0.0162
-2 7 19 -21.5609 0.0774
-2 7 20 3.6918 -0.0073
-2 7 21 5.3905 0.0455
-2 7 22 7.6354 0.0494
-2 7 23 3.5731 0.0782
-2 7 24 5.1974 0.0094
-2 7 25 -0.3625 0.0212
-2 7 26 3.1348 -0.0438
-2 7 27 -1.1243 -0.0166
-2 7 28 -1.4452 0.0029
-2 7 29 0.6186 0.0267
-2 8 1 -3.3905 -0.2899
-2 8 2 -16.5001 0.4515
-2 8 3 -17.0968 -0.0601
-2 8 4 8.7691 0.6004
-2 8 5 -7.5831 0.1805
-2 8 6 -15.7715 0.0379
-2 8 7 -6.8127 0.2030
-2 8 8 9.5526 0.0631
-2 8 9 0.5630 0.1787
-2 8 10 11.7503 0.2064
-2 8 11 8.8353 0.2094
-2 8 12 -17.6647 0.0985
-2 8 13 13.4349 0.1040
-2 8 14 8.5980 -0.0718
-2 8 15 -15.7283 0.0707
-2 8 16 -0.1340 -0.0553
-2 8 17 1.0145 0.1004
-2 8 18 3.1813 -0.0505
-2 8 19 2.2654 0.0452
-2 8 20 2.1233 -0.0878
-2 8 21 -5.7319 0.0192
-2 8 22 -1.0567 -0.0553
-2 8 23 -1.4545 0.0198
-2 8 24 -2.8200 -0.0341
-2 8 25 0.3213 0.0324
-2 8 26 3.4777 -0.0747
-2 8 27 -1.1641 0.0510
-2 8 28 3.1372 -0.0705
-2 8 29 0.6879 0.0152
-2 9 1 28.9970 -0.1803
-2 9 2 -5.5517 -0.3177
-2 9 3 -10.0010 0.1103
-2 9 4 -10.5576 -0.5306
-2 9 5 -52.5903 0.1192
-2 9 6 16.0390 -0.3019
-2 9 7 -0.0836 0.0293
-2 9 8 -3.5026 0.0115
-2 9 9 6.6660 0.1359
-2 9 10 -6.2046 0.0067
-2 9 11 -4.0326 0.0835
-2 9 12 -11.1384 -0.0858
-2 9 13 -16.2698 -0.0448
-2 9 14 9.8511 -0.1230
-2 9 15 16.8863 -0.0880
-2 9 16 -7.7210 -0.0722
-2 9 17 -12.7370 -0.0033
-2 9 18 -7.9328 -0.0026
-2 9 19 6.9600 0.0267
-2 9 20 -6.9051 -0.0466
-2 9 21 -13.8275 -0.0049
-2 9 22 2.3475 -0.0257
-2 9 23 7.8299 0.0087
-2 9 24 -0.0241 -0.0159
-2 9 25 -0.3930 -0.0089
-2 9 26 -3.4333 -0.0580
-2 9 27 -3.0502 -0.0371
-2 9 28 -0.5395 -0.0138
-2 10 1 13.8635 0.3136
-2 10 2 5.3449 -0.5418
-2 10 3 -2.4766 0.5501
-2 10 4 9.9172 0.1937
-2 10 5 -12.7926 0.2290
-2 10 6 -13.7799 -0.1271
-2 10 7 15.4906 0.1170
-2 10 8 -12.2203 -0.1539
-2 10 9 5.9848 0.1193
-2 10 10 10.0186 0.1277
-2 10 11 13.9175 0.0644
-2 10 12 16.3203 0.1117
-2 10 13 13.0705 0.0138
-2 10 14 2.8478 -0.0471
-2 10 15 6.7536 0.0129
-2 10 16 -5.9711 -0.0179
-2 10 17 4.4100 0.0108
-2 10 18 6.1126 0.0658
-2 10 19 5.9739 -0.0561
-2 10 20 1.8257 0.0350
-2 10 21 3.5940 -0.0361
-2 10 22 0.3776 0.0105
-2 10 23 -0.4873 0.0095
-2 10 24 1.1332 0.0454
-2 10 25 4.6296 -0.0016
-2 10 26 -2.9484 -0.0341
-2 10 27 2.3363 0.0415
-2 10 28 1.2136 -0.0157
-2 11 1 2.2928 0.5724
-2 11 2 12.5484 -0.2238
-2 11 3 39.5188 0.0885
-2 11 4 4.3884 -0.0292
-2 11 5 9.5768 0.3433
-2 11 6 -7.4117 -0.0411
-2 11 7 9.8169 0.2119
-2 11 8 -2.0604 -0.0565
-2 11 9 -10.2421 0.0134
-2 11 10 1.2921 0.0296
-2 11 11 12.5746 -0.0360
-2 11 12 -0.9355 -0.0509
-2 11 13 -9.5734 -0.1285
-2 11 14 -15.3374 -0.0712
-2 11 15 -9.2011 -0.0993
-2 11 16 -5.5076 0.0174
-2 11 17 -1.4010 -0.0818
-2 11 18 -2.2526 0.0260
-2 11 19 -12.4483 -0.0682
-2 11 20 -1.3629 0.0051
-2 11 21 5.1111 -0.0599
-2 11 22 0.7495 0.0281
-2 11 23 -6.2096 -0.0238
-2 11 24 4.2296 0.0349
-2 11 25 4.1061 -0.0174
-2 11 26 0.9262 -0.0099
-2 11 27 -0.9060 0.0209
-2 11 28 -3.1738 -0.0120
-2 12 1 -18.6827 0.4924
-2 12 2 -36.0541 -0.8300
-2 12 3 -5.3179 -0.2448
-2 12 4 -18.7556 -0.1041
-2 12 5 12.4819 -0.1146
-2 12 6 16.8820 0.1486
-2 12 7 -21.9487 -0.0014
-2 12 8 -14.6887 -0.0562
-2 12 9 -3.5553 -0.0743
-2 12 10 -0.2295 -0.0387
-2 12 11 1.3102 -0.0803
-2 12 12 9.8426 0.0578
-2 12 13 9.4770 -0.0929
-2 12 14 11.6444 0.0494
-2 12 15 3.3816 -0.1415
-2 12 16 6.4498 -0.0451
-2 12 17 -8.1728 -0.0548
-2 12 18 -8.3920 0.0830
-2 12 19 4.3672 -0.0477
-2 12 20 7.4464 0.0348
-2 12 21 -4.3405 -0.0202
-2 12 22 0.9781 0.0515
-2 12 23 -2.2654 -0.0006
-2 12 24 0.9085 0.0513
-2 12 25 0.2702 -0.0418
-2 12 26 1.0727 0.0762
-2 12 27 2.5152 0.0325
-2 13 1 28.7959 0.0352
-2 13 2 -4.0880 0.5230
-2 13 3 -7.2214 0.0906
-2 13 4 -5.3099 0.2956
-2 13 5 23.5750 0.2188
-2 13 6 12.4089 0.0967
-2 13 7 -8.3433 0.0212
-2 13 8 9.1789 0.0951
-2 13 9 8.4995 -0.1261
-2 13 10 -2.2897 0.0133
-2 13 11 -10.5699 -0.0326
-2 13 12 3.0137 -0.0261
-2 13 13 8.4477 0.0128
-2 13 14 2.5054 -0.0078
-2 13 15 -3.7150 -0.0198
-2 13 16 -4.6301 0.0542
-2 13 17 3.0747 -0.0032
-2 13 18 -6.1372 0.0062
-2 13 19 4.6647 -0.0374
-2 13 20 -2.4655 -0.0140
-2 13 21 -1.3936 -0.0081
-2 13 22 -2.7829 -0.0137
-2 13 23 3.4234 0.0239
-2 13 24 0.7952 0.0297
-2 13 25 -1.0581 0.0947
-2 13 26 1.6022 -0.0085
-2 13 27 0.7283 -0.0494
-2 14 1 -10.4054 -0.5438
-2 14 2 -19.2490 -0.1022
-2 14 3 -4.8981 -0.3222
-2 14 4 -14.0902 -0.2367
-2 14 5 -15.0201 -0.0887
-2 14 6 -9.9833 -0.0148
-2 14 7 15.2363 -0.0417
-2 14 8 9.3119 -0.3036
-2 14 9 -16.2718 -0.0418
-2 14 10 -21.1588 -0.1859
-2 14 11 5.3557 -0.0205
-2 14 12 0.6775 -0.0917
-2 14 13 6.1580 0.0056
-2 14 14 2.2534 -0.0404
-2 14 15 11.9415 0.0179
-2 14 16 1.2863 -0.1168
-2 14 17 7.4078 0.1079
-2 14 18 -4.8592 -0.0603
-2 14 19 -2.2160 0.1078
-2 14 20 -9.6415 0.0354
-2 14 21 6.8199 0.0690
-2 14 22 3.8493 -0.0097
-2 14 23 -4.0500 0.0715
-2 14 24 -1.1427 0.0010
-2 14 25 -1.6958 0.0538
-2 14 26 -2.8633 -0.1287
-2 15 1 1.2549 0.0518
-2 15 2 12.6054 0.0642
-2 15 3 3.7491 0.1070
-2 15 4 -9.0780 0.1042
-2 15 5 -15.3946 0.2023
-2 15 6 -10.0809 0.1063
-2 15 7 20.9491 0.1639
-2 15 8 -2.7970 -0.1972
-2 15 9 -4.5617 -0.0074
-2 15 10 1.2324 -0.1268
-2 15 11 10.9921 0.1024
-2 15 12 -1.7985 -0.0827
-2 15 13 5.3305 0.0538
-2 15 14 -0.2792 -0.0333
-2 15 15 2.9953 0.0746
-2 15 16 -1.2972 -0.0165
-2 15 17 -6.4023 0.0550
-2 15 18 2.9702 0.0038
-2 15 19 -5.6694 0.0651
-2 15 20 2.4709 -0.0029
-2 15 21 3.2830 0.0180
-2 15 22 1.3281 -0.0347
-2 15 23 -1.8701 -0.0688
-2 15 24 -1.9804 0.0118
-2 15 25 -0.2667 0.0051
-2 16 1 12.4269 0.1411
-2 16 2 13.9979 -0.2796
-2 16 3 3.6126 -0.1935
-2 16 4 -8.8553 -0.3009
-2 16 5 12.9154 -0.1131
-2 16 6 2.7734 0.0860
-2 16 7 -0.0643 -0.0618
-2 16 8 -1.7543 -0.0055
-2 16 9 8.2249 -0.0646
-2 16 10 6.8415 -0.0907
-2 16 11 -11.3434 -0.0556
-2 16 12 -8.7812 -0.0903
-2 16 13 7.4479 -0.0133
-2 16 14 6.4338 0.0657
-2 16 15 -9.8541 -0.0036
-2 16 16 7.0480 0.0274
-2 16 17 -8.0618 -0.0141
-2 16 18 6.7365 0.0208
-2 16 19 -5.3351 -0.0235
-2 16 20 -3.5878 0.1208
-2 16 21 -2.1155 0.0152
-2 16 22 -3.6541 0.0266
-2 16 23 4.5137 0.0221
-2 16 24 3.0315 0.1136
-2 17 1 -1.6666 -0.0508
-2 17 2 -3.8685 -0.0179
-2 17 3 -10.9793 -0.2810
-2 17 4 -8.0852 0.0270
-2 17 5 -8.8414 -0.0663
-2 17 6 -8.4746 0.0709
-2 17 7 -11.4204 0.0597
-2 17 8 2.0033 -0.0129
-2 17 9 2.9402 -0.1637
-2 17 10 0.6866 0.0420
-2 17 11 -12.8006 -0.1274
-2 17 12 1.4479 0.0534
-2 17 13 -2.6355 0.0497
-2 17 14 5.3425 0.0536
-2 17 15 3.1855 0.0865
-2 17 16 5.3528 0.0485
-2 17 17 0.4122 0.0539
-2 17 18 -0.6074 0.0307
-2 17 19 1.8602 -0.0707
-2 17 20 -0.1393 0.0096
-2 17 21 -1.0844 0.0140
-2 17 22 -2.7957 0.0295
-2 17 23 2.1223 0.0357
-2 18 1 -3.9922 -0.1752
-2 18 2 7.4725 -0.0108
-2 18 3 0.3054 -0.0645
-2 18 4 9.3746 0.0120
-2 18 5 -6.0142 -0.0390
-2 18 6 2.2313 0.1077
-2 18 7 2.7010 0.0042
-2 18 8 10.5108 0.0414
-2 18 9 4.3237 -0.0487
-2 18 10 0.5860 -0.0051
-2 18 11 1.6644 -0.0891
-2 18 12 1.7830 -0.0350
-2 18 13 -7.2796 -0.0136
-2 18 14 -5.7289 0.0832
-2 18 15 8.8025 0.0397
-2 18 16 -3.2857 0.0591
-2 18 17 2.6347 0.0900
-2 18 18 -0.6146 -0.0671
-2 18 19 -1.7726 0.0178
-2 18 20 2.7659 -0.0207
-2 18 21 -4.5777 -0.0413
-2 18 22 -0.1183 0.0708
-2 19 1 1.7423 -0.2257
-2 19 2 -6.2796 -0.1849
-2 19 3 -0.7632 -0.3359
-2 19 4 -0.8644 -0.1093
-2 19 5 -10.4447 -0.0436
-2 19 6 -8.6695 0.0312
-2 19 7 -6.3703 -0.0292
-2 19 8 -5.7632 0.0896
-2 19 9 2.8354 -0.0501
-2 19 10 -0.4181 -0.0171
-2 19 11 3.0201 -0.0788
-2 19 12 -0.8810 0.0811
-2 19 13 -0.5564 0.0472
-2 19 14 -4.9654 0.0555
-2 19 15 3.9216 0.0556
-2 19 16 0.6128 0.0861
-2 19 17 3.8133 -0.0167
-2 19 18 5.7245 0.0375
-2 19 19 -4.4104 0.1236
-2 19 20 4.4169 0.1119
-2 20 1 2.9646 -0.0546
-2 20 2 -7.6963 0.1075
-2 20 3 -0.0058 -0.0465
-2 20 4 0.6864 0.0234
-2 20 5 1.7579 0.0613
-2 20 6 -2.2640 0.0300
-2 20 7 -5.1119 -0.0224
-2 20 8 -2.7539 0.0665
-2 20 9 -0.0170 -0.0516
-2 20 10 1.5753 0.0459
-2 20 11 5.1382 0.0286
-2 20 12 1.1256 0.0367
-2 20 13 4.5506 0.0294
-2 20 14 -1.1108 -0.0252
-2 20 15 -2.6712 0.0137
-2 20 16 0.6218 0.0209
-2 20 17 -2.3971 -0.0470
-2 20 18 1.2652 -0.1019
-2 21 1 -0.1400 -0.1166
-2 21 2 5.8221 -0.2198
-2 21 3 -4.9654 -0.0638
-2 21 4 3.4347 -0.0572
-2 21 5 -1.0266 -0.0962
-2 21 6 2.8285 0.0398
-2 21 7 0.2661 0.0720
-2 21 8 -0.7853 -0.0316
-2 21 9 -3.4371 0.0640
-2 21 10 1.4710 0.0434
-2 21 11 6.0775 0.0733
-2 21 12 -0.4876 0.0481
-2 21 13 0.0140 0.1196
-2 21 14 1.9916 0.0281
-2 21 15 -1.4877 0.1144
-2 21 16 -0.8175 -0.0900
-2 22 1 -0.5292 -0.1577
-2 22 2 2.4314 -0.1853
-2 22 3 -1.6219 0.0805
-2 22 4 -3.9137 -0.0095
-2 22 5 -4.7291 0.1068
-2 22 6 3.1923 0.0522
-2 22 7 -3.7078 0.0438
-2 22 8 0.3295 0.0677
-2 22 9 -1.5527 0.0067
-2 22 10 -0.7176 0.0343
-2 22 11 2.7060 0.0111
-2 22 12 -3.0835 -0.0115
-1 -21 1 -7.2475 -0.1864
-1 -21 2 -2.4590 -0.0101
-1 -21 3 -1.1356 -0.0417
-1 -21 4 9.7240 0.0952
-1 -20 1 -4.0645 -0.1800
-1 -20 2 -0.1519 -0.0653
-1 -20 3 -3.0757 -0.1293
-1 -20 4 -1.3788 -0.0183
-1 -20 5 -1.6612 -0.0148
-1 -20 6 -2.1315 -0.0144
-1 -20 7 -3.0095 -0.0187
-1 -19 1 6.1683 -0.0825
-1 -19 2 4.9167 0.0511
-1 -19 3 3.1867 0.0560
-1 -19 4 1.8015 0.1909
-1 -19 5 0.5174 0.1551
-1 -19 6 1.8508 0.1118
-1 -19 7 1.8258 0.1558
-1 -19 8 2.6651 0.0936
-1 -19 9 -1.4441 -0.0544
-1 -19 10 -1.5940 -0.0148
-1 -18 1 -2.9394 -0.3256
-1 -18 2 3.3271 0.1141
-1 -18 3 -14.2329 0.0093
-1 -18 4 -5.7645 -0.0761
-1 -18 5 -1.7733 -0.0292
-1 -18 6 -0.3413 0.0303
-1 -18 7 -3.3416 0.0313
-1 -18 8 5.0603 -0.0264
-1 -18 9 -3.5447 0.0054
-1 -18 10 0.7918 0.0294
-1 -18 11 4.5956 0.0213
-1 -18 12 -0.7980 -0.0694
-1 -17 1 3.5889 0.0633
-1 -17 2 12.9259 0.0414
-1 -17 4 6.9654 0.0744
-1 -17 6 -1.3126 0.1013
-1 -17 7 -0.8269 0.0860
-1 -17 8 -6.1785 -0.0700
-1 -17 9 -2.1226 0.0165
-1 -17 10 2.6418 -0.0819
-1 -17 11 -1.8835 -0.0491
-1 -17 12 -1.7353 -0.0068
-1 -17 13 -2.6993 -0.0673
-1 -17 14 -2.8592 0.0151
-1 -16 1 -3.3665 0.1410
-1 -16 4 8.2513 0.0997
-1 -16 5 3.4016 0.2359
-1 -16 6 -3.2831 -0.1008
-1 -16 7 13.1250 0.0238
-1 -16 8 0.9696 -0.0027
-1 -16 9 -0.7511 0.0709
-1 -16 10 6.6944 -0.0521
-1 -16 11 -6.4837 -0.0328
-1 -16 12 -0.8519 -0.0279
-1 -16 13 -3.5243 0.0169
-1 -16 14 5.3578 -0.0432
-1 -16 15 0.4219 0.0748
-1 -16 16 2.9865 0.1138
-1 -15 2 -22.2476 -0.2638
-1 -15 3 10.9161 0.2368
-1 -15 4 7.5188 -0.1831
-1 -15 5 -15.3394 -0.0099
-1 -15 6 -4.0333 -0.0976
-1 -15 7 3.6400 0.0572
-1 -15 8 -3.0635 -0.0792
-1 -15 9 -8.0814 -0.0074
-1 -15 10 -2.4197 -0.0925
-1 -15 11 -4.5344 -0.0986
-1 -15 12 6.1323 -0.0675
-1 -15 13 -1.5955 -0.0149
-1 -15 14 0.7912 -0.0296
-1 -15 15 -3.6684 0.0356
-1 -15 16 -6.0609 0.0250
-1 -15 17 -3.9561 0.0079
-1 -14 1 -8.2239 0.4166
-1 -14 2 -6.8315 0.2367
-1 -14 3 -4.0350 0.3747
-1 -14 4 2.6033 0.2786
-1 -14 5 -1.7778 0.0753
-1 -14 6 18.7722 0.0400
-1 -14 7 6.0166 0.0093
-1 -14 8 -1.3675 0.0471
-1 -14 9 1.6743 0.0322
-1 -14 10 1.2082 0.0313
-1 -14 11 -1.1322 -0.0451
-1 -14 12 7.5000 -0.0261
-1 -14 13 -3.9485 -0.0022
-1 -14 14 -5.2005 0.0029
-1 -14 15 2.9386 0.0740
-1 -14 16 0.8398 0.0745
-1 -14 17 4.2277 0.0498
-1 -14 18 2.2756 0.0161
-1 -13 1 22.2650 0.1071
-1 -13 2 15.8865 0.0217
-1 -13 3 -41.6214 -0.2009
-1 -13 4 -27.4004 -0.0400
-1 -13 5 -0.5880 -0.2973
-1 -13 6 1.4804 -0.0688
-1 -13 7 -16.6477 -0.2226
-1 -13 8 -7.8794 -0.0700
-1 -13 9 1.0659 -0.1427
-1 -13 10 6.6820 -0.1456
-1 -13 11 -4.8336 -0.0288
-1 -13 12 1.2153 -0.0884
-1 -13 13 4.9034 0.0416
-1 -13 14 -2.3250 0.0323
-1 -13 15 3.0688 0.0238
-1 -13 16 -1.7211 0.0045
-1 -13 17 -1.5541 0.0453
-1 -13 18 -4.7462 -0.0578
-1 -13 19 0.2605 0.0542
-1 -13 20 -0.0363 -0.0787
-1 -12 1 5.6999 -0.0589
-1 -12 2 0.5834 0.8384
-1 -12 3 4.1089 0.1377
-1 -12 4 -7.0995 0.4328
-1 -12 5 10.5354 0.0387
-1 -12 6 11.9260 0.1495
-1 -12 7 8.7051 -0.0431
-1 -12 8 26.6046 0.0374
-1 -12 9 5.8493 -0.1123
-1 -12 10 -8.9943 -0.0003
-1 -12 11 -7.6052 0.0915
-1 -12 12 -5.3275 0.0133
-1 -12 13 5.4835 0.1188
-1 -12 14 9.4001 0.0474
-1 -12 15 -0.8752 0.0902
-1 -12 16 1.7182 -0.0360
-1 -12 17 7.6666 0.0184
-1 -12 18 -2.2505 -0.0184
-1 -12 19 -2.6480 -0.0242
-1 -12 20 1.1425 -0.0854
-1 -12 21 -3.2350 -0.0140
-1 -11 1 -16.5985 -0.7285
-1 -11 2 -30.4364 0.4603
-1 -11 3 33.8608 -0.3430
-1 -11 4 17.5856 0.0367
-1 -11 5 -30.4150 -0.3201
-1 -11 6 -11.4444 -0.0866
-1 -11 7 0.5609 -0.2749
-1 -11 8 -2.9880 0.0022
-1 -11 9 -6.5702 -0.1272
-1 -11 10 -14.6013 -0.0358
-1 -11 11 -1.0109 0.0132
-1 -11 12 1.1375 -0.0123
-1 -11 13 -0.4791 0.0124
-1 -11 14 -4.0613 0.0058
-1 -11 15 -3.2991 -0.0323
-1 -11 16 -7.7344 -0.0420
-1 -11 17 -2.1945 -0.0307
-1 -11 18 -0.2031 -0.0551
-1 -11 19 -3.0446 0.0037
-1 -11 20 3.2200 -0.0205
-1 -11 21 2.8863 0.0288
-1 -11 22 4.7631 -0.0206
-1 -10 1 28.0041 -0.2842
-1 -10 2 11.8589 0.2252
-1 -10 3 1.3208 0.1399
-1 -10 4 4.6064 0.5434
-1 -10 5 -6.3500 -0.1542
-1 -10 6 -2.9039 -0.0544
-1 -10 7 -1.2471 -0.2531
-1 -10 8 6.0691 -0.0270
-1 -10 9 4.5639 0.1164
-1 -10 10 16.0395 0.1019
-1 -10 11 1.8202 0.1027
-1 -10 12 -16.3456 0.0780
-1 -10 13 -9.1259 0.0770
-1 -10 14 -12.3512 0.0423
-1 -10 15 1.3483 0.0644
-1 -10 16 6.3758 -0.0514
-1 -10 17 3.2468 0.0478
-1 -10 18 4.4319 -0.0776
-1 -10 19 10.0594 0.0116
-1 -10 20 -6.4421 -0.0208
-1 -10 21 -1.2735 0.0336
-1 -10 22 1.3510 -0.0324
-1 -10 23 -0.4867 0.0618
-1 -9 1 43.3232 -0.4380
-1 -9 2 26.9772 -0.1200
-1 -9 3 -19.0645 0.1998
-1 -9 4 -12.4114 -0.0451
-1 -9 5 11.2432 -0.0267
-1 -9 6 22.1122 -0.0331
-1 -9 7 -15.8349 -0.0629
-1 -9 8 10.3447 -0.0556
-1 -9 9 -9.1339 0.0823
-1 -9 10 3.1629 0.0222
-1 -9 11 4.9079 0.0354
-1 -9 12 0.6811 0.0025
-1 -9 13 -0.0457 -0.0099
-1 -9 14 3.5355 -0.0880
-1 -9 15 8.3076 -0.0267
-1 -9 16 -1.2009 -0.0893
-1 -9 17 1.3614 -0.0224
-1 -9 18 -5.1847 -0.0309
-1 -9 19 2.1404 0.0098
-1 -9 20 -0.9357 -0.0928
-1 -9 21 1.1114 0.0499
-1 -9 22 0.1185 -0.0425
-1 -9 23 2.7219 0.0238
-1 -9 24 -2.3729 -0.0141
-1 -8 1 -13.7227 0.5285
-1 -8 2 -16.4594 -0.5743
-1 -8 3 -11.3305 -0.2571
-1 -8 4 -9.3394 0.1449
-1 -8 5 -10.4248 -0.3136
-1 -8 6 -0.2793 -0.2058
-1 -8 7 -12.9304 -0.1022
-1 -8 8 -14.3383 -0.1241
-1 -8 9 -10.0062 -0.0960
-1 -8 10 -5.8367 0.1371
-1 -8 11 -2.0189 -0.0967
-1 -8 12 8.5749 0.1606
-1 -8 13 -2.0287 -0.0480
-1 -8 14 -6.3742 0.0599
-1 -8 15 -5.4768 -0.0057
-1 -8 16 -10.5789 0.0176
-1 -8 17 -4.4567 -0.0412
-1 -8 18 5.0564 0.0108
-1 -8 19 -3.7492 -0.0199
-1 -8 20 4.0244 0.0371
-1 -8 21 1.0262 0.0125
-1 -8 22 -7.0534 0.0948
-1 -8 23 4.6947 0.0263
-1 -8 24 -0.4851 0.0749
-1 -8 25 1.1673 0.0440
-1 -7 1 -20.8246 0.4542
-1 -7 2 0.5389 0.5373
-1 -7 3 33.3509 -0.2804
-1 -7 4 0.6006 0.5100
-1 -7 5 -9.2227 0.0757
-1 -7 6 -17.1880 0.0961
-1 -7 7 -0.5294 0.1517
-1 -7 8 -4.7334 0.2494
-1 -7 9 23.7559 -0.1200
-1 -7 10 8.3624 0.2063
-1 -7 11 1.3903 -0.1617
-1 -7 12 4.4470 0.1071
-1 -7 13 24.6585 -0.0715
-1 -7 14 5.2070 0.0522
-1 -7 15 -6.6906 -0.1373
-1 -7 16 -0.7759 0.0140
-1 -7 17 -0.2986 -0.1183
-1 -7 18 7.9054 0.0030
-1 -7 19 2.9221 -0.0442
-1 -7 20 -0.3586 0.0485
-1 -7 21 -1.9232 -0.0707
-1 -7 22 -0.7237 0.0367
-1 -7 23 1.4536 0.0081
-1 -7 24 1.6283 0.0035
-1 -7 25 -3.0358 -0.0031
-1 -6 1 51.5649 -1.4556
-1 -6 2 8.7197 -0.2629
-1 -6 3 34.0991 -0.3439
-1 -6 4 -25.7876 -0.2430
-1 -6 5 10.9572 -0.0376
-1 -6 6 -21.4981 -0.0739
-1 -6 7 8.5241 -0.1018
-1 -6 8 -4.3807 -0.1376
-1 -6 9 -7.7699 -0.1145
-1 -6 10 -11.5320 0.0979
-1 -6 11 -3.5239 -0.0103
-1 -6 12 -11.0632 0.1222
-1 -6 13 3.7697 -0.0185
-1 -6 14 -8.3942 0.0361
-1 -6 15 -7.6800 -0.0802
-1 -6 16 0.9989 -0.0345
-1 -6 17 3.9847 0.0128
-1 -6 18 2.7123 0.0183
-1 -6 19 7.1494 0.0250
-1 -6 20 1.3300 0.0608
-1 -6 21 -2.0197 0.0474
-1 -6 22 1.3116 0.0794
-1 -6 23 -0.1394 0.0831
-1 -6 24 2.8542 0.0291
-1 -6 25 3.6938 0.0903
-1 -6 26 0.3822 0.0013
-1 -5 1 33.1857 -0.5568
-1 -5 2 -30.3821 0.5258
-1 -5 3 -5.5743 0.7368
-1 -5 4 -4.6683 -0.0363
-1 -5 5 49.8378 1.0125
-1 -5 6 15.3141 -0.0122
-1 -5 7 5.1331 0.4983
-1 -5 8 12.7938 0.0019
-1 -5 9 -52.4518 0.1833
-1 -5 10 -13.2457 0.0610
-1 -5 11 7.8172 0.1890
-1 -5 12 6.6578 0.1014
-1 -5 13 0.1378 0.0504
-1 -5 14 5.0049 -0.0181
-1 -5 15 21.8027 -0.0159
-1 -5 16 1.7415 -0.0727
-1 -5 17 -16.5521 -0.0120
-1 -5 18 -7.6188 0.0206
-1 -5 19 -10.6077 0.0038
-1 -5 20 3.9399 0.0373
-1 -5 21 3.1520 -0.0253
-1 -5 22 1.2353 -0.0502
-1 -5 23 -0.4417 0.0158
-1 -5 24 0.5195 -0.0589
-1 -5 25 3.6257 0.0556
-1 -5 26 -0.9237 -0.0612
-1 -5 27 -2.6423 0.0005
-1 -4 1 -2.4181 1.3188
-1 -4 2 50.4722 -1.6158
-1 -4 3 -21.1880 0.6418
-1 -4 4 68.2902 -0.8915
-1 -4 5 -20.4317 0.4471
-1 -4 6 58.4386 -0.2614
-1 -4 7 -18.6456 0.0838
-1 -4 8 -27.7215 -0.4773
-1 -4 9 -26.9698 0.0553
-1 -4 10 -13.4521 -0.2947
-1 -4 11 -20.0327 -0.0279
-1 -4 12 16.6798 -0.1422
-1 -4 13 5.3438 -0.1239
-1 -4 14 15.4907 -0.0911
-1 -4 15 8.8606 -0.0531
-1 -4 16 -7.3895 -0.0515
-1 -4 17 -10.4337 -0.0033
-1 -4 18 4.5043 0.0355
-1 -4 19 3.5212 0.0051
-1 -4 20 16.6036 0.0710
-1 -4 21 0.8075 -0.0118
-1 -4 22 3.5576 -0.0308
-1 -4 23 -6.7472 -0.0107
-1 -4 24 -1.7269 -0.0257
-1 -4 25 -1.9951 -0.0337
-1 -4 26 0.9832 0.0073
-1 -4 27 -0.7264 -0.0007
-1 -3 1 -147.1557 2.6624
-1 -3 2 86.9556 -0.3813
-1 -3 3 -95.6844 1.1406
-1 -3 4 5.5974 -0.1825
-1 -3 5 -79.0650 0.2402
-1 -3 6 -11.8541 -0.2024
-1 -3 7 42.0775 0.0475
-1 -3 8 10.2551 -0.2680
-1 -3 9 48.4376 0.0532
-1 -3 10 13.7417 -0.1237
-1 -3 11 -36.6104 0.0373
-1 -3 12 -13.3600 -0.0507
-1 -3 13 16.1740 0.0954
-1 -3 14 -8.0314 -0.0364
-1 -3 15 5.1374 0.0476
-1 -3 16 -9.3789 0.0007
-1 -3 17 12.7441 -0.0357
-1 -3 18 3.9444 0.0629
-1 -3 19 -9.3598 -0.0294
-1 -3 20 3.6938 0.0322
-1 -3 21 -20.1787 0.0168
-1 -3 22 -0.1567 0.0168
-1 -3 23 -5.5307 -0.0427
-1 -3 24 2.1286 0.0506
-1 -3 25 0.2606 -0.0086
-1 -3 26 4.2763 0.0293
-1 -3 27 2.6837 -0.0659
-1 -3 28 5.6599 -0.0066
-1 -2 1 -19.3806 0.5551
-1 -2 2 -103.7209 -0.3001
-1 -2 3 30.5837 0.0135
-1 -2 4 -165.3119 -0.3663
-1 -2 5 33.4394 -0.1551
-1 -2 6 -36.2831 0.3470
-1 -2 7 43.5194 0.0557
-1 -2 8 54.5701 -0.0008
-1 -2 9 34.6679 -0.0864
-1 -2 10 -75.5723 -0.1336
-1 -2 11 0.6078 -0.0981
-1 -2 12 -36.8890 -0.0857
-1 -2 13 2.9200 -0.0443
-1 -2 14 5.6179 -0.0759
-1 -2 15 13.0786 -0.0864
-1 -2 16 27.9900 -0.0285
-1 -2 17 9.1983 -0.0194
-1 -2 18 5.6032 0.0303
-1 -2 19 -1.9255 0.0274
-1 -2 20 -1.5040 0.0023
-1 -2 21 -0.3421 -0.0055
-1 -2 22 8.7764 0.0255
-1 -2 23 1.2034 -0.0191
-1 -2 24 1.3039 0.0302
-1 -2 25 1.3987 -0.0554
-1 -2 26 1.1942 -0.0194
-1 -2 27 0.0764 -0.0268
-1 -2 28 -2.4300 0.0568
-1 -1 1 430.5141 -0.3827
-1 -1 2 -87.3143 0.3096
-1 -1 3 160.6269 -0.8794
-1 -1 4 -27.6528 0.5168
-1 -1 5 57.5472 -0.5046
-1 -1 6 -20.7387 0.1258
-1 -1 7 5.4308 -0.0388
-1 -1 8 -21.4859 -0.0747
-1 -1 9 23.5006 -0.3030
-1 -1 10 -12.9745 0.0189
-1 -1 11 10.5229 -0.1145
-1 -1 12 9.4937 0.0411
-1 -1 13 -45.8227 0.0545
-1 -1 14 16.9271 0.0747
-1 -1 15 2.2521 0.0317
-1 -1 16 2.7468 0.0539
-1 -1 17 -3.8422 0.0019
-1 -1 18 -8.3689 0.0033
-1 -1 19 7.3564 0.0549
-1 -1 20 -2.1191 0.0735
-1 -1 21 11.8636 0.0604
-1 -1 22 4.1274 0.0843
-1 -1 23 -3.4398 -0.0043
-1 -1 24 -4.7362 0.0335
-1 -1 25 0.7583 0.0179
-1 -1 26 -2.5941 0.0422
-1 -1 27 -1.8780 0.0244
-1 -1 28 -2.4891 0.0220
-1 0 2 181.8729 1.3595
-1 0 3 -16.3821 -0.8345
-1 0 4 -45.8386 0.0613
-1 0 5 -32.7567 -0.2839
-1 0 6 -75.5570 0.5177
-1 0 7 -40.7236 -0.0841
-1 0 8 11.6866 0.2082
-1 0 9 -32.4007 -0.1308
-1 0 10 80.3117 -0.0873
-1 0 11 -20.8012 -0.0327
-1 0 12 -16.7449 -0.0461
-1 0 13 -12.4347 -0.0082
-1 0 14 3.1460 0.0588
-1 0 15 -1.5103 -0.0300
-1 0 16 -16.4500 0.0191
-1 0 17 6.9706 0.0381
-1 0 18 5.4255 -0.0526
-1 0 19 6.1242 0.0653
-1 0 20 -5.1045 -0.0124
-1 0 21 6.6508 -0.0387
-1 0 22 -9.5161 -0.0658
-1 0 23 -2.8566 -0.0479
-1 0 24 7.7820 -0.0309
-1 0 25 -1.4500 -0.0218
-1 0 26 2.3297 0.0264
-1 0 27 -1.4098 -0.0142
-1 0 28 3.3360 -0.0212
-1 0 29 -2.0239 0.0292
-1 1 1 -183.8140 -1.9250
-1 1 2 152.8178 0.6538
-1 1 3 138.1484 -1.0877
-1 1 4 64.2079 -0.2306
-1 1 5 -44.2779 -0.5540
-1 1 6 28.1079 -0.2173
-1 1 7 -26.2004 -0.2791
-1 1 8 34.4508 -0.2414
-1 1 9 10.1728 -0.0421
-1 1 10 8.1463 -0.1498
-1 1 11 8.9799 0.0448
-1 1 12 -19.8995 -0.0061
-1 1 13 11.8828 0.0281
-1 1 14 -19.7772 -0.0509
-1 1 15 -6.5644 0.1302
-1 1 16 -0.7567 -0.0781
-1 1 17 16.0355 0.1799
-1 1 18 12.7232 -0.0784
-1 1 19 8.4599 0.0605
-1 1 20 9.8323 -0.0236
-1 1 21 -5.5756 0.1219
-1 1 22 -1.5704 0.0051
-1 1 23 -0.8041 0.0842
-1 1 24 5.1457 -0.0033
-1 1 25 -2.5730 0.0362
-1 1 26 2.2267 0.0129
-1 1 27 3.5738 0.0605
-1 1 28 4.3978 -0.0224
-1 1 29 -0.7258 0.0171
-1 2 1 -52.1596 0.4184
-1 2 2 -100.4279 0.6479
-1 2 3 -22.6379 0.7222
-1 2 4 30.6582 -0.1734
-1 2 5 7.5097 0.2967
-1 2 6 -70.1584 0.1077
-1 2 7 42.0125 0.3238
-1 2 8 -32.7166 0.1796
-1 2 9 28.7367 0.3041
-1 2 10 -17.8294 -0.1267
-1 2 11 18.6970 0.1739
-1 2 12 -1.7557 -0.0037
-1 2 13 12.5007 0.1358
-1 2 14 -12.8980 -0.0052
-1 2 15 1.7483 0.1688
-1 2 16 19.3622 -0.0273
-1 2 17 -15.8653 0.1020
-1 2 18 2.1839 -0.0842
-1 2 19 -12.2398 0.1118
-1 2 20 1.3628 -0.0420
-1 2 21 -12.7839 0.0606
-1 2 22 -13.1953 -0.1104
-1 2 23 3.8562 0.0056
-1 2 24 -6.8291 -0.0490
-1 2 25 5.0166 0.0462
-1 2 26 4.1980 -0.0204
-1 2 27 3.4383 -0.0074
-1 2 28 -0.7010 -0.0066
-1 2 29 -0.3000 -0.0176
-1 3 1 288.5704 0.4282
-1 3 2 -83.2934 -1.6288
-1 3 3 90.4992 -0.4646
-1 3 4 -24.8218 -0.7790
-1 3 5 112.0176 -0.5961
-1 3 6 -37.6253 -0.1583
-1 3 7 -35.1208 -0.0478
-1 3 8 -38.3251 -0.1695
-1 3 9 -36.5385 0.0565
-1 3 10 -18.0587 -0.0202
-1 3 11 -7.2248 -0.1229
-1 3 12 -6.6419 0.0217
-1 3 13 -20.0037 -0.0983
-1 3 14 10.8615 -0.0391
-1 3 15 -17.7940 -0.0048
-1 3 16 6.3684 0.0395
-1 3 17 -1.3878 0.0013
-1 3 18 -0.0485 0.0138
-1 3 19 14.8347 -0.0645
-1 3 20 9.0317 -0.0179
-1 3 21 31.6681 -0.0129
-1 3 22 3.0841 0.0454
-1 3 23 0.8347 0.0135
-1 3 24 -5.5659 0.0089
-1 3 25 -0.6660 -0.0634
-1 3 26 -5.5558 -0.0053
-1 3 27 -2.3540 -0.0024
-1 3 28 -3.0174 0.0297
-1 3 29 3.5394 -0.0697
-1 4 1 45.2344 1.1238
-1 4 2 -178.8304 1.1110
-1 4 3 57.0136 -0.4538
-1 4 4 75.3938 -0.4716
-1 4 5 -31.3452 -0.5360
-1 4 6 15.4982 -0.1081
-1 4 7 -11.6064 -0.2114
-1 4 8 32.8743 0.4926
-1 4 9 -3.6639 -0.1543
-1 4 10 50.9370 0.3589
-1 4 11 -3.2207 -0.1117
-1 4 12 39.9627 0.1785
-1 4 13 0.3328 -0.0646
-1 4 14 9.9316 0.1192
-1 4 15 1.6983 -0.0213
-1 4 16 -8.7629 0.1954
-1 4 17 15.7485 -0.1398
-1 4 18 -8.5834 0.0263
-1 4 19 11.3344 -0.0914
-1 4 20 -1.5569 0.0901
-1 4 21 5.3018 -0.0426
-1 4 22 -4.3375 0.0917
-1 4 23 -8.7203 -0.0582
-1 4 24 -10.6846 -0.0200
-1 4 25 1.5635 -0.0257
-1 4 26 1.9656 0.0289
-1 4 27 2.0514 -0.0399
-1 4 28 -0.3880 -0.0418
-1 4 29 2.2364 -0.0875
-1 5 1 -173.8286 -0.6071
-1 5 2 31.0430 0.4773
-1 5 3 32.4970 -0.9923
-1 5 4 23.7721 0.2872
-1 5 5 -17.4258 -0.2693
-1 5 6 10.9595 0.2885
-1 5 7 -20.7034 0.0182
-1 5 8 21.7824 0.3900
-1 5 9 -33.5507 -0.0030
-1 5 10 -1.6844 0.2511
-1 5 11 -54.9082 -0.0929
-1 5 12 -9.4992 0.0881
-1 5 13 -18.0590 -0.1787
-1 5 14 -18.2354 -0.0002
-1 5 15 -1.1945 -0.1028
-1 5 16 -14.0078 0.0625
-1 5 17 -4.3105 0.0082
-1 5 18 -1.1793 0.0108
-1 5 19 12.4358 -0.0076
-1 5 20 3.0001 0.0024
-1 5 21 -6.6635 -0.0475
-1 5 22 4.6842 0.0147
-1 5 23 14.6164 0.0164
-1 5 24 -4.1272 -0.0373
-1 5 25 -2.7938 -0.0157
-1 5 26 1.3987 -0.0493
-1 5 27 2.5417 -0.0046
-1 5 28 0.3734 0.0021
-1 5 29 -0.1619 0.0622
-1 5 30 2.3715 -0.0271
-1 6 1 -38.7329 -1.0866
-1 6 2 55.7381 0.1153
-1 6 3 6.6178 -0.3033
-1 6 4 -43.4798 -0.7534
-1 6 5 33.6839 0.1259
-1 6 6 62.1630 -0.3370
-1 6 7 1.8386 0.2071
-1 6 8 -21.5002 0.1542
-1 6 9 16.3769 0.1859
-1 6 10 37.4258 0.1773
-1 6 11 -9.0122 0.1240
-1 6 12 8.6706 -0.0433
-1 6 13 19.2184 0.0759
-1 6 14 18.0795 0.0149
-1 6 15 14.1515 0.0572
-1 6 16 -3.1791 0.0277
-1 6 17 -9.3667 0.0152
-1 6 18 16.1803 -0.0282
-1 6 19 -2.6908 0.0316
-1 6 20 -0.9317 0.0023
-1 6 21 3.4920 0.0968
-1 6 22 2.3545 0.0078
-1 6 23 6.1594 0.0208
-1 6 24 -0.4428 -0.0722
-1 6 25 -1.3042 0.0489
-1 6 26 -5.0530 0.0243
-1 6 27 1.7257 0.0357
-1 6 28 2.4466 -0.0523
-1 6 29 -0.7626 0.0139
-1 7 1 -20.4651 1.0530
-1 7 2 -29.8900 -0.3418
-1 7 3 -22.0877 0.8752
-1 7 4 -25.0196 -0.5964
-1 7 5 12.4032 0.4027
-1 7 6 -18.9779 -0.0539
-1 7 7 -2.2295 0.3735
-1 7 8 -14.7292 0.0298
-1 7 9 -22.4936 0.3931
-1 7 10 5.3683 -0.0788
-1 7 11 15.0324 0.1441
-1 7 12 -17.4801 -0.0750
-1 7 13 -22.9490 0.0055
-1 7 14 5.7959 -0.1226
-1 7 15 -8.1412 -0.0149
-1 7 16 12.2913 -0.0725
-1 7 17 -0.3753 0.0360
-1 7 18 0.7352 -0.0052
-1 7 19 -6.3431 -0.0636
-1 7 20 1.9049 -0.0632
-1 7 21 15.8488 -0.0683
-1 7 22 -1.4271 -0.0906
-1 7 23 -4.5957 -0.0251
-1 7 24 -2.5140 -0.0676
-1 7 25 -0.2073 -0.0172
-1 7 26 -6.3471 -0.0546
-1 7 27 -3.3542 0.0244
-1 7 28 0.6316 -0.0118
-1 7 29 1.1558 0.0439
-1 8 1 1.4537 0.6279
-1 8 2 -15.9036 -0.2403
-1 8 3 18.8002 0.2766
-1 8 4 29.6188 -0.4554
-1 8 5 1.7272 0.2139
-1 8 6 -2.0037 -0.5508
-1 8 7 2.0145 0.1580
-1 8 8 3.8892 -0.2833
-1 8 9 9.0524 0.1765
-1 8 10 -23.5754 -0.1054
-1 8 11 5.9704 0.0437
-1 8 12 21.7992 -0.1441
-1 8 13 -31.2421 -0.0709
-1 8 14 -13.3905 -0.2025
-1 8 15 -0.1136 0.0864
-1 8 16 10.7793 0.0317
-1 8 17 5.8500 0.0080
-1 8 18 -22.5503 0.0272
-1 8 19 3.8721 -0.0422
-1 8 20 12.6368 -0.0133
-1 8 21 2.1163 0.0574
-1 8 22 -6.8767 0.0705
-1 8 23 1.1083 -0.0036
-1 8 24 -0.3058 -0.0323
-1 8 25 0.8103 -0.0026
-1 8 26 0.8724 -0.0184
-1 8 27 -1.3194 0.0293
-1 8 28 -2.7880 0.0210
-1 8 29 0.2944 -0.0000
-1 9 1 -28.1206 1.5665
-1 9 2 -13.4754 -0.2764
-1 9 3 -36.0416 1.1297
-1 9 4 9.5650 0.1598
-1 9 5 23.5918 0.2693
-1 9 6 -8.7445 0.1702
-1 9 7 9.9512 0.1306
-1 9 8 9.6464 0.0154
-1 9 9 30.7117 0.2290
-1 9 10 6.7441 -0.0124
-1 9 11 -19.0576 0.1413
-1 9 12 17.3413 -0.0772
-1 9 13 17.7145 -0.0283
-1 9 14 -0.8457 -0.0312
-1 9 15 -0.4013 -0.0198
-1 9 16 2.1180 0.0235
-1 9 17 15.2092 -0.0463
-1 9 18 -1.9978 0.0106
-1 9 19 10.6659 -0.0721
-1 9 20 -3.9334 -0.0296
-1 9 21 -3.7010 -0.0541
-1 9 22 4.2184 0.0186
-1 9 23 6.8015 -0.0482
-1 9 24 0.2972 0.0305
-1 9 25 2.4531 -0.0287
-1 9 26 -0.4763 0.0189
-1 9 27 -0.6306 -0.0582
-1 9 28 1.4589 -0.0128
-1 9 29 4.5332 0.0222
-1 10 1 -10.6748 -0.3019
-1 10 2 -1.8174 -0.4313
-1 10 3 2.8975 -0.4106
-1 10 4 13.6115 0.0437
-1 10 5 20.4744 -0.2159
-1 10 6 5.5766 -0.0421
-1 10 7 -10.0511 -0.0032
-1 10 8 12.8323 0.1211
-1 10 9 -13.4678 -0.1803
-1 10 10 -15.3689 -0.0530
-1 10 11 -2.2610 -0.2279
-1 10 12 -5.4725 -0.0937
-1 10 13 -0.1861 -0.2093
-1 10 14 -5.4266 -0.1014
-1 10 15 -21.8063 -0.1406
-1 10 16 -27.5584 0.0593
-1 10 17 -3.3458 -0.0835
-1 10 18 4.7150 0.1042
-1 10 19 -0.4341 -0.1068
-1 10 20 -15.2517 0.0598
-1 10 21 5.1796 -0.0158
-1 10 22 13.6802 0.0754
-1 10 23 -0.0489 -0.0484
-1 10 24 -3.8497 0.0301
-1 10 25 -3.8650 -0.0252
-1 10 26 0.1603 0.0545
-1 10 27 -3.4841 -0.0390
-1 10 28 1.2526 0.1364
-1 10 29 -0.1375 -0.0634
-1 11 1 4.6208 -0.2151
-1 11 2 -0.6699 0.7861
-1 11 3 -3.4486 -0.0031
-1 11 4 -7.0145 0.4967
-1 11 5 -49.2180 -0.1279
-1 11 6 14.4352 0.1514
-1 11 7 -2.6152 -0.3571
-1 11 8 1.3671 0.1506
-1 11 9 -0.7902 -0.1087
-1 11 10 16.2151 0.1319
-1 11 11 24.3386 0.0022
-1 11 12 -10.0661 0.0813
-1 11 13 -12.9087 -0.0797
-1 11 14 3.2770 0.0901
-1 11 15 6.7742 -0.0139
-1 11 16 16.4623 0.0322
-1 11 17 -0.7470 -0.0021
-1 11 18 11.6914 0.0037
-1 11 19 5.7158 0.0186
-1 11 20 1.3372 0.0186
-1 11 21 1.9028 -0.0348
-1 11 22 -1.2730 0.0255
-1 11 23 -4.1521 0.0191
-1 11 24 3.9630 0.0212
-1 11 25 -2.0453 -0.0284
-1 11 26 0.0101 0.0014
-1 11 27 0.0163 -0.0215
-1 11 28 0.3352 0.0588
-1 12 1 19.7327 -0.8754
-1 12 2 20.2371 -0.2200
-1 12 3 -9.2881 -0.3959
-1 12 4 6.8892 0.5318
-1 12 5 -7.4744 -0.0917
-1 12 6 29.1240 0.0906
-1 12 7 1.9864 -0.1591
-1 12 8 -15.0945 -0.1406
-1 12 9 2.1924 -0.0702
-1 12 10 9.5760 -0.2069
-1 12 11 -2.1355 -0.0218
-1 12 12 -17.0349 -0.1412
-1 12 13 -2.0328 -0.0376
-1 12 14 8.8491 -0.0824
-1 12 15 -5.3520 0.0819
-1 12 16 1.2175 -0.0749
-1 12 17 -9.8941 0.0952
-1 12 18 -0.8729 -0.0349
-1 12 19 -0.7246 0.0813
-1 12 20 8.6705 -0.0656
-1 12 21 -0.5642 0.0961
-1 12 22 -6.6377 -0.0357
-1 12 23 4.2193 0.0591
-1 12 24 7.9509 -0.0362
-1 12 25 0.1951 0.0225
-1 12 26 -2.5479 -0.0054
-1 12 27 -1.5645 0.0914
-1 12 28 -1.5136 -0.0311
-1 13 1 -27.9106 -0.2238
-1 13 2 -11.1402 -0.4003
-1 13 3 -2.2388 0.0962
-1 13 4 17.4746 -0.1677
-1 13 5 19.3499 0.1921
-1 13 6 -18.6552 -0.0823
-1 13 7 -23.3106 -0.2540
-1 13 8 -1.9788 -0.1199
-1 13 9 9.3462 -0.0883
-1 13 10 -3.2415 -0.1442
-1 13 11 7.2233 0.1843
-1 13 12 8.8036 -0.0674
-1 13 13 4.2816 0.1500
-1 13 14 -11.2919 -0.0216
-1 13 15 -6.8244 0.0564
-1 13 16 -3.2883 -0.0330
-1 13 17 0.7955 0.0993
-1 13 18 7.8012 -0.0272
-1 13 19 1.5531 0.0984
-1 13 20 -0.7939 -0.0292
-1 13 21 -3.0837 0.0831
-1 13 22 1.4109 -0.0427
-1 13 23 1.6269 0.1115
-1 13 24 -0.0029 -0.0258
-1 13 25 0.1913 0.0380
-1 13 26 -3.0419 -0.0245
-1 13 27 -1.1246 -0.0545
-1 14 1 -21.7622 0.2431
-1 14 2 -23.9038 -0.1869
-1 14 3 2.9941 0.1559
-1 14 4 9.0585 0.1739
-1 14 5 15.5084 0.0180
-1 14 6 -8.6418 -0.0301
-1 14 7 6.4582 0.0087
-1 14 8 13.0540 0.0682
-1 14 9 0.2005 -0.0523
-1 14 10 -8.3026 -0.0021
-1 14 11 7.5148 -0.0126
-1 14 12 17.1305 0.0587
-1 14 13 1.0671 0.0058
-1 14 14 -6.6329 -0.0077
-1 14 15 4.3064 0.0479
-1 14 16 -1.4482 -0.0134
-1 14 17 -6.1957 0.0307
-1 14 18 -4.8588 0.0471
-1 14 19 -1.2225 -0.0535
-1 14 20 2.6212 0.0106
-1 14 21 -0.4788 -0.0198
-1 14 22 3.3877 0.0238
-1 14 23 1.5708 -0.0197
-1 14 24 -5.3804 -0.0163
-1 14 25 2.5628 -0.0328
-1 14 26 2.9794 -0.0076
-1 14 27 -0.7835 0.0056
-1 15 1 -0.0303 -0.5507
-1 15 2 -1.9464 -0.2596
-1 15 3 5.8010 -0.2736
-1 15 4 -0.9213 -0.0871
-1 15 5 13.6188 -0.1720
-1 15 6 21.7792 -0.0994
-1 15 7 7.4644 -0.2008
-1 15 8 -6.4930 -0.0708
-1 15 9 -18.6563 -0.1746
-1 15 10 11.9759 0.0649
-1 15 11 2.8174 -0.0214
-1 15 12 0.5652 0.0672
-1 15 13 -4.0905 0.0166
-1 15 14 1.1604 0.0859
-1 15 15 -8.7095 -0.0524
-1 15 16 -8.8543 0.1019
-1 15 17 -3.5997 -0.0363
-1 15 18 -2.6744 0.0822
-1 15 19 0.4890 0.0309
-1 15 20 3.0761 0.0726
-1 15 21 4.3793 -0.0275
-1 15 22 -3.4799 0.0559
-1 15 23 -2.4354 -0.0852
-1 15 24 2.3486 0.0740
-1 15 25 1.9721 0.0474
-1 15 26 2.7640 -0.0077
-1 16 1 4.8087 -0.0944
-1 16 2 -7.7928 -0.0984
-1 16 3 -21.7935 0.0674
-1 16 4 -16.9640 0.2234
-1 16 5 -20.7952 0.1478
-1 16 6 8.8303 0.1938
-1 16 7 -2.4269 -0.0838
-1 16 8 -2.9462 0.0111
-1 16 9 -6.6716 -0.0677
-1 16 10 5.4519 0.1005
-1 16 11 -3.1690 0.0450
-1 16 12 -2.4570 0.0896
-1 16 13 -0.9933 0.0618
-1 16 14 7.5520 0.1284
-1 16 15 0.2257 -0.0159
-1 16 16 3.1726 0.0307
-1 16 17 10.7889 -0.0358
-1 16 18 -0.9130 0.0612
-1 16 19 0.2797 -0.0261
-1 16 20 0.7672 -0.0402
-1 16 21 3.6623 -0.0268
-1 16 22 1.9154 -0.0654
-1 16 23 -3.4826 -0.0204
-1 16 24 0.7419 0.0159
-1 16 25 -0.3988 -0.0046
-1 17 2 10.0729 -0.2880
-1 17 3 -9.1860 -0.2289
-1 17 4 6.5145 -0.1123
-1 17 5 9.7142 0.0825
-1 17 6 6.3889 -0.0421
-1 17 7 14.8675 -0.0266
-1 17 8 7.3620 0.0227
-1 17 9 6.9333 -0.1907
-1 17 10 -6.5637 0.0346
-1 17 11 0.1928 -0.0294
-1 17 12 9.4682 0.0020
-1 17 13 6.2047 0.0605
-1 17 14 -3.3354 0.0510
-1 17 15 -1.0929 0.0363
-1 17 16 -2.9823 -0.0059
-1 17 17 -4.8922 -0.0607
-1 17 18 -4.3561 0.0395
-1 17 19 -1.5376 0.0621
-1 17 20 -1.8583 0.0317
-1 17 21 -1.4046 0.0682
-1 17 22 3.4249 -0.0185
-1 17 23 0.8589 0.0537
-1 17 24 1.7987 -0.0274
-1 18 2 4.8050 -0.1461
-1 18 3 0.5483 0.0694
-1 18 4 -2.5359 0.0717
-1 18 5 2.1651 0.0834
-1 18 6 -10.8147 0.0854
-1 18 7 3.3853 0.0120
-1 18 8 -9.3040 -0.0751
-1 18 9 2.7772 0.0130
-1 18 10 -6.0224 0.0534
-1 18 11 -4.4530 0.0613
-1 18 12 0.5846 0.0949
-1 18 13 0.8050 0.1244
-1 18 14 1.2157 0.1552
-1 18 15 -2.0543 0.0290
-1 18 16 -0.1992 -0.0465
-1 18 17 -0.1748 0.0197
-1 18 18 4.6437 -0.0690
-1 18 19 3.1774 -0.0995
-1 18 20 -1.7298 0.0209
-1 18 21 0.1611 0.0028
-1 18 22 3.0621 -0.0111
-1 19 1 6.6712 -0.1571
-1 19 2 -5.1727 -0.0675
-1 19 3 0.5563 0.1534
-1 19 4 -0.6371 -0.0375
-1 19 5 3.9973 0.0626
-1 19 6 5.1402 -0.0363
-1 19 7 6.2370 0.0264
-1 19 8 8.5992 -0.0321
-1 19 9 4.1006 0.0676
-1 19 10 3.9019 -0.0174
-1 19 11 -0.0075 0.0255
-1 19 12 -2.5832 -0.0083
-1 19 13 2.6854 0.1112
-1 19 14 8.6827 0.0085
-1 19 15 1.4873 -0.0077
-1 19 16 0.9013 -0.0062
-1 19 17 -1.8030 -0.0128
-1 19 18 -5.6193 -0.0900
-1 19 19 -1.2966 -0.0464
-1 19 20 -2.8278 0.0068
-1 19 21 0.5820 0.0294
-1 20 1 -1.1985 -0.0203
-1 20 2 0.2007 -0.1437
-1 20 3 6.4343 0.0617
-1 20 4 2.4518 0.0048
-1 20 5 -4.6848 0.1478
-1 20 6 7.2498 0.0364
-1 20 7 -3.4120 0.1006
-1 20 8 6.9758 0.0205
-1 20 9 2.1843 0.0416
-1 20 10 -2.4387 -0.0440
-1 20 11 2.3181 0.1244
-1 20 12 0.1979 0.0059
-1 20 13 -4.5677 0.0498
-1 20 14 -1.6750 -0.0197
-1 20 15 -1.1528 0.0266
-1 20 16 0.9374 -0.0255
-1 20 17 -0.0896 0.0704
-1 20 18 -2.7615 0.0862
-1 20 19 1.1963 0.0483
-1 21 1 -8.0438 0.2848
-1 21 2 0.2346 0.0746
-1 21 3 -3.7508 -0.0013
-1 21 4 -5.5245 0.1225
-1 21 5 -5.1887 0.0294
-1 21 6 -6.1440 -0.0399
-1 21 7 1.3803 0.0729
-1 21 8 2.8125 -0.0361
-1 21 9 3.5315 0.0616
-1 21 10 4.2412 0.0298
-1 21 11 0.7740 0.0006
-1 21 12 1.1436 -0.0006
-1 21 13 -6.3751 -0.0535
-1 21 14 -1.7849 -0.0654
-1 21 15 1.1242 -0.0865
-1 21 16 1.5370 -0.0135
-1 22 1 -1.3501 -0.0366
-1 22 2 0.2544 -0.0342
-1 22 3 -0.9531 0.1122
-1 22 4 4.6633 0.0855
-1 22 5 7.0241 0.0228
-1 22 6 0.2281 0.1252
-1 22 7 3.3514 0.0586
-1 22 8 -1.7575 0.0598
-1 22 9 1.1543 -0.0298
-1 22 10 1.6864 0.0145
-1 22 11 -1.3903 -0.0213
-1 22 12 0.4660 0.0275
-1 22 13 -0.6038 -0.0126
0 -22 1 5.2675 0.1754
0 -21 1 -0.2569 -0.1729
0 -21 2 4.1419 -0.0750
0 -21 3 0.7057 0.0887
0 -21 4 -0.2092 -0.0201
0 -21 5 2.3164 0.0730
0 -20 1 1.9410 0.0676
0 -20 2 3.7421 0.1401
0 -20 3 7.0903 0.2622
0 -20 4 4.2022 0.0677
0 -20 5 -3.0927 0.1228
0 -20 6 -0.2208 0.0347
0 -20 7 2.4433 -0.0005
0 -20 8 0.0172 -0.0122
0 -19 1 -10.5163 0.0230
0 -19 2 -4.4076 -0.1431
0 -19 3 2.9585 0.0322
0 -19 4 -1.9649 -0.0953
0 -19 5 -5.8426 0.0086
0 -19 6 1.9219 -0.0844
0 -19 7 -1.9262 -0.0072
0 -19 8 -2.0835 -0.0324
0 -19 9 0.5246 -0.1583
0 -19 10 -2.7658 -0.0746
0 -18 1 1.0635 0.2648
0 -18 2 4.3629 0.2183
0 -18 3 7.8084 0.3982
0 -18 5 5.0842 0.1039
0 -18 7 -1.0753 0.0153
0 -18 8 -1.7298 -0.0922
0 -18 9 1.5108 -0.0167
0 -18 10 -4.4949 -0.0310
0 -18 11 -4.4947 -0.0187
0 -18 12 -0.3424 -0.0500
0 -17 1 5.7193 0.2460
0 -17 3 -1.7907 -0.0595
0 -17 4 -3.5136 -0.1578
0 -17 5 13.7534 -0.0496
0 -17 6 -1.7170 -0.0434
0 -17 7 -5.0455 -0.0656
0 -17 8 8.2560 -0.1279
0 -17 9 -0.3086 0.0081
0 -17 10 4.1440 -0.0398
0 -17 11 3.6760 -0.0760
0 -17 12 2.5774 -0.0295
0 -17 13 0.4553 0.0626
0 -17 14 3.9635 0.0891
0 -16 1 13.6168 0.3452
0 -16 2 -1.1663 0.2707
0 -16 3 -11.7485 0.1071
0 -16 4 10.3585 0.2479
0 -16 5 5.0747 -0.0248
0 -16 6 -13.1312 0.0169
0 -16 7 -12.7951 -0.1256
0 -16 9 -2.6676 -0.0362
0 -16 10 -5.4204 -0.0479
0 -16 11 -0.4172 0.0079
0 -16 12 -7.6276 -0.0164
0 -16 13 -0.7067 0.0104
0 -16 14 -1.0564 0.0614
0 -16 15 2.2697 -0.0301
0 -16 16 -0.5649 0.0442
0 -15 1 -2.7874 -0.2154
0 -15 2 5.2762 0.1917
0 -15 3 12.1417 -0.2493
0 -15 4 14.9696 0.0806
0 -15 5 -3.5828 -0.2229
0 -15 6 -4.7727 0.0147
0 -15 7 8.2523 -0.0194
0 -15 11 7.6133 -0.0614
0 -15 12 4.7214 -0.0000
0 -15 13 6.1835 0.0614
0 -15 14 -1.7828 0.0567
0 -15 15 -1.5644 0.0544
0 -15 16 -0.2245 0.0306
0 -15 17 -0.0602 -0.0092
0 -15 18 1.2662 -0.0454
0 -14 1 -19.8020 -0.1300
0 -14 2 2.8351 0.5114
0 -14 3 5.9090 -0.2600
0 -14 4 -14.6391 -0.0192
0 -14 5 -17.0543 -0.1952
0 -14 6 5.2646 -0.0080
0 -14 7 10.6711 -0.1025
0 -14 8 -11.2684 0.0070
0 -14 9 -13.1408 -0.1519
0 -14 10 9.1602 -0.0404
0 -14 11 -0.0776 -0.0282
0 -14 12 -4.7027 0.0289
0 -14 13 -2.9478 0.1027
0 -14 14 -4.1989 0.0463
0 -14 15 1.3111 0.0432
0 -14 16 4.7294 0.0347
0 -14 17 3.4779 -0.0333
0 -14 18 2.2010 -0.0474
0 -14 19 0.0647 -0.0406
0 -13 1 2.0251 -0.0952
0 -13 2 -0.9224 0.3223
0 -13 3 11.6013 -0.1038
0 -13 4 7.0849 0.0905
0 -13 5 27.7712 -0.1874
0 -13 6 16.2928 0.0376
0 -13 7 -1.6805 -0.0436
0 -13 8 -0.5786 0.1212
0 -13 9 -1.2550 -0.0121
0 -13 10 2.8014 0.0702
0 -13 11 2.7365 0.0334
0 -13 12 -2.1365 0.1070
0 -13 13 4.4735 -0.0194
0 -13 14 8.3549 0.0799
0 -13 15 -1.6303 -0.0143
0 -13 16 -3.4100 -0.0169
0 -13 17 -6.4595 -0.0389
0 -13 18 0.5651 -0.0937
0 -13 19 -1.9589 -0.0574
0 -13 20 1.4062 -0.0455
0 -12 1 12.0896 -0.4620
0 -12 2 -65.5195 0.1646
0 -12 3 -25.6639 -0.1005
0 -12 4 2.7126 -0.5141
0 -12 5 12.1436 -0.2086
0 -12 6 -5.6840 -0.3362
0 -12 7 -7.4254 -0.1759
0 -12 8 -0.6610 -0.0509
0 -12 9 7.4389 0.0031
0 -12 10 -14.0394 0.0429
0 -12 11 -3.5607 0.0706
0 -12 12 5.0764 0.0664
0 -12 13 -1.8717 -0.0002
0 -12 14 -1.5281 -0.0050
0 -12 15 -4.0621 -0.0127
0 -12 16 -2.5385 -0.0191
0 -12 17 -2.3856 -0.0154
0 -12 18 3.9793 0.0327
0 -12 19 1.8577 0.0358
0 -12 20 -1.5186 -0.0013
0 -12 21 2.9000 0.1097
0 -11 1 -7.8104 1.3351
0 -11 2 19.2005 0.1093
0 -11 3 4.7480 0.4303
0 -11 4 15.3062 -0.3153
0 -11 5 12.9261 0.2267
0 -11 6 -2.6944 -0.0357
0 -11 7 9.8368 0.1393
0 -11 8 -10.8447 -0.0579
0 -11 9 -1.8125 0.2256
0 -11 10 -6.6475 0.0774
0 -11 11 6.9296 0.1275
0 -11 12 4.6804 0.0798
0 -11 13 6.1930 0.0284
0 -11 14 -0.3400 -0.0362
0 -11 15 4.0871 -0.0329
0 -11 16 7.2585 -0.0519
0 -11 17 2.9976 -0.0164
0 -11 18 -8.8688 -0.0061
0 -11 19 0.6253 -0.0127
0 -11 20 -0.5152 -0.0464
0 -11 21 -0.3165 -0.0173
0 -11 22 -1.1081 -0.0523
0 -10 1 -25.7010 0.7136
0 -10 2 54.3331 -0.5700
0 -10 3 0.5517 -0.1343
0 -10 4 -40.8426 -0.3863
0 -10 5 -28.0537 -0.2286
0 -10 6 -1.6351 -0.4180
0 -10 7 19.4581 0.0367
0 -10 8 6.2954 -0.0216
0 -10 9 15.0935 0.0295
0 -10 10 -7.0027 0.0873
0 -10 11 2.2429 -0.1274
0 -10 12 -2.0907 -0.0387
0 -10 13 -4.4659 -0.1151
0 -10 14 5.0800 -0.0980
0 -10 15 0.2762 -0.0797
0 -10 16 3.9239 0.0197
0 -10 17 7.8284 -0.0717
0 -10 18 -6.0329 0.0829
0 -10 19 -3.5971 -0.0359
0 -10 20 1.8074 0.0915
0 -10 21 -2.4568 0.0040
0 -10 22 0.3889 0.0865
0 -10 23 -1.0249 0.0161
0 -9 1 -36.7359 0.9603
0 -9 2 -19.0549 0.1694
0 -9 3 -24.1676 0.5890
0 -9 4 -5.2573 -0.0004
0 -9 5 0.2285 -0.1061
0 -9 6 -9.1209 -0.0195
0 -9 7 14.1166 0.0210
0 -9 8 -12.6601 0.2155
0 -9 9 -15.1893 0.0173
0 -9 10 -8.3456 0.2009
0 -9 11 -20.7214 -0.0460
0 -9 12 3.2410 0.0759
0 -9 13 -8.4596 0.0148
0 -9 14 3.2017 0.0566
0 -9 15 2.2393 -0.0728
0 -9 16 4.5380 0.0802
0 -9 17 -1.9238 -0.0853
0 -9 18 7.6100 0.0661
0 -9 19 -5.6130 -0.0369
0 -9 20 -1.2138 0.0614
0 -9 21 2.7110 -0.0161
0 -9 22 0.9799 0.0740
0 -9 23 -0.0548 -0.0529
0 -9 24 1.8248 0.0017
0 -8 1 19.3115 -1.0293
0 -8 2 -9.1211 0.1585
0 -8 3 -0.9842 -0.3336
0 -8 4 33.1742 0.0168
0 -8 5 26.9182 0.1664
0 -8 6 -13.3003 -0.1108
0 -8 7 -8.9265 0.1249
0 -8 8 10.0646 0.0520
0 -8 9 0.6654 0.0286
0 -8 10 44.8186 0.0754
0 -8 11 13.3840 0.0472
0 -8 12 -3.9593 -0.0786
0 -8 13 2.9907 -0.0478
0 -8 14 1.9420 -0.1238
0 -8 15 4.6355 -0.0590
0 -8 16 0.7500 -0.0260
0 -8 17 2.1996 0.0130
0 -8 18 7.2000 0.0289
0 -8 19 9.6229 -0.0172
0 -8 20 -3.5908 0.0587
0 -8 21 0.7927 0.0144
0 -8 22 -1.6960 0.0259
0 -8 23 -5.0254 0.0492
0 -8 24 3.3846 -0.0568
0 -8 25 -4.9670 0.0228
0 -7 1 9.0473 0.0476
0 -7 2 -11.7658 0.0955
0 -7 3 -7.4317 0.3568
0 -7 4 -9.1843 -0.1760
0 -7 5 -15.2522 0.1627
0 -7 6 2.1598 -0.1315
0 -7 7 -9.3320 -0.0441
0 -7 8 -0.8747 0.0062
0 -7 9 11.8852 0.0784
0 -7 10 -4.5381 -0.0844
0 -7 11 2.6147 0.3065
0 -7 12 -19.8613 -0.0171
0 -7 13 -6.6736 0.1105
0 -7 14 -13.4957 -0.0001
0 -7 15 -8.6348 0.0289
0 -7 16 -8.7244 -0.0367
0 -7 17 14.8750 0.0520
0 -7 18 -5.8874 0.0373
0 -7 19 6.4323 0.0808
0 -7 20 -5.0957 0.0752
0 -7 21 -5.6169 0.0741
0 -7 22 2.8156 -0.0079
0 -7 23 0.2353 0.0685
0 -7 24 -0.5435 -0.0327
0 -7 25 1.9214 -0.0345
0 -7 26 0.6313 0.0147
0 -6 1 -37.8770 0.9218
0 -6 2 -12.2471 -0.8886
0 -6 3 -9.6365 0.6233
0 -6 4 4.0455 0.3340
0 -6 5 -5.5323 0.2061
0 -6 6 21.3482 0.1339
0 -6 7 9.5928 0.0974
0 -6 8 5.9764 0.0047
0 -6 9 13.7013 0.1541
0 -6 10 -19.5008 -0.1505
0 -6 11 4.9186 0.1149
0 -6 12 28.7709 -0.1274
0 -6 13 4.3187 -0.0382
0 -6 14 -7.2988 -0.1556
0 -6 15 -6.4790 -0.0316
0 -6 16 8.1649 -0.0652
0 -6 17 6.7170 0.0499
0 -6 18 -10.8365 0.0647
0 -6 19 -5.4447 0.0084
0 -6 20 -6.0633 -0.0412
0 -6 21 3.8793 -0.0207
0 -6 22 3.3029 -0.0518
0 -6 23 4.8086 -0.0495
0 -6 24 -5.4451 -0.0354
0 -6 25 -0.4507 -0.0903
0 -6 26 -4.1117 -0.0361
0 -5 1 17.8206 0.9024
0 -5 2 66.7242 -0.6088
0 -5 3 -27.8791 0.4401
0 -5 4 25.2908 -0.3761
0 -5 5 -16.3093 -0.1007
0 -5 6 -4.7934 -0.2806
0 -5 7 -26.1081 -0.4905
0 -5 8 -13.0744 -0.2967
0 -5 9 -12.8014 -0.0606
0 -5 10 14.8423 -0.1288
0 -5 11 11.2473 0.0259
0 -5 12 30.7999 -0.1479
0 -5 13 -1.6632 0.0117
0 -5 14 2.4879 -0.1134
0 -5 15 -13.5533 0.0284
0 -5 16 3.8964 0.0165
0 -5 17 -9.4978 0.0539
0 -5 18 5.0856 0.0349
0 -5 19 9.7497 0.0671
0 -5 20 1.9927 0.0002
0 -5 21 6.1633 0.0922
0 -5 22 -3.0414 0.0119
0 -5 23 -1.1209 0.0172
0 -5 24 -1.5471 0.0398
0 -5 25 -5.5576 -0.0316
0 -5 26 -3.2719 0.0441
0 -5 27 0.1775 -0.0318
0 -4 1 -4.8202 0.3695
0 -4 2 -28.2581 0.0341
0 -4 3 -46.7368 -0.1360
0 -4 4 12.2847 1.0917
0 -4 5 -1.9639 -0.1553
0 -4 6 -37.3137 0.4478
0 -4 7 3.8751 0.1101
0 -4 8 -34.2828 0.0276
0 -4 9 -11.3281 0.0655
0 -4 10 58.9823 0.0956
0 -4 11 12.5757 0.0392
0 -4 12 -7.8208 0.0566
0 -4 13 -5.5514 0.0285
0 -4 14 1.9084 -0.0488
0 -4 15 -6.1861 0.0255
0 -4 16 -20.0379 -0.0082
0 -4 17 -4.8525 0.0573
0 -4 18 10.9472 -0.0136
0 -4 19 1.8994 0.0424
0 -4 20 -4.1538 -0.1049
0 -4 21 -6.6555 -0.0374
0 -4 22 -8.4963 -0.0299
0 -4 23 4.0683 -0.0337
0 -4 24 5.4879 0.0380
0 -4 25 1.6127 -0.0196
0 -4 26 -0.4087 -0.0054
0 -4 27 -1.4270 -0.0291
0 -4 28 -0.1518 -0.0599
0 -3 1 65.6699 -2.4854
0 -3 2 -109.8945 0.2220
0 -3 3 68.0944 -1.6101
0 -3 4 -50.3402 0.4906
0 -3 5 55.7523 -0.7363
0 -3 6 -10.2670 0.0654
0 -3 7 17.9646 -0.4359
0 -3 8 -14.7186 0.0305
0 -3 9 -3.2063 -0.4442
0 -3 10 -14.5560 0.0822
0 -3 11 2.5764 -0.2259
0 -3 12 3.7182 -0.0027
0 -3 13 23.0243 -0.0958
0 -3 14 10.4240 0.0208
0 -3 15 2.5712 -0.0458
0 -3 16 2.3637 0.0858
0 -3 17 2.3272 -0.0265
0 -3 18 7.5678 0.0001
0 -3 19 2.4259 0.0776
0 -3 20 -4.1303 0.0102
0 -3 21 4.5489 0.0218
0 -3 22 -6.3310 0.0500
0 -3 23 8.0277 -0.0019
0 -3 24 -2.1977 0.0026
0 -3 25 2.4900 -0.0206
0 -3 26 -1.5787 0.0042
0 -3 27 -2.5557 -0.0110
0 -3 28 -3.5340 0.0462
0 -2 1 97.7423 -0.7270
0 -2 2 -133.9457 0.8843
0 -2 3 47.6056 -1.1105
0 -2 4 40.0610 0.7318
0 -2 5 16.0455 -0.4769
0 -2 6 131.7549 0.4300
0 -2 7 17.1176 -0.3036
0 -2 8 -26.5780 0.2535
0 -2 9 -8.8661 -0.2170
0 -2 10 -66.1468 0.1833
0 -2 11 -21.7602 -0.0972
0 -2 12 62.7342 0.2327
0 -2 13 1.9816 0.0298
0 -2 14 2.2872 0.2434
0 -2 15 -7.2496 0.0032
0 -2 16 -1.2797 0.0320
0 -2 17 -4.8253 0.0723
0 -2 18 -31.1958 0.0208
0 -2 19 -0.1912 0.0461
0 -2 20 -10.3486 0.0053
0 -2 21 0.2816 -0.0333
0 -2 22 0.6123 -0.0519
0 -2 23 5.2989 -0.0285
0 -2 24 -1.3592 -0.0191
0 -2 25 4.4214 -0.0033
0 -2 26 -0.8658 -0.0061
0 -2 27 0.3823 -0.0047
0 -2 28 -5.9102 0.0245
0 -2 29 -2.8560 0.0066
0 -1 2 113.8251 0.1024
0 -1 3 -157.9659 -1.0169
0 -1 4 69.2367 -0.1691
0 -1 5 -74.4375 0.1329
0 -1 6 28.2533 -0.1231
0 -1 7 -27.1241 -0.1909
0 -1 8 9.9319 -0.1822
0 -1 9 -37.9548 -0.2193
0 -1 10 18.1860 0.0019
0 -1 11 3.5712 0.0560
0 -1 12 24.7356 0.0111
0 -1 13 13.5293 -0.0525
0 -1 14 0.8225 -0.0152
0 -1 15 19.5771 0.0305
0 -1 16 -15.8869 -0.0204
0 -1 17 -4.9074 0.1045
0 -1 18 -7.0820 -0.0313
0 -1 19 1.1444 0.0242
0 -1 20 5.9591 -0.0453
0 -1 21 0.0901 0.0354
0 -1 22 2.9820 -0.0775
0 -1 23 -6.6661 0.0351
0 -1 24 -2.5799 -0.0682
0 -1 25 -0.6289 0.0562
0 -1 26 -0.4282 -0.0269
0 -1 27 -0.3691 0.0486
0 -1 28 3.0934 -0.0018
0 -1 29 1.5694 0.0489
0 0 2 40.8587 -1.0014
0 0 3 -68.9225 0.7209
0 0 4 -59.4108 -0.6304
0 0 5 -40.8818 0.2607
0 0 6 39.1111 -0.0136
0 0 7 4.5224 0.1651
0 0 8 92.8663 -0.2122
0 0 9 24.9652 0.3069
0 0 10 -30.2952 -0.0405
0 0 11 8.5958 0.2118
0 0 12 -59.1277 0.0392
0 0 13 -2.2883 0.1840
0 0 14 9.7742 0.1055
0 0 15 1.4383 0.1476
0 0 16 5.7038 -0.0926
0 0 17 6.8705 0.0663
0 0 18 23.0621 0.0102
0 0 19 0.6592 0.1008
0 0 20 0.2158 0.0353
0 0 21 -6.2366 0.0816
0 0 22 0.5256 -0.0565
0 0 23 -9.4168 0.0708
0 0 24 6.4149 0.0072
0 0 25 1.2205 0.0621
0 0 26 0.1907 -0.0188
0 0 27 -1.7638 0.0277
0 0 28 -1.9124 -0.1120
0 0 29 0.0486 -0.0360
0 1 2 -90.8153 -1.4393
0 1 3 -92.5845 0.5941
0 1 4 -89.0220 -0.6174
0 1 5 -1.3666 0.8121
0 1 6 -33.5065 0.0319
0 1 7 33.3589 0.4619
0 1 8 -29.2728 -0.0919
0 1 9 25.6160 0.0056
0 1 10 -33.5950 -0.0361
0 1 11 -2.5065 -0.0835
0 1 12 -1.3765 0.0304
0 1 13 7.9142 0.0438
0 1 14 22.3147 -0.0615
0 1 15 -0.9651 0.0325
0 1 16 17.4925 0.0602
0 1 17 -5.8984 -0.0355
0 1 18 -6.6544 0.0858
0 1 19 -20.2575 -0.1190
0 1 20 -12.2628 -0.0426
0 1 21 -13.2866 -0.1018
0 1 22 -2.2878 -0.0390
0 1 23 5.6078 -0.0753
0 1 24 1.8077 -0.0188
0 1 25 -4.0463 -0.0311
0 1 26 -2.6577 -0.0221
0 1 27 -2.2888 -0.0362
0 1 28 -2.5807 0.0072
0 1 29 -0.5592 -0.0039
0 1 30 -1.5847 0.0565
0 2 0 -307.0615 -2.9422
0 2 1 149.8498 1.2433
0 2 2 438.3242 -2.3327
0 2 3 72.0874 -0.5341
0 2 4 -121.5413 -0.9385
0 2 5 44.1100 -0.4376
0 2 6 -15.8494 -0.2704
0 2 7 -5.3599 -0.2646
0 2 8 4.0395 -0.0878
0 2 9 -9.4685 -0.1127
0 2 10 11.4725 0.1830
0 2 11 0.6905 -0.1631
0 2 12 -6.9365 0.0636
0 2 13 -11.5706 -0.0788
0 2 14 -3.6555 0.2174
0 2 15 -9.2776 -0.0767
0 2 16 -2.4923 0.1040
0 2 17 4.2128 -0.1768
0 2 18 4.4253 -0.0010
0 2 19 15.5521 -0.0893
0 2 20 -2.9816 0.1260
0 2 21 9.1415 -0.0297
0 2 22 6.5819 0.0955
0 2 23 6.1958 -0.0450
0 2 24 6.6135 0.0646
0 2 25 0.8476 -0.0064
0 2 26 3.0674 0.0469
0 2 27 0.9470 -0.0306
0 2 28 -3.0420 0.0234
0 2 29 -1.8161 -0.0560
0 2 30 -1.8843 -0.0601
0 3 0 -39.8275 -0.9139
0 3 1 24.3594 -0.6425
0 3 2 69.6808 0.2733
0 3 3 -95.0516 -0.0218
0 3 4 64.4519 0.5575
0 3 5 -75.2072 0.2602
0 3 6 23.2577 0.4702
0 3 7 -7.9148 0.5741
0 3 8 18.9513 0.3127
0 3 9 9.7688 0.0060
0 3 10 20.3671 0.2767
0 3 11 24.4606 -0.0691
0 3 12 15.4346 0.1426
0 3 13 22.7971 0.0126
0 3 14 -3.4073 0.1026
0 3 15 12.6724 -0.1047
0 3 16 -18.4424 0.0818
0 3 17 12.1275 -0.0946
0 3 18 -5.3306 0.0499
0 3 19 -7.0709 -0.0608
0 3 20 -9.6304 0.0101
0 3 21 -14.2566 -0.0844
0 3 22 -3.2452 -0.0298
0 3 23 -10.9783 -0.0701
0 3 24 -1.4799 -0.0135
0 3 25 7.2728 -0.0206
0 3 26 -1.0754 -0.0281
0 3 27 -1.3712 -0.0201
0 3 28 2.4721 -0.0137
0 3 29 -2.3411 -0.0299
0 3 30 2.9090 -0.0189
0 4 0 115.5460 1.0082
0 4 1 -58.2420 -2.1732
0 4 2 -6.7008 -0.7868
0 4 3 -77.6339 -0.5706
0 4 4 136.5514 -0.3374
0 4 5 -52.8183 0.1113
0 4 6 -111.3492 0.1076
0 4 7 1.4177 0.1131
0 4 8 11.8430 0.1438
0 4 9 -5.9200 0.0846
0 4 10 -6.5247 -0.1676
0 4 11 0.1329 -0.0082
0 4 12 -25.2369 -0.2035
0 4 13 4.6197 -0.0144
0 4 14 -30.5149 0.0179
0 4 15 -1.5101 0.0022
0 4 16 -0.5180 0.0582
0 4 17 -0.1042 -0.0441
0 4 18 6.4804 -0.0869
0 4 19 -2.6228 0.0102
0 4 20 25.3286 0.0850
0 4 21 -8.1367 0.0657
0 4 22 -19.8177 0.0045
0 4 23 -3.2818 0.0190
0 4 24 4.2083 -0.0306
0 4 25 1.5100 -0.0020
0 4 26 6.9911 0.0169
0 4 27 0.6612 0.0411
0 4 28 5.2887 0.0417
0 4 29 -1.7727 0.0591
0 4 30 0.5667 -0.0088
0 5 0 64.1032 1.2692
0 5 1 65.1110 0.6040
0 5 2 15.5885 -0.1235
0 5 3 81.0571 -0.3095
0 5 4 -5.5266 -0.2230
0 5 5 12.5023 0.2485
0 5 6 13.9048 0.0924
0 5 7 45.3528 0.6237
0 5 8 -8.5190 0.0274
0 5 9 14.1273 0.3843
0 5 10 -13.2298 -0.1880
0 5 11 10.1945 0.1775
0 5 12 -4.9914 -0.0500
0 5 13 25.5952 0.0994
0 5 14 12.3927 -0.0137
0 5 15 22.2150 0.1451
0 5 16 19.8205 -0.1126
0 5 17 -9.5132 0.0209
0 5 18 9.3583 -0.0245
0 5 19 -3.5184 0.0304
0 5 20 3.5554 -0.0192
0 5 21 -12.3002 -0.0208
0 5 22 -4.3283 -0.0839
0 5 23 -5.8743 -0.0421
0 5 24 8.5142 -0.0345
0 5 25 -2.6883 -0.0079
0 5 26 -1.2322 -0.0090
0 5 27 -2.2167 -0.0061
0 5 28 -2.6764 -0.0516
0 5 29 -1.1011 0.0191
0 5 30 -1.7325 -0.0221
0 6 0 -127.1273 -0.1446
0 6 1 59.2911 0.5790
0 6 2 -42.0981 -0.7620
0 6 3 36.0263 0.5363
0 6 4 -19.1516 -0.2953
0 6 5 -10.0230 0.3750
0 6 6 -37.9138 0.2266
0 6 7 -6.8843 0.1859
0 6 8 -50.1884 -0.2444
0 6 9 -9.4906 0.2034
0 6 10 -24.7735 -0.2893
0 6 11 16.0122 0.0312
0 6 12 2.2797 -0.3667
0 6 13 10.3491 -0.0588
0 6 14 4.9702 -0.1944
0 6 15 -18.2167 0.1159
0 6 16 -10.1268 -0.0312
0 6 17 -11.1635 0.0458
0 6 18 8.5109 -0.1096
0 6 19 3.8685 0.0412
0 6 20 -9.6829 -0.0891
0 6 21 1.4313 0.0244
0 6 22 18.8743 -0.0571
0 6 23 -14.3097 -0.0010
0 6 24 -17.8531 -0.0269
0 6 25 -2.1255 -0.0164
0 6 26 0.2941 -0.0123
0 6 27 3.2537 0.0154
0 6 28 1.2104 -0.0179
0 6 29 2.0855 0.0387
0 6 30 -0.2119 0.0913
0 7 0 -13.2462 -0.8934
0 7 1 83.2728 -0.1203
0 7 2 6.4322 -0.1806
0 7 3 57.9601 0.2340
0 7 4 18.6869 0.1871
0 7 5 12.9365 0.0273
0 7 6 12.1169 0.1242
0 7 7 4.4131 0.2909
0 7 8 13.1778 -0.0572
0 7 9 31.4528 0.2878
0 7 10 -4.8515 -0.0775
0 7 11 -6.1289 -0.1027
0 7 12 8.0412 -0.0162
0 7 13 -15.1138 0.0812
0 7 14 -1.9065 -0.0461
0 7 15 -9.9751 0.0815
0 7 16 -8.5465 -0.0469
0 7 17 19.3443 0.0145
0 7 18 -4.7377 -0.0427
0 7 19 -1.5339 0.0240
0 7 20 -3.9846 0.0153
0 7 21 4.2201 0.0369
0 7 22 -0.1916 0.0136
0 7 23 -3.2725 0.0061
0 7 24 -1.1248 0.0396
0 7 25 1.5330 0.0174
0 7 26 5.7358 0.0397
0 7 27 6.5503 -0.0097
0 7 28 -1.9367 0.0019
0 7 29 -2.2004 -0.0890
0 7 30 0.2253 0.0211
0 8 0 3.3609 2.0720
0 8 1 -18.2892 -0.1129
0 8 2 -15.0326 0.7905
0 8 3 -13.7517 -0.3005
0 8 4 -27.8606 0.2589
0 8 5 -0.4923 -0.0291
0 8 6 37.5416 0.3341
0 8 7 7.4434 0.0547
0 8 8 -19.8698 0.2394
0 8 9 -0.0715 -0.1936
0 8 10 37.8240 0.0616
0 8 11 -25.5985 -0.3202
0 8 12 -19.0308 -0.0109
0 8 13 22.7453 -0.2156
0 8 14 20.9645 0.0381
0 8 15 27.3366 -0.0919
0 8 16 -1.4757 0.0797
0 8 17 -1.1565 -0.0898
0 8 18 -10.5050 -0.0490
0 8 19 -3.2492 -0.0840
0 8 20 10.0745 0.0074
0 8 21 -1.3885 -0.1120
0 8 22 -13.3143 0.0476
0 8 23 1.0423 -0.0766
0 8 24 5.6676 0.0269
0 8 25 -5.4534 -0.0565
0 8 26 -4.7206 0.0485
0 8 27 2.7043 -0.0189
0 8 28 1.3360 0.0373
0 8 29 3.0313 -0.0462
0 8 30 4.0074 0.0827
0 9 0 30.9052 0.4836
0 9 1 1.2764 -1.4205
0 9 2 33.9445 0.5596
0 9 3 41.2091 -1.2302
0 9 4 -0.2914 0.4240
0 9 5 9.2718 -0.9223
0 9 6 -2.6218 0.1405
0 9 7 -30.2066 -0.4831
0 9 8 0.0190 0.1321
0 9 9 -16.3191 -0.1004
0 9 10 -8.7075 0.0458
0 9 11 -4.6289 -0.2617
0 9 12 -21.8769 0.0940
0 9 13 -3.0697 -0.2465
0 9 14 -9.1397 0.2086
0 9 15 -3.3002 -0.0470
0 9 16 -11.2031 0.0579
0 9 17 -21.2034 -0.0020
0 9 18 2.6270 0.0146
0 9 19 0.2785 0.0071
0 9 20 5.0602 0.0721
0 9 21 -13.3878 0.0291
0 9 22 -0.7860 0.0501
0 9 23 4.1884 -0.0124
0 9 24 -0.7412 0.0266
0 9 25 -2.2997 -0.0105
0 9 26 -0.0205 0.0562
0 9 27 -0.7983 0.0464
0 9 28 -0.4568 0.0310
0 9 29 1.8288 0.0179
0 10 0 28.7921 1.9817
0 10 1 8.5334 -0.3554
0 10 2 -2.7649 1.9313
0 10 3 14.4162 0.0486
0 10 4 16.0493 0.2188
0 10 5 -17.4200 0.1037
0 10 6 -27.3901 0.2379
0 10 7 8.4224 -0.1861
0 10 8 36.7686 0.1284
0 10 9 8.4873 -0.0552
0 10 10 -25.1128 0.0242
0 10 11 7.9548 0.0132
0 10 12 26.3668 -0.0116
0 10 13 -11.2491 0.0152
0 10 14 -13.1455 -0.0102
0 10 15 10.6044 0.0647
0 10 16 41.3016 0.0279
0 10 17 7.5828 0.0782
0 10 18 10.1922 -0.0806
0 10 19 -3.1824 0.0757
0 10 20 2.7513 -0.0790
0 10 21 0.2431 0.0898
0 10 22 6.6332 -0.0820
0 10 23 -4.9615 0.0646
0 10 24 -6.5499 -0.0652
0 10 25 -2.6299 0.0486
0 10 26 0.1026 -0.0431
0 10 27 3.2722 -0.0450
0 10 28 0.8882 -0.0888
0 10 29 1.8085 0.0975
0 11 0 -9.0678 -0.4537
0 11 1 -16.3782 -0.5821
0 11 2 15.1889 -0.2482
0 11 3 17.5500 -0.0293
0 11 4 6.5858 -0.3086
0 11 5 7.0748 -0.0282
0 11 6 -15.4031 -0.2265
0 11 7 11.3637 -0.1130
0 11 8 -7.4463 -0.2376
0 11 9 -17.8065 -0.0212
0 11 10 -0.8592 -0.2311
0 11 11 -7.3966 0.0383
0 11 12 2.4511 -0.1451
0 11 13 -12.8417 -0.0029
0 11 14 3.1052 -0.0643
0 11 15 -11.0698 0.1216
0 11 16 4.0587 -0.0599
0 11 17 1.2096 0.1716
0 11 18 -8.6274 -0.0656
0 11 19 -5.2248 0.0934
0 11 20 -1.9801 -0.0259
0 11 21 8.1296 0.0876
0 11 22 -2.7367 -0.0377
0 11 23 -8.8233 0.0636
0 11 24 -2.7234 -0.0416
0 11 25 4.2576 0.0734
0 11 26 -0.2755 -0.0377
0 11 27 0.7684 0.0489
0 11 28 1.9196 -0.0114
0 11 29 0.7622 0.1057
0 12 0 24.4397 -0.7886
0 12 1 -6.1468 0.8022
0 12 2 14.8069 0.6955
0 12 3 -1.0350 0.5708
0 12 4 -26.9281 -0.0925
0 12 5 23.3829 0.1304
0 12 6 5.6119 -0.2888
0 12 7 -0.7758 0.1409
0 12 8 -13.7555 -0.0406
0 12 9 12.9765 0.2123
0 12 10 23.9396 0.1667
0 12 11 -13.5012 0.1433
0 12 12 -13.1265 0.1069
0 12 13 0.5241 0.0868
0 12 14 2.8241 0.0378
0 12 15 -1.3442 0.0469
0 12 16 -17.5999 0.0296
0 12 17 9.5564 0.0034
0 12 18 7.3160 -0.0108
0 12 19 3.8786 0.0337
0 12 20 -8.1114 -0.0106
0 12 21 2.4747 0.0014
0 12 22 -4.2614 0.0251
0 12 23 4.3759 -0.0335
0 12 24 -0.9982 0.0175
0 12 25 -1.0175 0.0200
0 12 26 -2.5955 0.0104
0 12 27 -2.7453 -0.0179
0 12 28 0.4511 -0.0645
0 13 0 -3.2004 -0.8254
0 13 1 6.3142 0.2971
0 13 2 -5.2906 -0.2838
0 13 3 5.6817 0.3638
0 13 4 2.6717 -0.0168
0 13 5 10.1152 0.0404
0 13 6 -3.4252 -0.1316
0 13 7 -16.4793 -0.2208
0 13 8 -3.1812 -0.0658
0 13 9 10.3902 -0.0159
0 13 10 0.4738 -0.0189
0 13 11 -12.9295 -0.0223
0 13 12 -0.4304 0.0145
0 13 13 12.3463 -0.0372
0 13 14 -2.8341 0.0675
0 13 15 11.7186 -0.0693
0 13 16 0.5850 0.0714
0 13 17 3.9625 -0.0344
0 13 18 -1.6215 0.0701
0 13 19 3.2747 -0.0136
0 13 20 -3.0840 0.0141
0 13 21 -0.2028 -0.0766
0 13 22 -0.6655 0.0277
0 13 23 8.8931 -0.0359
0 13 24 -4.9558 0.0075
0 13 25 -6.1894 -0.0922
0 13 26 0.4022 0.0372
0 13 27 0.2914 0.0013
0 13 28 2.8883 0.0512
0 14 0 -41.5721 -0.2201
0 14 1 19.5495 0.0108
0 14 2 27.7852 -0.3019
0 14 3 12.9276 0.0351
0 14 4 24.5985 0.0252
0 14 5 -16.2729 0.0836
0 14 6 -4.8979 -0.3292
0 14 7 -0.7153 0.0117
0 14 8 10.9341 0.0316
0 14 9 -6.0524 -0.0354
0 14 10 0.1427 0.1571
0 14 11 2.9112 0.1191
0 14 12 -2.9305 0.2505
0 14 13 -13.8854 0.0646
0 14 14 -13.4570 0.0418
0 14 15 -0.9877 -0.0305
0 14 16 -6.1731 0.0782
0 14 17 -4.5134 -0.0879
0 14 18 0.5430 0.0901
0 14 19 -0.7788 -0.0745
0 14 20 1.9432 0.0261
0 14 21 -0.6697 -0.0422
0 14 22 -1.6240 0.0656
0 14 23 1.1301 -0.0224
0 14 24 -0.5984 -0.0393
0 14 25 -1.6832 -0.0351
0 14 26 3.6389 0.0271
0 14 27 1.2374 -0.0469
0 15 0 -9.8116 -0.0435
0 15 1 -0.1111 -0.0083
0 15 4 10.0769 0.1488
0 15 5 -14.9796 0.1338
0 15 6 -7.0572 0.0426
0 15 7 -4.3542 0.1284
0 15 8 -4.7676 0.0984
0 15 9 -7.8588 0.0205
0 15 10 -3.3582 0.0654
0 15 11 8.0421 0.0234
0 15 12 -3.8342 0.0290
0 15 13 -9.9880 -0.0695
0 15 14 5.8340 0.0538
0 15 15 6.5485 -0.0786
0 15 16 6.5135 0.0236
0 15 17 6.5110 -0.0093
0 15 18 12.4308 -0.0025
0 15 19 1.8327 -0.0264
0 15 20 2.2151 -0.0081
0 15 21 -0.7131 -0.0767
0 15 22 3.6593 -0.0038
0 15 23 -1.1131 -0.0111
0 15 24 -0.1270 -0.0274
0 15 25 2.7793 0.0074
0 15 26 -4.1582 -0.0467
0 16 0 5.7568 -0.4522
0 16 5 22.5167 -0.1094
0 16 6 3.6743 -0.0842
0 16 7 -0.6542 -0.0671
0 16 8 -4.8062 -0.0767
0 16 9 9.7258 0.0806
0 16 10 2.2592 -0.0337
0 16 11 0.8018 0.1123
0 16 12 4.4669 0.0926
0 16 13 0.5611 0.0497
0 16 14 -1.9743 -0.0733
0 16 15 -7.4678 0.0069
0 16 16 -4.5120 -0.0200
0 16 17 -2.9067 0.0111
0 16 18 -8.2643 -0.0120
0 16 19 -0.3498 0.0490
0 16 20 5.0235 -0.0528
0 16 21 -4.0525 0.0067
0 16 22 -2.3461 -0.0456
0 16 23 -1.4192 0.0232
0 16 24 -1.4962 0.0240
0 16 25 1.3240 0.0380
0 17 0 -0.7915 0.0971
0 17 5 10.5775 0.2525
0 17 6 7.0203 -0.0173
0 17 7 -9.9619 0.0196
0 17 8 -6.2789 -0.0115
0 17 9 -6.6740 0.1181
0 17 10 0.2488 0.0506
0 17 11 -8.1158 0.2252
0 17 12 -4.6218 -0.0130
0 17 13 -0.7050 0.0850
0 17 14 -5.3836 -0.0879
0 17 15 2.6656 0.0274
0 17 16 -0.1239 -0.0915
0 17 17 7.1837 -0.0278
0 17 18 -2.2019 -0.0561
0 17 19 5.7290 -0.0123
0 17 20 4.5520 -0.1027
0 17 21 -0.4799 -0.0501
0 17 22 -0.3635 -0.0426
0 17 23 0.5351 -0.0207
0 17 24 2.5725 -0.0161
0 18 0 -2.4805 -0.0519
0 18 5 3.2218 0.0239
0 18 6 6.1682 -0.0741
0 18 7 2.5783 0.0907
0 18 8 2.9972 -0.0967
0 18 9 -6.2311 0.0298
0 18 10 3.3352 -0.0302
0 18 11 7.1400 0.0330
0 18 12 0.9482 0.0076
0 18 13 3.1115 0.0203
0 18 14 0.6169 -0.0453
0 18 15 7.4633 -0.0235
0 18 16 -3.5320 -0.1585
0 18 17 2.2759 -0.0129
0 18 18 -1.3862 0.0509
0 18 19 -4.0316 -0.0077
0 18 20 -4.5760 0.0436
0 18 21 4.1351 0.0403
0 18 22 2.2020 0.0288
0 18 23 -3.0480 -0.0689
0 19 0 1.4118 0.1147
0 19 1 12.2667 0.1334
0 19 2 12.0760 0.1490
0 19 3 -0.3604 0.1531
0 19 4 2.9426 0.1489
0 19 5 -2.3648 0.0536
0 19 6 -2.8527 0.0620
0 19 7 1.5881 0.0284
0 19 8 -1.3532 0.0318
0 19 9 3.3946 0.0621
0 19 10 -9.9098 0.0649
0 19 11 -0.0950 0.0336
0 19 12 -2.8003 0.0312
0 19 13 -3.9237 0.0169
0 19 14 -3.4432 -0.0573
0 19 15 -7.8080 -0.0952
0 19 16 -0.7311 -0.0920
0 19 17 0.0183 -0.0854
0 19 18 0.7749 -0.0480
0 19 19 0.5406 -0.0034
0 19 20 -0.6859 -0.0116
0 19 21 2.3275 -0.0392
0 20 0 8.2623 0.0793
0 20 1 2.5744 -0.1002
0 20 2 -6.1435 0.2331
0 20 3 0.1243 -0.0449
0 20 4 -2.7328 -0.0319
0 20 5 -2.4100 -0.0985
0 20 6 -4.0144 -0.0141
0 20 7 4.2540 -0.0166
0 20 8 -3.3488 0.0266
0 20 9 1.2136 -0.0236
0 20 10 -0.9825 -0.0362
0 20 11 -3.8150 -0.0828
0 20 12 2.9679 -0.0076
0 20 13 0.2858 -0.0545
0 20 14 2.8789 -0.0355
0 20 15 -3.5702 -0.0538
0 20 16 2.8199 -0.0469
0 20 17 -0.2999 -0.0460
0 20 18 -0.1246 -0.0222
0 20 19 4.2925 -0.0550
0 20 20 0.7792 -0.0304
0 21 0 -2.8917 0.1973
0 21 1 -10.1555 -0.1357
0 21 2 0.2922 0.1406
0 21 3 9.8039 -0.0840
0 21 4 -0.8216 0.1308
0 21 5 11.0649 0.0976
0 21 6 5.5365 0.0160
0 21 7 -0.1561 0.0197
0 21 8 7.9441 0.0073
0 21 9 -3.5949 -0.0754
0 21 10 3.7954 0.0195
0 21 11 -3.2247 -0.0606
0 21 12 -5.6137 0.0049
0 21 13 -0.7237 -0.0728
0 21 14 -0.8813 0.0208
0 21 15 3.0920 -0.0266
0 21 16 -1.3974 0.0456
0 21 17 -2.0151 0.0655
0 22 0 1.7297 0.1667
0 22 1 -0.4391 0.2670
0 22 2 6.2201 0.1427
0 22 3 -0.1877 -0.0114
0 22 4 -3.5968 0.0386
0 22 5 -0.1046 -0.0911
0 22 6 1.0105 -0.0141
0 22 7 -1.8316 -0.0879
0 22 8 -0.0682 -0.0259
0 22 9 -2.2199 -0.0071
0 22 10 -3.5893 -0.0643
0 22 11 -1.1614 -0.0025
0 22 12 -2.6040 -0.0784
0 22 13 1.6492 -0.1397
0 22 14 -1.3782 -0.0845
1 -22 0 -7.8872 0.2332
1 -22 1 -3.3933 0.1022
1 -21 0 11.1586 0.2775
1 -21 1 3.3126 -0.0025
1 -21 2 -2.5148 0.0722
1 -21 3 -0.8220 0.1193
1 -21 4 -2.1404 -0.0045
1 -21 5 6.1887 -0.1073
1 -20 0 8.6283 0.1507
1 -20 1 -1.1658 0.0004
1 -20 2 -9.5436 0.1008
1 -20 3 -3.9883 -0.0025
1 -20 4 0.5643 0.0638
1 -20 5 -0.0923 -0.0089
1 -20 6 -5.7103 0.0261
1 -20 7 2.1592 -0.0676
1 -20 8 -1.2873 -0.0825
1 -19 0 -6.6718 0.0943
1 -19 1 -1.6886 0.0426
1 -19 2 0.3553 0.2251
1 -19 3 0.3955 -0.0135
1 -19 4 -3.0737 0.0543
1 -19 5 -8.3004 -0.0692
1 -19 6 -4.7653 -0.0125
1 -19 7 7.5912 -0.1091
1 -19 8 -2.1884 -0.0518
1 -19 9 -1.6544 0.0234
1 -19 10 1.8980 -0.0063
1 -19 11 -1.2288 0.1346
1 -18 1 -10.8862 0.1048
1 -18 2 4.8494 0.0300
1 -18 3 -4.7496 -0.1658
1 -18 4 -3.2665 -0.0542
1 -18 5 -6.8043 -0.1802
1 -18 6 12.7077 -0.0168
1 -18 7 3.0654 -0.0204
1 -18 8 -0.3376 -0.0848
1 -18 9 4.6588 -0.0869
1 -18 10 2.0012 0.0332
1 -18 11 3.1170 0.0290
1 -18 12 0.1550 0.0791
1 -18 13 5.3612 0.0051
1 -17 0 3.2034 0.3780
1 -17 1 7.6114 0.2048
1 -17 2 14.5413 0.2075
1 -17 3 -5.3895 -0.1598
1 -17 4 -2.8518 0.0508
1 -17 5 -1.5893 -0.0110
1 -17 6 5.5387 0.0125
1 -17 7 -12.3210 -0.0075
1 -17 8 -14.5503 0.0327
1 -17 9 4.4665 -0.0218
1 -17 10 -9.7657 0.1317
1 -17 11 0.9662 -0.0259
1 -17 12 -0.9574 0.1140
1 -17 13 1.2465 0.0332
1 -17 14 1.4315 0.0025
1 -17 15 0.6477 -0.0243
1 -16 0 21.5137 0.3314
1 -16 1 6.1378 -0.3614
1 -16 2 -5.3961 -0.3560
1 -16 3 -4.9751 -0.3293
1 -16 4 2.8608 -0.2754
1 -16 5 4.8738 -0.1191
1 -16 6 -7.6302 -0.1255
1 -16 7 3.3359 -0.0733
1 -16 8 8.2871 -0.0304
1 -16 9 15.1030 -0.0297
1 -16 10 0.0602 -0.0284
1 -16 11 0.4264 -0.0499
1 -16 12 1.1933 0.0500
1 -16 13 -2.8784 0.0186
1 -16 14 0.0615 0.0824
1 -16 15 -1.3854 -0.0421
1 -16 16 1.1579 -0.0664
1 -15 0 10.2174 0.4705
1 -15 1 -16.4486 -0.1761
1 -15 2 -11.2447 0.1134
1 -15 3 10.1094 0.1166
1 -15 4 10.9078 -0.0618
1 -15 5 -13.8531 0.1257
1 -15 6 -16.2156 -0.0169
1 -15 7 1.1122 0.0645
1 -15 8 9.5865 0.0636
1 -15 11 -1.7474 0.1284
1 -15 12 -2.2694 0.1203
1 -15 13 2.2008 0.0802
1 -15 14 3.4664 0.0677
1 -15 15 3.1018 -0.0144
1 -15 16 3.8122 -0.0117
1 -15 17 -2.1985 -0.0560
1 -15 18 -1.4582 0.0093
1 -14 0 3.2253 -0.1867
1 -14 1 0.3789 -0.0490
1 -14 2 27.3846 -0.2376
1 -14 3 7.3025 -0.0793
1 -14 4 -3.0356 -0.3585
1 -14 5 -3.1876 0.0432
1 -14 6 11.9337 -0.1047
1 -14 7 2.6568 -0.0465
1 -14 12 -6.5778 0.0227
1 -14 13 -5.4608 -0.0017
1 -14 14 -1.0482 -0.0318
1 -14 15 -3.1183 -0.0880
1 -14 16 1.8132 -0.0487
1 -14 17 -3.9686 -0.0743
1 -14 18 1.9489 -0.0451
1 -14 19 -0.2685 -0.0206
1 -13 0 -26.5710 -0.3899
1 -13 1 4.4303 0.8497
1 -13 2 0.5668 -0.5806
1 -13 3 -15.4494 0.0987
1 -13 4 -11.9115 -0.3356
1 -13 5 6.5855 0.1080
1 -13 6 14.2997 -0.1098
1 -13 7 -17.4699 0.2274
1 -13 11 1.1640 0.1405
1 -13 12 -0.2831 0.0601
1 -13 13 -2.2342 0.0886
1 -13 14 6.3555 -0.0256
1 -13 15 -0.8512 0.0464
1 -13 16 3.1684 -0.0466
1 -13 17 -2.7247 -0.0065
1 -13 18 -2.1914 0.0467
1 -13 19 1.3384 -0.0062
1 -13 20 -2.3411 0.1121
1 -12 0 -23.3421 0.0203
1 -12 1 4.0906 0.6947
1 -12 2 19.9267 -0.7602
1 -12 3 15.6642 0.3609
1 -12 4 31.9906 -0.3884
1 -12 5 8.5902 0.0701
1 -12 6 -6.9036 0.0916
1 -12 7 -5.8768 0.2532
1 -12 8 -7.1804 0.0302
1 -12 9 -2.6194 0.1431
1 -12 10 7.5675 0.0759
1 -12 11 2.4791 0.0113
1 -12 12 2.6800 -0.1199
1 -12 13 4.0536 -0.0815
1 -12 14 -10.6104 -0.1289
1 -12 15 -6.4233 -0.0848
1 -12 16 -2.8396 0.0032
1 -12 17 6.5351 -0.0891
1 -12 18 5.6922 0.0369
1 -12 19 3.1404 -0.0609
1 -12 20 3.5741 0.0019
1 -12 21 -2.6957 -0.0837
1 -12 22 -4.5881 0.0739
1 -11 0 9.8492 -0.4268
1 -11 1 -31.6655 -0.6263
1 -11 2 -16.2825 -0.3916
1 -11 3 21.3811 -0.7745
1 -11 4 -0.3670 -0.2300
1 -11 5 -8.3735 -0.2814
1 -11 6 -19.5285 -0.0238
1 -11 7 -4.4837 0.1085
1 -11 8 13.9522 0.0984
1 -11 9 -10.7801 0.0904
1 -11 10 10.2776 0.0878
1 -11 11 -1.6351 -0.0949
1 -11 12 0.3375 -0.0406
1 -11 13 4.5993 -0.0728
1 -11 14 3.0226 0.0068
1 -11 15 3.6621 0.0020
1 -11 16 -4.0253 0.0692
1 -11 17 -2.8661 0.0216
1 -11 18 2.6617 0.0501
1 -11 19 -12.1560 -0.0062
1 -11 20 -0.3614 0.0819
1 -11 21 1.3508 -0.0226
1 -11 22 1.6075 0.1232
1 -11 23 2.6741 0.0538
1 -10 0 10.9318 2.1173
1 -10 1 15.8283 -0.3883
1 -10 2 -36.1788 0.8254
1 -10 3 -4.8254 -0.3224
1 -10 4 -13.9692 0.2931
1 -10 5 6.2510 0.3044
1 -10 6 9.1120 0.1993
1 -10 7 -5.0312 0.2105
1 -10 8 13.6806 0.2253
1 -10 9 -24.9385 0.1132
1 -10 10 -1.5801 0.0030
1 -10 11 -20.6482 0.0897
1 -10 12 8.1953 -0.0850
1 -10 13 2.4848 -0.0131
1 -10 14 0.6658 -0.0555
1 -10 15 1.9413 -0.0017
1 -10 16 -3.2240 0.0066
1 -10 17 -13.3528 0.0367
1 -10 18 6.9458 -0.0160
1 -10 19 4.2912 0.0270
1 -10 20 8.4769 -0.0354
1 -10 21 6.0725 -0.0284
1 -10 22 0.6452 -0.0590
1 -10 23 -0.3957 -0.0430
1 -10 24 -5.9245 -0.0342
1 -9 0 -52.2218 0.5065
1 -9 1 33.1059 -1.4447
1 -9 2 8.4426 -0.1727
1 -9 3 -14.8466 -0.6662
1 -9 4 -1.4868 -0.1514
1 -9 5 37.1917 -0.4580
1 -9 6 31.8226 0.0125
1 -9 7 -0.8685 0.0251
1 -9 8 13.9656 0.0467
1 -9 9 -9.2322 0.1050
1 -9 10 8.0477 -0.2371
1 -9 11 23.9750 0.0112
1 -9 12 4.8346 -0.1951
1 -9 13 9.5028 -0.0050
1 -9 14 0.2716 -0.0016
1 -9 15 11.7458 0.0607
1 -9 16 11.3748 -0.0200
1 -9 17 -6.0123 0.1078
1 -9 18 -9.0147 -0.0419
1 -9 19 -1.9307 0.1190
1 -9 20 -4.1747 0.0230
1 -9 21 -4.8772 0.0532
1 -9 22 -3.3807 0.0061
1 -9 23 -2.3561 -0.0227
1 -9 24 0.1735 0.0206
1 -9 25 1.4603 0.0220
1 -8 0 -9.6771 2.0383
1 -8 1 -12.4447 0.1575
1 -8 2 2.4651 1.7912
1 -8 3 -3.7250 0.3828
1 -8 4 -11.1144 0.1263
1 -8 5 -24.0385 0.1860
1 -8 6 -9.0472 0.2755
1 -8 7 3.2036 0.0028
1 -8 8 -20.3575 0.1772
1 -8 9 17.2228 0.0884
1 -8 10 -23.9464 -0.0044
1 -8 11 2.3088 0.0774
1 -8 12 -29.1386 0.0249
1 -8 13 -10.9581 0.0321
1 -8 14 2.6948 -0.0745
1 -8 15 4.5762 0.0325
1 -8 16 -5.0204 -0.0275
1 -8 17 -1.5577 0.1063
1 -8 18 -5.0158 -0.0069
1 -8 19 -8.9980 0.0382
1 -8 20 6.7854 -0.0178
1 -8 21 -2.7577 0.0075
1 -8 22 3.4964 -0.0991
1 -8 23 0.9643 -0.0560
1 -8 24 -0.0431 -0.0476
1 -8 25 0.7672 -0.0830
1 -7 0 8.2330 -0.6874
1 -7 1 -42.8961 -0.0741
1 -7 2 -11.1837 -0.0913
1 -7 3 26.0995 -0.1925
1 -7 4 36.5078 0.0221
1 -7 5 -20.9035 -0.2833
1 -7 6 -21.6915 0.0110
1 -7 7 38.0852 -0.3115
1 -7 8 -8.4252 -0.1582
1 -7 9 30.9377 0.0738
1 -7 10 9.7821 -0.0821
1 -7 11 -27.7783 -0.1193
1 -7 12 8.7929 -0.1738
1 -7 13 4.3010 -0.2166
1 -7 14 15.9503 -0.1113
1 -7 15 -0.5618 0.0725
1 -7 16 2.7879 -0.0080
1 -7 17 12.5429 0.1104
1 -7 18 11.6695 -0.0532
1 -7 19 -12.7785 0.0382
1 -7 20 1.4728 -0.0713
1 -7 21 -5.4006 0.0258
1 -7 22 -2.3144 -0.0340
1 -7 23 5.5344 -0.0517
1 -7 24 -4.2616 0.0006
1 -7 25 0.6535 -0.0301
1 -7 26 -1.0388 0.0081
1 -6 0 20.5188 -1.1914
1 -6 1 -11.8358 0.3363
1 -6 2 49.5536 0.8560
1 -6 3 7.7426 -0.0310
1 -6 4 4.1661 0.1479
1 -6 5 -4.0305 -0.1074
1 -6 6 -4.6001 -0.0840
1 -6 7 -12.0357 0.1710
1 -6 8 12.9959 -0.0133
1 -6 9 -4.8632 0.0578
1 -6 10 3.2984 0.2515
1 -6 11 -19.3482 -0.0085
1 -6 12 3.2770 0.1101
1 -6 13 -11.8741 0.0199
1 -6 14 -3.1144 0.0095
1 -6 15 -3.1820 0.0686
1 -6 16 10.6297 0.0157
1 -6 17 4.7712 0.0508
1 -6 18 -2.8558 0.0046
1 -6 19 -2.3845 0.0579
1 -6 20 3.8104 -0.0680
1 -6 21 2.6950 -0.0285
1 -6 22 3.3997 0.0064
1 -6 23 -2.8251 -0.0320
1 -6 24 -2.1598 -0.0067
1 -6 25 0.8839 0.0160
1 -6 26 0.1252 -0.0339
1 -6 27 -0.4655 0.0088
1 -5 0 -39.4946 0.4693
1 -5 1 5.8517 -0.4112
1 -5 2 -0.9690 0.3369
1 -5 3 6.2650 -0.3797
1 -5 4 -25.5858 0.4340
1 -5 5 5.5044 -0.1286
1 -5 6 9.8885 0.1711
1 -5 7 -35.8341 -0.2014
1 -5 8 1.0700 0.2418
1 -5 9 -5.8682 -0.2146
1 -5 10 -3.0026 0.1745
1 -5 11 42.7110 -0.2639
1 -5 12 -8.9218 0.0190
1 -5 13 -29.7176 -0.1865
1 -5 14 -19.7388 0.0431
1 -5 15 3.6484 -0.0974
1 -5 16 1.2865 0.0981
1 -5 17 -4.7772 -0.0057
1 -5 18 -5.5675 -0.0333
1 -5 19 10.2464 -0.0769
1 -5 20 4.7235 -0.0661
1 -5 21 -1.0162 -0.0851
1 -5 22 3.2201 0.0021
1 -5 23 -10.6458 -0.0649
1 -5 24 1.9677 -0.0209
1 -5 25 -0.7160 -0.0349
1 -5 26 2.8064 -0.0146
1 -5 27 1.8061 0.0220
1 -4 0 -10.8034 0.6207
1 -4 1 -17.3679 -1.1402
1 -4 2 -58.1102 0.8015
1 -4 3 2.9331 -1.0015
1 -4 4 -11.6917 0.1631
1 -4 5 20.2906 -0.4657
1 -4 6 -1.7836 -0.6152
1 -4 7 10.3516 -0.3812
1 -4 8 48.4831 0.2104
1 -4 9 32.9520 -0.2916
1 -4 10 6.4255 0.1837
1 -4 11 23.5498 -0.1842
1 -4 12 -42.9023 0.1762
1 -4 13 -6.5722 -0.0788
1 -4 14 -2.5594 0.1437
1 -4 15 9.7670 -0.0462
1 -4 16 12.6433 0.1268
1 -4 17 8.3632 -0.0038
1 -4 18 5.6514 0.0754
1 -4 19 2.1632 -0.0164
1 -4 20 -8.7589 0.0902
1 -4 21 -1.6764 -0.0140
1 -4 22 2.3044 0.0408
1 -4 23 -3.2910 -0.0052
1 -4 24 1.0451 -0.0237
1 -4 25 -4.8305 0.0281
1 -4 26 2.7633 -0.0355
1 -4 27 3.8622 0.0062
1 -4 28 1.5757 0.0009
1 -3 0 -56.6446 -0.2386
1 -3 1 -152.6722 -0.1057
1 -3 2 -16.4630 -0.0186
1 -3 3 13.1888 1.0089
1 -3 4 76.0397 0.0042
1 -3 5 2.7552 0.6202
1 -3 6 14.7907 0.0793
1 -3 7 -12.7920 -0.0449
1 -3 8 -20.0800 0.0419
1 -3 9 1.6751 -0.0275
1 -3 10 -9.0139 0.0512
1 -3 11 -22.8606 0.2476
1 -3 12 -5.4355 0.0189
1 -3 13 28.2950 0.0816
1 -3 14 0.7972 0.0776
1 -3 15 -31.3430 0.0222
1 -3 16 -9.7818 0.0404
1 -3 17 1.5965 -0.0019
1 -3 18 -11.0930 -0.0173
1 -3 19 -7.1176 -0.0730
1 -3 20 -5.0818 -0.0612
1 -3 21 6.5420 -0.0715
1 -3 22 7.7309 -0.0832
1 -3 23 5.4211 0.0226
1 -3 24 1.6486 -0.0669
1 -3 25 -4.8732 0.0216
1 -3 26 -3.4614 -0.0161
1 -3 27 2.3247 0.0594
1 -3 28 0.0667 -0.0197
1 -2 0 -266.5872 -4.0486
1 -2 1 -82.9739 -0.1297
1 -2 2 179.5879 -1.6857
1 -2 3 -64.3896 0.8857
1 -2 4 64.0417 -0.6445
1 -2 5 -36.7901 0.4276
1 -2 6 -56.6492 -0.6411
1 -2 7 -24.8445 0.2083
1 -2 8 -34.9968 -0.3417
1 -2 9 -5.8492 0.2842
1 -2 10 72.4294 -0.1541
1 -2 11 22.6002 0.2436
1 -2 12 13.4239 -0.0299
1 -2 13 5.5526 0.1361
1 -2 14 -29.3824 -0.1547
1 -2 15 -10.2540 0.0876
1 -2 16 3.2921 -0.1198
1 -2 17 4.7110 -0.0153
1 -2 18 13.6800 0.0643
1 -2 19 1.0374 -0.0101
1 -2 20 10.0898 0.0566
1 -2 21 -0.7264 0.0485
1 -2 22 0.0751 -0.0065
1 -2 23 0.2578 0.0707
1 -2 24 -2.9588 0.0017
1 -2 25 -3.8037 0.0739
1 -2 26 -3.5529 0.0268
1 -2 27 -2.1807 0.0480
1 -2 28 3.4707 -0.0609
1 -2 29 2.3041 0.0124
1 -1 0 72.9665 -0.2890
1 -1 1 342.0995 2.3078
1 -1 2 5.9595 -1.2076
1 -1 3 24.8136 1.9062
1 -1 4 -28.1253 -0.2413
1 -1 5 60.9251 1.1086
1 -1 6 4.7094 0.0012
1 -1 7 -22.5112 0.4744
1 -1 8 3.5055 -0.0039
1 -1 9 -25.1536 0.2042
1 -1 10 -2.2759 -0.0221
1 -1 11 13.0994 0.2688
1 -1 12 -15.8798 0.0304
1 -1 13 -28.7885 0.1843
1 -1 14 -15.1491 -0.0405
1 -1 15 3.0181 0.0484
1 -1 16 10.1355 0.0272
1 -1 17 -21.5813 -0.0530
1 -1 18 16.9495 0.0591
1 -1 19 2.7920 -0.0774
1 -1 20 1.7970 -0.0285
1 -1 21 4.6493 -0.0920
1 -1 22 3.6249 -0.0329
1 -1 23 2.2983 -0.0347
1 -1 24 2.4854 0.0214
1 -1 25 -3.2480 -0.0503
1 -1 26 -0.3339 -0.0227
1 -1 27 -6.1838 -0.0526
1 -1 28 -2.5791 -0.0001
1 -1 29 2.3015 -0.0430
1 0 3 21.5297 0.0555
1 0 4 -0.8043 0.0542
1 0 5 19.0092 -0.3193
1 0 6 10.4353 -0.3398
1 0 7 15.0509 -0.0838
1 0 8 -42.5524 -0.2358
1 0 9 -7.0001 -0.0115
1 0 10 -12.3709 -0.0148
1 0 11 -8.7060 -0.1156
1 0 12 41.5403 -0.0555
1 0 13 2.4643 -0.0515
1 0 14 6.7522 0.0038
1 0 15 -0.6393 -0.0929
1 0 16 2.6411 0.0051
1 0 17 -6.2003 -0.1444
1 0 18 -7.3271 0.0301
1 0 19 -7.0831 -0.1284
1 0 20 -4.8199 -0.0254
1 0 21 -2.7608 -0.0950
1 0 22 -7.6864 0.0508
1 0 23 -0.9666 -0.0815
1 0 24 -0.5938 0.0626
1 0 25 0.9457 -0.0472
1 0 26 0.0812 0.0324
1 0 27 2.1295 -0.0029
1 0 28 0.8901 0.0591
1 0 29 -0.9036 -0.0138
1 0 30 2.3989 0.0223
1 1 0 -146.0833 -0.8978
1 1 1 -216.0435 -1.2792
1 1 2 -85.2373 0.4651
1 1 3 266.7626 -0.6894
1 1 4 21.6703 0.4518
1 1 5 78.9949 0.1761
1 1 6 31.6760 0.4379
1 1 7 56.5468 0.0427
1 1 8 -6.1586 0.2669
1 1 9 -21.1187 -0.1307
1 1 10 0.6516 0.2408
1 1 11 -25.0290 0.0882
1 1 12 15.3022 0.1425
1 1 13 5.0700 0.1701
1 1 14 0.2916 0.0695
1 1 15 1.9337 -0.1214
1 1 16 -8.0958 0.0214
1 1 17 3.3682 -0.1355
1 1 18 -10.4517 0.0286
1 1 19 -0.8414 0.0058
1 1 20 5.9675 0.0271
1 1 21 14.2226 -0.0192
1 1 22 1.6499 0.0552
1 1 23 18.9663 0.0085
1 1 24 1.7497 0.0593
1 1 25 1.5966 -0.0061
1 1 26 -2.3598 0.0218
1 1 27 1.1536 -0.0874
1 1 28 -0.8709 -0.0103
1 1 29 0.0398 0.0126
1 1 30 0.4937 0.0008
1 2 0 287.3747 1.0978
1 2 1 -39.1198 -1.9770
1 2 2 -79.2295 0.8262
1 2 3 -36.0165 -0.5612
1 2 4 -132.1372 1.4505
1 2 5 -45.5631 0.2503
1 2 6 37.6658 0.6016
1 2 7 -25.7338 0.0038
1 2 8 -6.9922 0.1491
1 2 9 14.3163 -0.0712
1 2 10 1.3776 -0.0311
1 2 11 0.3565 -0.0399
1 2 12 12.8213 -0.0589
1 2 13 -3.3159 -0.0722
1 2 14 7.0112 0.0053
1 2 15 5.8677 -0.0223
1 2 16 -17.7408 -0.0722
1 2 17 0.7258 0.0064
1 2 18 -0.9274 -0.0623
1 2 19 0.7504 -0.0331
1 2 20 -8.9635 -0.0343
1 2 21 -2.2812 -0.0269
1 2 22 3.8993 -0.0104
1 2 23 1.5075 -0.0117
1 2 24 -16.6610 -0.0336
1 2 25 -2.0942 -0.0295
1 2 26 -0.9936 0.0177
1 2 27 -1.6675 -0.0054
1 2 28 0.3864 0.0208
1 2 29 0.9103 0.0345
1 2 30 0.1034 -0.0005
1 3 1 122.0615 -1.0938
1 3 3 -279.3625 -0.7348
1 3 4 -36.0439 0.0028
1 3 5 52.0328 -0.0354
1 3 6 -8.6921 0.0454
1 3 7 -15.5321 -0.0633
1 3 8 18.5406 0.0873
1 3 9 17.5399 -0.1173
1 3 10 4.2305 -0.1498
1 3 11 -13.0865 -0.0632
1 3 12 -11.3687 -0.0695
1 3 13 -34.1142 0.1985
1 3 14 -9.8942 -0.0134
1 3 15 -7.6239 0.0357
1 3 16 9.5761 -0.1477
1 3 17 15.5713 0.0201
1 3 18 14.1468 -0.0403
1 3 19 -10.7067 0.1197
1 3 20 -1.7917 0.0300
1 3 21 3.9525 0.1008
1 3 22 7.5076 -0.0355
1 3 23 4.7645 0.0519
1 3 24 3.4040 0.0082
1 3 25 0.5701 0.0683
1 3 26 3.2385 0.0113
1 3 27 -9.3952 0.0122
1 3 28 -1.8559 -0.0233
1 3 29 -0.1002 0.0398
1 3 30 -2.4665 0.0058
1 4 0 -1.5932 -0.8898
1 4 1 3.0734 0.3123
1 4 2 124.5648 0.4091
1 4 3 35.3656 0.8533
1 4 4 -50.6616 0.5997
1 4 5 49.2740 0.5421
1 4 6 49.1260 0.4075
1 4 7 6.4164 0.1643
1 4 8 22.2940 -0.1520
1 4 9 -2.2255 0.1497
1 4 10 -1.2680 -0.2070
1 4 11 6.3951 0.0493
1 4 12 -0.5770 -0.1029
1 4 13 -9.0241 0.0985
1 4 14 13.4935 -0.1457
1 4 15 -3.1087 0.1076
1 4 16 25.5514 -0.2233
1 4 17 -2.2168 0.1379
1 4 18 -8.0600 -0.0756
1 4 19 -9.0438 0.0248
1 4 20 -1.1815 -0.1569
1 4 21 3.6644 -0.0187
1 4 22 3.6668 -0.1411
1 4 23 -2.5077 0.0233
1 4 24 17.4970 -0.0195
1 4 25 -2.0732 0.0251
1 4 26 -6.5704 -0.0422
1 4 27 -0.5217 0.0406
1 4 28 -1.6534 -0.0125
1 4 29 1.6051 0.0382
1 4 30 -3.4172 -0.0484
1 5 0 -93.5961 -1.4632
1 5 1 -113.8646 -0.2938
1 5 2 -48.7909 -0.2585
1 5 3 6.3592 0.3444
1 5 4 -39.9837 -0.0161
1 5 5 -87.7644 0.2420
1 5 6 -26.3758 -0.0866
1 5 7 -4.6087 0.3221
1 5 8 -22.2145 -0.2793
1 5 9 -9.7013 -0.2266
1 5 10 1.5215 -0.1687
1 5 11 19.5363 -0.2413
1 5 12 15.3017 -0.0662
1 5 13 -2.1332 0.0181
1 5 14 6.6009 -0.1348
1 5 15 -28.4959 0.1360
1 5 16 -7.0184 -0.1294
1 5 17 -12.3204 0.0125
1 5 18 -8.8886 -0.0446
1 5 19 16.6368 0.0643
1 5 20 -8.5912 0.0440
1 5 21 -21.5346 0.0929
1 5 22 -2.3640 0.0302
1 5 23 11.0971 0.0238
1 5 24 -1.6778 0.0437
1 5 25 5.8702 0.0578
1 5 26 -3.8366 0.0416
1 5 27 1.9314 0.0424
1 5 28 0.8000 0.0272
1 5 29 -0.9602 -0.0462
1 5 30 -0.2383 0.0501
1 6 0 48.2623 -0.2155
1 6 1 19.0841 0.5103
1 6 2 33.8313 -0.4605
1 6 3 -12.3718 0.1038
1 6 4 67.9857 0.7889
1 6 5 1.3493 0.0678
1 6 7 2.5504 0.0111
1 6 8 57.0504 0.2008
1 6 9 8.8202 -0.1852
1 6 10 -5.2892 0.1598
1 6 11 2.0469 -0.2196
1 6 12 26.4160 0.1468
1 6 13 -17.9399 -0.1142
1 6 14 -9.6826 0.2306
1 6 15 -7.7175 -0.1010
1 6 16 -14.1202 0.0457
1 6 17 17.6479 -0.0506
1 6 18 -0.8887 0.0269
1 6 19 11.2883 -0.0696
1 6 20 -10.8737 0.0145
1 6 21 -1.1085 -0.1181
1 6 22 -1.7650 0.0224
1 6 23 12.8209 -0.0600
1 6 24 1.0714 0.0831
1 6 25 5.4821 -0.0535
1 6 26 5.5396 0.0192
1 6 27 0.2910 -0.0469
1 6 28 2.7719 0.0882
1 6 29 -4.4363 -0.0457
1 6 30 1.5637 0.0311
1 7 0 32.5215 0.5302
1 7 1 -8.3849 0.3922
1 7 2 -4.9478 0.5316
1 7 3 -81.3280 -0.6514
1 7 4 0.9793 0.2027
1 7 5 -65.6896 -0.6246
1 7 6 7.3227 -0.0034
1 7 7 -4.9440 -0.5623
1 7 8 -0.3778 0.1394
1 7 9 -34.7029 -0.6089
1 7 10 11.1617 0.0311
1 7 11 19.4721 -0.5262
1 7 12 0.2919 0.0643
1 7 13 6.9196 -0.2107
1 7 14 -9.5474 0.1951
1 7 15 19.3178 -0.1114
1 7 16 0.2905 0.1046
1 7 17 8.7777 -0.1603
1 7 18 2.2368 0.0691
1 7 19 -8.6868 -0.0819
1 7 20 -3.9962 0.0736
1 7 21 11.0009 -0.0353
1 7 22 -7.5432 0.0460
1 7 23 -22.5685 -0.0064
1 7 24 6.8558 0.0251
1 7 25 5.5912 0.0101
1 7 26 -0.8297 0.0531
1 7 27 -4.1142 0.0007
1 7 28 -0.8103 0.0635
1 7 29 -4.9855 0.0472
1 7 30 0.9925 0.0052
1 8 0 30.2171 0.4270
1 8 1 -8.1433 -0.3474
1 8 2 23.7191 -0.4524
1 8 3 -5.6020 -0.1131
1 8 4 -3.7072 0.0109
1 8 5 6.4189 -0.0608
1 8 6 13.5933 0.1753
1 8 7 -7.9064 -0.2311
1 8 8 -19.7079 0.1649
1 8 9 -19.9580 -0.2076
1 8 10 -7.7260 0.0422
1 8 11 12.6382 0.0578
1 8 12 -42.6988 0.0857
1 8 13 8.0353 0.0781
1 8 14 5.0354 0.1264
1 8 15 -17.6638 0.0004
1 8 16 -4.3764 0.0247
1 8 17 -21.4747 0.0581
1 8 18 4.6949 0.0398
1 8 19 -3.2427 0.0888
1 8 20 4.9108 0.0773
1 8 21 5.8729 0.0351
1 8 22 1.9444 -0.0370
1 8 23 -3.2705 0.0923
1 8 24 5.9723 -0.0177
1 8 25 1.4354 0.0650
1 8 26 3.7293 -0.0505
1 8 27 -0.9733 0.0181
1 8 28 -2.7439 -0.0329
1 8 29 0.0287 0.0287
1 8 30 -1.8891 -0.0186
1 9 0 -1.6230 -0.3546
1 9 1 17.7270 0.3521
1 9 2 -11.3427 -0.2611
1 9 3 -8.3099 0.8610
1 9 4 -0.8546 -0.2308
1 9 5 32.6282 0.2286
1 9 6 1.7620 -0.2198
1 9 7 -18.4678 0.2351
1 9 8 -1.8401 -0.3111
1 9 9 41.4109 0.0476
1 9 10 -5.8881 -0.2504
1 9 11 -12.0691 -0.0100
1 9 12 25.1870 -0.1147
1 9 13 34.3407 0.0920
1 9 14 13.5026 -0.0693
1 9 15 -19.7472 0.0958
1 9 16 7.6325 -0.0751
1 9 17 5.2600 0.0675
1 9 18 14.6836 -0.0804
1 9 19 8.8911 0.0319
1 9 20 1.6482 -0.0580
1 9 21 -1.8746 0.0577
1 9 22 -3.1693 -0.0348
1 9 23 9.6274 0.0757
1 9 24 -0.2040 -0.0476
1 9 25 -8.4595 0.0398
1 9 26 4.9985 -0.0183
1 9 27 5.0010 0.0982
1 9 28 -1.2575 -0.0600
1 9 29 0.9012 0.0046
[truncated: 2,169,906 more chars]
